# Supplementary material for: FOCUS: an alignment-free model to identify organisms in metagenomes using non-negative least squares
Source: PeerJ. 2014 Jun 5;2:e425. doi: 10.7717/peerj.425 (PMC4060023; doi:10.7717/peerj.425)
Supplement: Table S1 [file peerj-02-425-s001.xlsx]

## Sheet: c
Organism	Number of Chromosomes	Number of Plasmids
_Cellvibrio__gilvus_ATCC_13127_uid68143	1	0
_Clostridium__sticklandii_uid59585	1	0
_Nostoc_azollae__0708_uid49725	1	2
_Ruminococcus__obeum_uid197165	1	0
_Ruminococcus__torques_uid197166	1	0
Acaryochloris_marina_MBIC11017_uid58167	1	9
Acetobacter_pasteurianus_386B_uid214433	1	6
Acetobacter_pasteurianus_IFO_3283_01_42C_uid158377	1	6
Acetobacter_pasteurianus_IFO_3283_01_uid59279	1	6
Acetobacter_pasteurianus_IFO_3283_03_uid158373	1	6
Acetobacter_pasteurianus_IFO_3283_07_uid158381	1	6
Acetobacter_pasteurianus_IFO_3283_12_uid158379	1	6
Acetobacter_pasteurianus_IFO_3283_22_uid158383	1	6
Acetobacter_pasteurianus_IFO_3283_26_uid158531	1	6
Acetobacter_pasteurianus_IFO_3283_32_uid158375	1	6
Acetobacterium_woodii_DSM_1030_uid88073	1	0
Acetohalobium_arabaticum_DSM_5501_uid51423	1	0
Acholeplasma_laidlawii_PG_8A_uid58901	1	0
Achromobacter_xylosoxidans_A8_uid59899	1	2
Achromobacter_xylosoxidans_NBRC_15126_uid232243	1	0
Achromobacter_xylosoxidans_uid205255	1	0
Acidaminococcus_fermentans_DSM_20731_uid43471	1	0
Acidaminococcus_intestini_RyC_MR95_uid74445	1	0
Acidianus_hospitalis_W1_uid66875	1	0
Acidilobus_saccharovorans_345_15_uid51395	1	0
Acidimicrobidae_bacterium_YM16_304_uid193703	1	0
Acidimicrobium_ferrooxidans_DSM_10331_uid59215	1	0
Acidiphilium_cryptum_JF_5_uid58447	1	8
Acidiphilium_multivorum_AIU301_uid63345	1	8
Acidithiobacillus_caldus_SM_1_uid70791	1	4
Acidithiobacillus_ferrivorans_SS3_uid67387	1	0
Acidithiobacillus_ferrooxidans_ATCC_23270_uid57649	1	0
Acidithiobacillus_ferrooxidans_ATCC_53993_uid58613	1	0
Acidobacterium_capsulatum_ATCC_51196_uid59127	1	0
Acidobacterium_MP5ACTX9_uid50551	1	5
Acidothermus_cellulolyticus_11B_uid58501	1	0
Acidovorax_avenae_ATCC_19860_uid42497	1	0
Acidovorax_citrulli_AAC00_1_uid58429	1	0
Acidovorax_ebreus_TPSY_uid59233	1	0
Acidovorax_JS42_uid58427	1	2
Acidovorax_KKS102_uid176500	1	0
Aciduliprofundum_boonei_T469_uid43333	1	0
Aciduliprofundum_MAR08_339_uid184407	1	0
Acinetobacter_ADP1_uid61597	1	0
Acinetobacter_baumannii_1656_2_uid158677	1	2
Acinetobacter_baumannii_AB0057_uid59083	1	1
Acinetobacter_baumannii_AB307_0294_uid59271	1	0
Acinetobacter_baumannii_ACICU_uid58765	1	2
Acinetobacter_baumannii_ATCC_17978_uid58731	1	2
Acinetobacter_baumannii_AYE_uid61637	1	4
Acinetobacter_baumannii_BJAB07104_uid210971	1	2
Acinetobacter_baumannii_BJAB0715_uid210972	1	1
Acinetobacter_baumannii_BJAB0868_uid210973	1	3
Acinetobacter_baumannii_D1279779_uid190222	1	1
Acinetobacter_baumannii_MDR_TJ_uid162739	1	2
Acinetobacter_baumannii_MDR_ZJ06_uid158685	1	1
Acinetobacter_baumannii_SDF_uid61601	1	3
Acinetobacter_baumannii_TCDC_AB0715_uid158679	1	2
Acinetobacter_baumannii_TYTH_1_uid176498	1	0
Acinetobacter_baumannii_ZW85_1_uid231518	1	1
Acinetobacter_calcoaceticus_PHEA_2_uid83123	1	0
Acinetobacter_oleivorans_DR1_uid50119	1	0
Actinobacillus_pleuropneumoniae_serovar_3_JL03_uid58891	1	0
Actinobacillus_pleuropneumoniae_serovar_5b_L20_uid58789	1	0
Actinobacillus_pleuropneumoniae_serovar_7_AP76_uid59231	1	3
Actinobacillus_succinogenes_130Z_uid58247	1	0
Actinobacillus_suis_H91_0380_uid176363	1	0
Actinoplanes_friuliensis_DSM_7358_uid226110	1	0
Actinoplanes_missouriensis_431_uid158169	1	0
Actinoplanes_N902_109_uid202219	1	0
Actinoplanes_SE50_110_uid162333	1	0
Actinosynnema_mirum_DSM_43827_uid58951	1	0
Adlercreutzia_equolifaciens_DSM_19450_uid223286	1	0
Advenella_kashmirensis_WT001_uid80859	1	1
Aequorivita_sublithincola_DSM_14238_uid168181	1	0
Aerococcus_urinae_ACS_120_V_Col10a_uid64757	1	0
Aeromonas_hydrophila_ATCC_7966_uid58617	1	0
Aeromonas_hydrophila_ML09_119_uid205540	1	0
Aeromonas_salmonicida_A449_uid58631	1	5
Aeromonas_veronii_B565_uid66323	1	0
Aeropyrum_camini_SY1___JCM_12091_uid222311	1	0
Aeropyrum_pernix_K1_uid57757	1	0
Aggregatibacter_actinomycetemcomitans_ANH9381_uid80743	1	0
Aggregatibacter_actinomycetemcomitans_D11S_1_uid41333	2	2
Aggregatibacter_actinomycetemcomitans_D7S_1_uid46989	1	0
Aggregatibacter_aphrophilus_NJ8700_uid59407	1	0
Agrobacterium_fabrum_C58_uid57865	0	4
Agrobacterium_H13_3_uid63403	1	2
Agrobacterium_radiobacter_K84_uid58269	0	5
Agrobacterium_vitis_S4_uid58249	0	7
Agromonas_oligotrophica_S58_uid192186	1	0
Akkermansia_muciniphila_ATCC_BAA_835_uid58985	1	0
Alcanivorax_borkumensis_SK2_uid58169	1	0
Alcanivorax_dieselolei_B5_uid176364	1	0
Alicycliphilus_denitrificans_BC_uid49953	1	2
Alicycliphilus_denitrificans_K601_uid66307	1	1
Alicyclobacillus_acidocaldarius_DSM_446_uid59199	1	3
Alicyclobacillus_acidocaldarius_Tc_4_1_uid158681	1	0
Aliivibrio_salmonicida_LFI1238_uid59251	0	6
Alistipes_finegoldii_DSM_17242_uid168180	1	0
Alistipes_shahii_WAL_8301_uid197175	1	0
Alkalilimnicola_ehrlichii_MLHE_1_uid58467	1	0
Alkaliphilus_metalliredigens_QYMF_uid58171	1	0
Alkaliphilus_oremlandii_OhILAs_uid58495	1	0
Allochromatium_vinosum_DSM_180_uid46083	1	2
alpha_proteobacterium_HIMB5_uid175779	1	0
alpha_proteobacterium_HIMB59_uid175778	1	0
Alteromonas_macleodii__Aegean_Sea_MED64__uid231689	1	0
Alteromonas_macleodii__Balearic_Sea_AD45__uid176366	1	1
Alteromonas_macleodii__Black_Sea_11__uid176365	1	0
Alteromonas_macleodii__Deep_ecotype__uid58251	1	0
Alteromonas_macleodii__English_Channel_615__uid210781	1	1
Alteromonas_macleodii__English_Channel_673__uid176367	1	0
Alteromonas_macleodii__Ionian_Sea_U4__uid210780	1	1
Alteromonas_macleodii__Ionian_Sea_U7__uid210785	1	0
Alteromonas_macleodii__Ionian_Sea_U8__uid210782	1	0
Alteromonas_macleodii__Ionian_Sea_UM4b__uid210784	1	0
Alteromonas_macleodii__Ionian_Sea_UM7__uid210783	1	1
Alteromonas_macleodii_AltDE1_uid179068	1	1
Alteromonas_macleodii_ATCC_27126_uid55253	1	0
Alteromonas_SN2_uid67349	1	0
Aminobacterium_colombiense_DSM_12261_uid47083	1	0
Ammonifex_degensii_KC4_uid41053	1	1
Amphibacillus_xylanus_NBRC_15112_uid176453	1	0
Amycolatopsis_mediterranei_RB_uid216089	1	0
Amycolatopsis_mediterranei_S699_uid158689	1	0
Amycolatopsis_mediterranei_S699_uid171830	1	0
Amycolatopsis_mediterranei_U32_uid50565	1	0
Amycolatopsis_orientalis_HCCB10007_uid203791	1	0
Amycolicicoccus_subflavus_DQS3_9A1_uid67253	1	2
Anabaena_90_uid179383	0	5
Anabaena_cylindrica_PCC_7122_uid183339	1	6
Anabaena_variabilis_ATCC_29413_uid58043	2	3
Anaerobaculum_mobile_DSM_13181_uid168323	1	0
Anaerococcus_prevotii_DSM_20548_uid59219	1	1
Anaerolinea_thermophila_UNI_1_uid62245	1	0
Anaeromyxobacter_dehalogenans_2CP_1_uid58989	1	0
Anaeromyxobacter_dehalogenans_2CP_C_uid58135	1	0
Anaeromyxobacter_Fw109_5_uid58755	1	0
Anaeromyxobacter_K_uid58953	1	0
Anaplasma_centrale_Israel_uid42155	1	0
Anaplasma_marginale_Dawn_uid226994	1	0
Anaplasma_marginale_Florida_uid58577	1	0
Anaplasma_marginale_Gypsy_Plains_uid227217	1	0
Anaplasma_marginale_Maries_uid57629	1	0
Anaplasma_phagocytophilum_Dog2_uid213225	1	0
Anaplasma_phagocytophilum_HZ_uid57951	1	0
Anaplasma_phagocytophilum_HZ2_uid213224	1	0
Anaplasma_phagocytophilum_JM_uid213223	1	0
Anoxybacillus_flavithermus_WK1_uid59135	1	0
Aquifex_aeolicus_VF5_uid57765	1	1
Arcanobacterium_haemolyticum_DSM_20595_uid49489	1	0
Archaeoglobus_fulgidus_DSM_4304_uid57717	1	0
Archaeoglobus_profundus_DSM_5631_uid43493	1	1
Archaeoglobus_sulfaticallidus_PM70_1_uid201033	1	0
Archaeoglobus_veneficus_SNP6_uid65269	1	0
archaeon_Mx1201_uid196597	1	0
Arcobacter_butzleri_7h1h_uid200766	1	0
Arcobacter_butzleri_ED_1_uid158699	1	0
Arcobacter_butzleri_RM4018_uid58557	1	0
Arcobacter_L_uid158135	1	1
Arcobacter_nitrofigilis_DSM_7299_uid49001	1	0
Aromatoleum_aromaticum_EbN1_uid58231	1	2
Arthrobacter_arilaitensis_Re117_uid53509	1	2
Arthrobacter_aurescens_TC1_uid58109	1	2
Arthrobacter_chlorophenolicus_A6_uid58969	1	2
Arthrobacter_FB24_uid58141	0	4
Arthrobacter_nitroguajacolicus_Rue61a_uid174511	1	2
Arthrobacter_phenanthrenivorans_Sphe3_uid63629	1	2
Arthrospira_platensis_NIES_39_uid197171	1	0
Aster_yellows_witches_broom_phytoplasma_AYWB_uid58297	1	4
Asticcacaulis_excentricus_CB_48_uid55641	0	4
Atopobium_parvulum_DSM_20469_uid59195	1	0
Azoarcus_BH72_uid61603	1	0
Azoarcus_KH32C_uid193704	2	0
Azorhizobium_caulinodans_ORS_571_uid58905	1	0
Azospirillum_B510_uid46085	1	6
Azospirillum_brasilense_Sp245_uid162161	1	6
Azospirillum_lipoferum_4B_uid82343	1	6
Azotobacter_vinelandii_CA_uid198829	1	0
Azotobacter_vinelandii_CA6_uid198830	1	0
Azotobacter_vinelandii_DJ_uid57597	1	0
Bacillus_1NLA3E_uid81841	1	0
Bacillus_amyloliquefaciens_CC178_uid226115	1	0
Bacillus_amyloliquefaciens_DSM_7_uid53535	1	0
Bacillus_amyloliquefaciens_FZB42_uid58271	1	0
Bacillus_amyloliquefaciens_IT_45_uid181617	1	1
Bacillus_amyloliquefaciens_LFB112_uid232246	1	0
Bacillus_amyloliquefaciens_LL3_uid158133	1	1
Bacillus_amyloliquefaciens_plantarum_AS43_3_uid183682	1	0
Bacillus_amyloliquefaciens_plantarum_CAU_B946_uid84215	1	0
Bacillus_amyloliquefaciens_plantarum_NAU_B3_uid222816	1	1
Bacillus_amyloliquefaciens_plantarum_UCMB5033_uid215237	1	0
Bacillus_amyloliquefaciens_plantarum_UCMB5036_uid190705	1	0
Bacillus_amyloliquefaciens_plantarum_UCMB5113_uid215236	1	0
Bacillus_amyloliquefaciens_plantarum_YAU_B9601_Y2_uid159001	1	0
Bacillus_amyloliquefaciens_TA208_uid158701	1	0
Bacillus_amyloliquefaciens_XH7_uid158881	1	0
Bacillus_amyloliquefaciens_Y2_uid165195	1	0
Bacillus_anthracis__Ames_Ancestor__uid58083	1	2
Bacillus_anthracis_A0248_uid59385	1	2
Bacillus_anthracis_A2012_uid54101	0	2
Bacillus_anthracis_Ames_uid57909	1	0
Bacillus_anthracis_CDC_684_uid59303	1	2
Bacillus_anthracis_H9401_uid162021	1	2
Bacillus_anthracis_Sterne_uid58091	1	0
Bacillus_atrophaeus_1942_uid59887	1	0
Bacillus_cellulosilyticus_DSM_2522_uid43329	1	0
Bacillus_cereus_03BB102_uid59299	1	1
Bacillus_cereus_AH187_uid58753	1	4
Bacillus_cereus_AH820_uid58751	1	3
Bacillus_cereus_ATCC_10987_uid57673	1	1
Bacillus_cereus_ATCC_14579_uid57975	1	1
Bacillus_cereus_B4264_uid58757	1	0
Bacillus_cereus_biovar_anthracis_CI_uid50615	1	3
Bacillus_cereus_E33L_uid58103	1	5
Bacillus_cereus_F837_76_uid83611	1	2
Bacillus_cereus_FRI_35_uid173403	1	4
Bacillus_cereus_G9842_uid58759	1	2
Bacillus_cereus_NC7401_uid82815	1	5
Bacillus_cereus_Q1_uid58529	1	2
Bacillus_clausii_KSM_K16_uid58237	1	0
Bacillus_coagulans_2_6_uid68053	1	0
Bacillus_coagulans_36D1_uid54335	1	0
Bacillus_cytotoxicus_NVH_391_98_uid58317	1	1
Bacillus_halodurans_C_125_uid57791	1	0
Bacillus_infantis_NRRL_B_14911_uid222804	1	0
Bacillus_JS_uid162189	1	0
Bacillus_licheniformis_9945A_uid207072	1	0
Bacillus_licheniformis_ATCC_14580_uid58097	1	0
Bacillus_licheniformis_DSM_13___ATCC_14580_uid58199	1	0
Bacillus_megaterium_DSM319_uid48371	1	0
Bacillus_megaterium_QM_B1551_uid15862	1	7
Bacillus_megaterium_WSH_002_uid159841	1	3
Bacillus_pseudofirmus_OF4_uid45847	1	2
Bacillus_pumilus_SAFR_032_uid59017	1	0
Bacillus_selenitireducens_MLS10_uid49513	1	0
Bacillus_subtilis_168_uid57675	1	0
Bacillus_subtilis_6051_HGW_uid193706	1	0
Bacillus_subtilis_BAB_1_uid195461	1	0
Bacillus_subtilis_BSn5_uid62463	1	0
Bacillus_subtilis_BSP1_uid184010	1	0
Bacillus_subtilis_natto_BEST195_uid183001	1	1
Bacillus_subtilis_PY79_uid229877	1	0
Bacillus_subtilis_QB928_uid173926	1	0
Bacillus_subtilis_RO_NN_1_uid158879	1	0
Bacillus_subtilis_spizizenii_TU_B_10_uid73967	1	0
Bacillus_subtilis_spizizenii_W23_uid51879	1	0
Bacillus_subtilis_XF_1_uid189187	1	0
Bacillus_thuringiensis_Al_Hakam_uid58795	1	1
Bacillus_thuringiensis_BMB171_uid49135	1	1
Bacillus_thuringiensis_Bt407_uid177931	1	9
Bacillus_thuringiensis_HD_771_uid173374	1	8
Bacillus_thuringiensis_HD_789_uid173860	1	6
Bacillus_thuringiensis_MC28_uid176369	1	7
Bacillus_thuringiensis_serovar_chinensis_CT_43_uid158151	1	10
Bacillus_thuringiensis_serovar_finitimus_YBT_020_uid158875	1	2
Bacillus_thuringiensis_serovar_IS5056_uid190186	1	14
Bacillus_thuringiensis_serovar_konkukian_97_27_uid58089	1	1
Bacillus_thuringiensis_serovar_kurstaki_HD73_uid189188	1	7
Bacillus_thuringiensis_YBT_1518_uid229419	1	6
Bacillus_toyonensis_BCT_7112_uid227218	1	2
Bacillus_weihenstephanensis_KBAB4_uid58315	1	4
Bacteriovorax_marinus_SJ_uid82341	1	1
bacterium_BT_1_uid184079	1	0
Bacteroides_CF50_uid222805	1	0
Bacteroides_fragilis_638R_uid84217	1	0
Bacteroides_fragilis_NCTC_9343_uid57639	1	1
Bacteroides_fragilis_YCH46_uid58195	1	1
Bacteroides_helcogenes_P_36_108_uid62135	1	0
Bacteroides_salanitronis_DSM_18170_uid63269	1	3
Bacteroides_thetaiotaomicron_VPI_5482_uid62913	1	1
Bacteroides_uniformis_uid13130	0	1
Bacteroides_vulgatus_ATCC_8482_uid58253	1	0
Bacteroides_xylanisolvens_XB1A_uid197168	1	0
Bartonella_australis_Aust_NH1_uid189950	1	0
Bartonella_bacilliformis_KC583_uid58533	1	0
Bartonella_clarridgeiae_73_uid62131	1	0
Bartonella_grahamii_as4aup_uid59405	1	1
Bartonella_henselae_Houston_1_uid57745	1	0
Bartonella_quintana_RM_11_uid174512	1	0
Bartonella_quintana_Toulouse_uid57635	1	0
Bartonella_tribocorum_CIP_105476_uid59129	1	1
Bartonella_vinsonii_berkhoffii_Winnie_uid189951	1	0
Baumannia_cicadellinicola_Hc__Homalodisca_coagulata__uid58111	1	0
Bdellovibrio_bacteriovorus_HD100_uid61595	1	0
Bdellovibrio_bacteriovorus_Tiberius_uid182482	1	0
Bdellovibrio_exovorus_JSS_uid194119	1	0
Beijerinckia_indica_ATCC_9039_uid59057	1	2
Belliella_baltica_DSM_15883_uid168182	1	0
beta_proteobacterium_CB_uid191340	1	0
Beutenbergia_cavernae_DSM_12333_uid59047	1	0
Bibersteinia_trehalosi_192_uid193709	1	0
Bifidobacterium_adolescentis_ATCC_15703_uid58559	1	0
Bifidobacterium_animalis_ATCC_25527_uid162513	1	0
Bifidobacterium_animalis_lactis_AD011_uid58911	1	0
Bifidobacterium_animalis_lactis_ATCC_27673_uid222803	1	0
Bifidobacterium_animalis_lactis_B420_uid163691	1	0
Bifidobacterium_animalis_lactis_BB_12_uid158871	1	0
Bifidobacterium_animalis_lactis_Bi_07_uid163693	1	0
Bifidobacterium_animalis_lactis_Bl_04_uid59359	1	0
Bifidobacterium_animalis_lactis_Bl12_uid210081	1	0
Bifidobacterium_animalis_lactis_BLC1_uid158867	1	0
Bifidobacterium_animalis_lactis_CNCM_I_2494_uid158869	1	0
Bifidobacterium_animalis_lactis_DSM_10140_uid59357	1	0
Bifidobacterium_animalis_lactis_V9_uid158865	1	0
Bifidobacterium_asteroides_PRL2011_uid176921	1	0
Bifidobacterium_bifidum_BGN4_uid167988	1	0
Bifidobacterium_bifidum_PRL2010_uid59883	1	0
Bifidobacterium_bifidum_S17_uid59545	1	0
Bifidobacterium_breve_ACS_071_V_Sch8b_uid158863	1	0
Bifidobacterium_breve_UCC2003_uid193702	1	0
Bifidobacterium_dentium_Bd1_uid43091	1	0
Bifidobacterium_longum_BBMN68_uid60163	1	0
Bifidobacterium_longum_DJO10A_uid58833	1	2
Bifidobacterium_longum_F8_uid197184	1	0
Bifidobacterium_longum_infantis_157F_uid62693	1	2
Bifidobacterium_longum_infantis_ATCC_15697_uid159865	1	0
Bifidobacterium_longum_infantis_ATCC_15697_uid58677	1	0
Bifidobacterium_longum_JCM_1217_uid62695	1	0
Bifidobacterium_longum_JDM301_uid49131	1	0
Bifidobacterium_longum_KACC_91563_uid158861	1	2
Bifidobacterium_longum_NCC2705_uid57939	1	1
Bifidobacterium_thermophilum_RBL67_uid193770	1	0
Blastococcus_saxobsidens_DD2_uid89391	1	0
Blattabacterium__Blaberus_giganteus__uid165873	1	1
Blattabacterium__Blatta_orientalis__Tarazona_uid188115	1	1
Blattabacterium__Blattella_germanica__Bge_uid41533	1	1
Blattabacterium__Cryptocercus_punctulatus__Cpu_uid81083	1	1
Blattabacterium__Mastotermes_darwiniensis__MADAR_uid77127	1	1
Blattabacterium__Nauphoeta_cinerea__uid222815	1	1
Blattabacterium__Panesthia_angustipennis_spadica__BPAA_uid193717	1	0
Blattabacterium__Periplaneta_americana__BPLAN_uid41287	1	1
Bordetella_avium_197N_uid61563	1	0
Bordetella_bronchiseptica_253_uid178913	1	0
Bordetella_bronchiseptica_MO149_uid177517	1	0
Bordetella_bronchiseptica_RB50_uid57613	1	0
Bordetella_parapertussis_12822_uid57615	1	0
Bordetella_parapertussis_18323_uid175569	1	0
Bordetella_parapertussis_Bpp5_uid177516	1	1
Bordetella_pertussis_CS_uid158859	1	0
Bordetella_pertussis_Tohama_I_uid57617	1	0
Bordetella_petrii_uid61631	1	0
Borrelia_afzelii_HLJ01_uid177930	1	0
Borrelia_afzelii_PKo_uid159867	1	17
Borrelia_afzelii_PKo_uid58653	4	8
Borrelia_bissettii_DN127_uid71231	1	16
Borrelia_burgdorferi_B31_uid57581	1	21
Borrelia_burgdorferi_CA382_uid214794	1	0
Borrelia_burgdorferi_JD1_uid161197	1	20
Borrelia_burgdorferi_N40_uid161241	1	16
Borrelia_burgdorferi_ZS7_uid59429	1	14
Borrelia_crocidurae_Achema_uid162335	1	39
Borrelia_duttonii_Ly_uid58791	1	16
Borrelia_garinii_BgVir_uid162165	0	3
Borrelia_garinii_NMJW1_uid177081	1	0
Borrelia_garinii_PBi_uid58125	0	3
Borrelia_hermsii_DAH_uid59225	11	0
Borrelia_miyamotoi_LB_2001_uid215233	1	0
Borrelia_recurrentis_A1_uid58793	1	7
Borrelia_turicatae_91E135_uid58311	1	0
Borrelia_valaisiana_VS116_uid54823	0	11
Brachybacterium_faecium_DSM_4810_uid58649	1	0
Brachyspira_hyodysenteriae_WA1_uid59291	1	1
Brachyspira_intermedia_PWS_A_uid158369	1	1
Brachyspira_murdochii_DSM_12563_uid48819	1	0
Brachyspira_pilosicoli_95_1000_uid50609	1	0
Brachyspira_pilosicoli_B2904_uid175255	1	0
Brachyspira_pilosicoli_P43_6_78_uid184077	1	0
Brachyspira_pilosicoli_WesB_uid175256	1	0
Bradyrhizobium_BTAi1_uid58505	1	1
Bradyrhizobium_japonicum_USDA_110_uid57599	1	0
Bradyrhizobium_japonicum_USDA_6_uid158851	1	0
Bradyrhizobium_ORS_278_uid58941	1	0
Bradyrhizobium_S23321_uid158167	1	0
Brevibacillus_brevis_NBRC_100599_uid59175	1	0
Brevundimonas_subvibrioides_ATCC_15264_uid42117	1	0
Brucella_abortus_A13334_uid83615	0	2
Brucella_abortus_bv__1_9_941_uid58019	0	2
Brucella_abortus_S19_uid58873	0	2
Brucella_canis_ATCC_23365_uid59009	0	2
Brucella_canis_HSK_A52141_uid83613	0	2
Brucella_ceti_TE10759_12_uid229880	0	2
Brucella_ceti_TE28753_12_uid229879	0	2
Brucella_melitensis_ATCC_23457_uid59241	0	2
Brucella_melitensis_biovar_Abortus_2308_uid62937	0	2
Brucella_melitensis_bv__1_16M_uid57735	0	2
Brucella_melitensis_M28_uid158857	0	2
Brucella_melitensis_M5_90_uid158855	0	2
Brucella_melitensis_NI_uid158853	0	2
Brucella_microti_CCM_4915_uid59319	0	2
Brucella_ovis_ATCC_25840_uid58113	0	2
Brucella_pinnipedialis_B2_94_uid71131	0	2
Brucella_suis_1330_uid159871	2	0
Brucella_suis_1330_uid57927	0	2
Brucella_suis_ATCC_23445_uid59015	0	2
Brucella_suis_VBI22_uid83617	0	2
Buchnera_aphidicola__Cinara_tujafilina__uid68101	1	0
Buchnera_aphidicola_5A__Acyrthosiphon_pisum__uid59285	1	0
Buchnera_aphidicola_Ak__Acyrthosiphon_kondoi__uid158533	1	2
Buchnera_aphidicola_APS__Acyrthosiphon_pisum__uid57805	1	2
Buchnera_aphidicola_Bp__Baizongia_pistaciae__uid57827	1	1
Buchnera_aphidicola_Cc__Cinara_cedri__uid58579	1	1
Buchnera_aphidicola_JF98__Acyrthosiphon_pisum__uid158845	1	0
Buchnera_aphidicola_JF99__Acyrthosiphon_pisum__uid158847	1	0
Buchnera_aphidicola_LL01__Acyrthosiphon_pisum__uid158843	1	0
Buchnera_aphidicola_Sg__Schizaphis_graminum__uid57913	1	0
Buchnera_aphidicola_TLW03__Acyrthosiphon_pisum__uid158849	1	0
Buchnera_aphidicola_Tuc7__Acyrthosiphon_pisum__uid59283	1	0
Buchnera_aphidicola_Ua__Uroleucon_ambrosiae__uid158535	1	2
Burkholderia_383_uid58073	0	3
Burkholderia_ambifaria_AMMD_uid58303	0	4
Burkholderia_ambifaria_MC40_6_uid58701	0	4
Burkholderia_CCGE1001_uid42975	0	2
Burkholderia_CCGE1002_uid42523	0	4
Burkholderia_CCGE1003_uid46253	0	2
Burkholderia_cenocepacia_AU_1054_uid58371	0	3
Burkholderia_cenocepacia_HI2424_uid58369	0	4
Burkholderia_cenocepacia_J2315_uid57953	0	4
Burkholderia_cenocepacia_MC0_3_uid58769	0	3
Burkholderia_cepacia_GG4_uid173858	0	2
Burkholderia_gladioli_BSR3_uid66301	0	6
Burkholderia_glumae_BGR1_uid59397	0	6
Burkholderia_KJ006_uid165871	0	4
Burkholderia_mallei_ATCC_23344_uid57725	0	2
Burkholderia_mallei_NCTC_10229_uid58383	0	2
Burkholderia_mallei_NCTC_10247_uid58385	0	2
Burkholderia_mallei_SAVP1_uid58387	0	2
Burkholderia_multivorans_ATCC_17616_uid58697	0	4
Burkholderia_multivorans_ATCC_17616_uid58909	1	3
Burkholderia_phenoliruptrix_BR3459a_uid176370	0	3
Burkholderia_phymatum_STM815_uid58699	0	4
Burkholderia_phytofirmans_PsJN_uid58729	0	3
Burkholderia_pseudomallei_1026b_uid162511	0	2
Burkholderia_pseudomallei_1106a_uid58515	0	2
Burkholderia_pseudomallei_1710b_uid58391	0	2
Burkholderia_pseudomallei_668_uid58389	0	2
Burkholderia_pseudomallei_BPC006_uid174460	0	2
Burkholderia_pseudomallei_K96243_uid57733	0	2
Burkholderia_pseudomallei_MSHR305_uid213227	0	2
Burkholderia_pseudomallei_MSHR346_uid55259	0	1
Burkholderia_pseudomallei_NCTC_13179_uid226109	0	2
Burkholderia_rhizoxinica_HKI_454_uid60487	1	2
Burkholderia_RPE64_uid205541	5	0
Burkholderia_thailandensis_E264_uid58081	0	2
Burkholderia_thailandensis_MSMB121_uid201037	0	2
Burkholderia_vietnamiensis_G4_uid58075	0	8
Burkholderia_xenovorans_LB400_uid57823	1	2
Burkholderia_YI23_uid81081	0	6
butyrate_producing_bacterium_SM4_1_uid197180	1	0
butyrate_producing_bacterium_SS3_4_uid197159	1	0
butyrate_producing_bacterium_SSC_2_uid197181	1	0
Butyrivibrio_fibrisolvens_uid197155	1	0
Butyrivibrio_proteoclasticus_B316_uid51489	2	2
Caldicellulosiruptor_bescii_DSM_6725_uid59201	1	2
Caldicellulosiruptor_hydrothermalis_108_uid60157	1	0
Caldicellulosiruptor_kristjanssonii_177R1B_uid60393	1	1
Caldicellulosiruptor_kronotskyensis_2002_uid60491	1	0
Caldicellulosiruptor_lactoaceticus_6A_uid60575	1	0
Caldicellulosiruptor_obsidiansis_OB47_uid51501	1	0
Caldicellulosiruptor_owensensis_OL_uid60165	1	0
Caldicellulosiruptor_saccharolyticus_DSM_8903_uid58289	1	0
Caldilinea_aerophila_DSM_14535___NBRC_104270_uid158165	1	0
Caldisericum_exile_AZM16c01_uid158173	1	0
Caldisphaera_lagunensis_DSM_15908_uid183486	1	0
Calditerrivibrio_nitroreducens_DSM_19672_uid60821	1	1
Caldivirga_maquilingensis_IC_167_uid58711	1	0
Calothrix_PCC_6303_uid183109	1	3
Calothrix_PCC_7507_uid182930	1	0
Campylobacter_03_427_uid226993	1	0
Campylobacter_coli_15_537360_uid226113	1	1
Campylobacter_coli_76339_uid217050	1	0
Campylobacter_coli_CVM_N29710_uid219322	1	2
Campylobacter_concisus_13826_uid58667	1	2
Campylobacter_curvus_525_92_uid58669	1	0
Campylobacter_fetus_82_40_uid58545	1	0
Campylobacter_hominis_ATCC_BAA_381_uid58981	1	1
Campylobacter_jejuni_00_2425_uid219359	1	0
Campylobacter_jejuni_00_2426_uid219324	1	0
Campylobacter_jejuni_00_2538_uid219325	1	0
Campylobacter_jejuni_00_2544_uid219326	1	1
Campylobacter_jejuni_4031_uid222817	1	0
Campylobacter_jejuni_81_176_uid58503	1	2
Campylobacter_jejuni_81116_uid58771	1	0
Campylobacter_jejuni_doylei_269_97_uid58671	1	0
Campylobacter_jejuni_IA3902_uid159531	1	1
Campylobacter_jejuni_ICDCCJ07001_uid61249	1	1
Campylobacter_jejuni_M1_uid159535	1	0
Campylobacter_jejuni_NCTC_11168___ATCC_700819_uid57587	1	0
Campylobacter_jejuni_NCTC_11168_BN148_uid174152	1	0
Campylobacter_jejuni_PT14_uid176499	1	0
Campylobacter_jejuni_RM1221_uid57899	1	0
Campylobacter_jejuni_S3_uid159533	1	1
Campylobacter_lari_RM2100_uid58115	1	1
candidate_division_SR1_bacterium_RAAC1_SR1_1_uid230714	1	0
candidate_division_WWE3_bacterium_RAAC2_WWE3_1_uid230713	1	0
Candidatus_Accumulibacter_phosphatis_clade_IIA_UW_1_uid59207	1	3
Candidatus_Amoebophilus_asiaticus_5a2_uid58963	1	0
Candidatus_Arthromitus_SFB_mouse_Japan_uid71379	1	0
Candidatus_Arthromitus_SFB_mouse_Yit_uid159517	1	0
Candidatus_Arthromitus_SFB_rat_Yit_uid73425	1	0
Candidatus_Azobacteroides_pseudotrichonymphae_genomovar__CFP2_uid59163	1	4
Candidatus_Blochmannia_chromaiodes_640_uid185308	1	0
Candidatus_Blochmannia_floridanus_uid57999	1	0
Candidatus_Blochmannia_pennsylvanicus_BPEN_uid58329	1	0
Candidatus_Blochmannia_vafer_BVAF_uid62083	1	0
Candidatus_Caldiarchaeum_subterraneum_uid227223	1	0
Candidatus_Carsonella_ruddii_CE_isolate_Thao2000_uid172732	1	0
Candidatus_Carsonella_ruddii_CS_isolate_Thao2000_uid172733	1	0
Candidatus_Carsonella_ruddii_DC_uid213383	1	0
Candidatus_Carsonella_ruddii_HC_isolate_Thao2000_uid172734	1	0
Candidatus_Carsonella_ruddii_HT_isolate_Thao2000_uid172735	1	0
Candidatus_Carsonella_ruddii_PC_isolate_NHV_uid172736	1	0
Candidatus_Carsonella_ruddii_uid58773	1	0
Candidatus_Chloracidobacterium_thermophilum_B_uid73587	0	2
Candidatus_Cloacamonas_acidaminovorans_Evry_uid62959	2	0
Candidatus_Desulforudis_audaxviator_MP104C_uid59067	1	0
Candidatus_Hamiltonella_defensa_5AT__Acyrthosiphon_pisum__uid59289	1	1
Candidatus_Hodgkinia_cicadicola_Dsem_uid59311	1	0
Candidatus_Kinetoplastibacterium_blastocrithidii__ex_Strigomonas_culicis__uid183629	1	0
Candidatus_Kinetoplastibacterium_blastocrithidii_TCC012E_uid189752	1	0
Candidatus_Kinetoplastibacterium_crithidii__ex_Angomonas_deanei_ATCC_30255__uid183630	1	0
Candidatus_Kinetoplastibacterium_crithidii_TCC036E_uid189749	1	0
Candidatus_Kinetoplastibacterium_desouzaii_TCC079E_uid189750	1	0
Candidatus_Kinetoplastibacterium_galatii_TCC219_uid189751	1	0
Candidatus_Kinetoplastibacterium_oncopeltii_TCC290E_uid189840	1	0
Candidatus_Korarchaeum_cryptofilum_OPF8_uid58601	1	0
Candidatus_Koribacter_versatilis_Ellin345_uid58479	1	0
Candidatus_Liberibacter_americanus_Sao_Paulo_uid227424	1	0
Candidatus_Liberibacter_asiaticus_gxpsy_uid193764	1	0
Candidatus_Liberibacter_asiaticus_psy62_uid59227	1	0
Candidatus_Liberibacter_solanacearum_CLso_ZC1_uid61245	1	0
Candidatus_Methylomirabilis_oxyfera_uid161981	1	0
Candidatus_Midichloria_mitochondrii_IricVA_uid68687	1	0
Candidatus_Moranella_endobia_PCIT_uid68739	1	0
Candidatus_Moranella_endobia_PCVAL_uid197215	1	0
Candidatus_Mycoplasma_haemolamae_Purdue_uid171259	1	0
Candidatus_Mycoplasma_haemominutum__Birmingham_1__uid197195	1	0
Candidatus_Nasuia_deltocephalinicola_NAS_ALF_uid214084	1	0
Candidatus_Nitrosopumilus_AR2_uid176130	1	0
Candidatus_Nitrosopumilus_koreensis_AR1_uid176129	1	0
Candidatus_Nitrososphaera_gargensis_Ga9_2_uid176707	1	0
Candidatus_Nitrospira_defluvii_uid51175	1	0
Candidatus_Pelagibacter_IMCC9063_uid66305	1	0
Candidatus_Pelagibacter_ubique_HTCC1062_uid58401	1	0
Candidatus_Phytoplasma_australiense_uid61641	1	0
Candidatus_Phytoplasma_mali_uid59087	1	0
Candidatus_Phytoplasma_solani_284_09_uid225030	1	0
Candidatus_Portiera_aleyrodidarum_BT_B_uid173859	1	0
Candidatus_Portiera_aleyrodidarum_BT_B_uid176373	1	0
Candidatus_Portiera_aleyrodidarum_BT_QVLC_uid175570	1	0
Candidatus_Portiera_aleyrodidarum_BT_QVLC_uid176374	1	0
Candidatus_Portiera_aleyrodidarum_TV_uid195460	1	0
Candidatus_Protochlamydia_amoebophila_UWE25_uid58079	1	0
Candidatus_Puniceispirillum_marinum_IMCC1322_uid47081	1	0
Candidatus_Rickettsia_amblyommii_GAT_30V_uid156845	1	3
Candidatus_Riesia_pediculicola_USDA_uid46841	1	1
Candidatus_Ruthia_magnifica_Cm__Calyptogena_magnifica__uid58645	1	0
Candidatus_Saccharibacteria_bacterium_RAAC3_TM7_1_uid230715	1	0
Candidatus_Saccharobacterium_alaburgensis_uid203361	1	0
Candidatus_Solibacter_usitatus_Ellin6076_uid58139	1	0
Candidatus_Sulcia_muelleri_CARI_uid52535	1	0
Candidatus_Sulcia_muelleri_DMIN_uid47075	1	0
Candidatus_Sulcia_muelleri_GWSS_uid58943	1	0
Candidatus_Sulcia_muelleri_SMDSEM_uid59393	1	0
Candidatus_Sulcia_muelleri_Sulcia_ALF_uid214083	1	0
Candidatus_Tremblaya_phenacola_PAVE_uid209173	1	1
Candidatus_Tremblaya_princeps_PCIT_uid68741	1	0
Candidatus_Tremblaya_princeps_PCVAL_uid159519	1	0
Candidatus_Uzinura_diaspidicola_ASNER_uid186740	1	0
Candidatus_Vesicomyosocius_okutanii_HA_uid59427	1	0
Candidatus_Zinderia_insecticola_CARI_uid52459	1	0
Capnocytophaga_canimorsus_Cc5_uid70727	1	0
Capnocytophaga_ochracea_DSM_7271_uid59197	1	0
Carboxydothermus_hydrogenoformans_Z_2901_uid57821	1	0
Cardinium_endosymbiont_cEper1_of_Encarsia_pergandiella_uid175524	1	1
Carnobacterium_17_4_uid65789	1	1
Carnobacterium_maltaromaticum_LMA28_uid179370	1	0
Carnobacterium_WN1359_uid225603	1	5
Catenulispora_acidiphila_DSM_44928_uid59077	1	0
Caulobacter_crescentus_CB15_uid57891	1	0
Caulobacter_crescentus_NA1000_uid59307	1	0
Caulobacter_K31_uid58551	1	2
Caulobacter_segnis_ATCC_21756_uid41709	1	0
Cellulomonas_fimi_ATCC_484_uid66779	1	0
Cellulomonas_flavigena_DSM_20109_uid48821	1	0
Cellulophaga_algicola_DSM_14237_uid62159	1	0
Cellulophaga_lytica_DSM_7489_uid63401	1	0
Cellvibrio_japonicus_Ueda107_uid59139	1	0
Cenarchaeum_symbiosum_A_uid61411	1	0
Chamaesiphon_PCC_6605_uid183005	1	2
Chelativorans_BNC1_uid58069	1	3
Chitinophaga_pinensis_DSM_2588_uid59113	1	0
Chlamydia_muridarum_Nigg_uid57785	1	1
Chlamydia_pecorum_P787_uid221292	1	0
Chlamydia_pecorum_PV3056_3_uid221290	1	0
Chlamydia_pecorum_W73_uid221291	1	0
Chlamydia_psittaci_01DC12_uid179070	1	1
Chlamydia_psittaci_84_55_uid175571	1	1
Chlamydia_psittaci_GR9_uid175572	1	0
Chlamydia_psittaci_M56_uid175576	1	1
Chlamydia_psittaci_MN_uid175573	1	1
Chlamydia_psittaci_VS225_uid175574	1	1
Chlamydia_psittaci_WC_uid175577	1	1
Chlamydia_psittaci_WS_RT_E30_uid175575	1	1
Chlamydia_trachomatis_434_Bu_uid61633	1	0
Chlamydia_trachomatis_A_363_uid196769	1	1
Chlamydia_trachomatis_A_5291_uid196770	1	1
Chlamydia_trachomatis_A_HAR_13_uid58333	1	1
Chlamydia_trachomatis_A2497_uid159863	1	0
Chlamydia_trachomatis_A2497_uid159993	1	1
Chlamydia_trachomatis_B_Jali20_OT_uid59351	1	0
Chlamydia_trachomatis_B_TZ1A828_OT_uid59349	1	0
Chlamydia_trachomatis_C_TW_3_uid232251	1	1
Chlamydia_trachomatis_D_EC_uid159881	1	1
Chlamydia_trachomatis_D_LC_uid159879	1	1
Chlamydia_trachomatis_D_SotonD1_uid196772	1	1
Chlamydia_trachomatis_D_SotonD5_uid196773	1	1
Chlamydia_trachomatis_D_SotonD6_uid196774	1	1
Chlamydia_trachomatis_D_UW_3_CX_uid57637	1	0
Chlamydia_trachomatis_E_11023_uid161369	1	0
Chlamydia_trachomatis_E_150_uid161403	1	0
Chlamydia_trachomatis_E_Bour_uid196775	1	1
Chlamydia_trachomatis_E_SotonE8_uid196777	1	1
Chlamydia_trachomatis_E_SW3_uid167483	1	1
Chlamydia_trachomatis_F_SW4_uid167484	1	1
Chlamydia_trachomatis_F_SW5_uid167485	1	1
Chlamydia_trachomatis_G_11074_uid161409	1	0
Chlamydia_trachomatis_G_11222_uid161361	1	0
Chlamydia_trachomatis_G_9301_uid161377	1	0
Chlamydia_trachomatis_G_9768_uid161353	1	0
Chlamydia_trachomatis_G_SotonG1_uid196779	1	1
Chlamydia_trachomatis_Ia_SotonIa1_uid196780	1	1
Chlamydia_trachomatis_IU824_uid193712	1	1
Chlamydia_trachomatis_IU888_uid193713	1	1
Chlamydia_trachomatis_J_6276tet1_uid213394	1	0
Chlamydia_trachomatis_K_SotonK1_uid196782	1	1
Chlamydia_trachomatis_L1_115_uid196784	1	1
Chlamydia_trachomatis_L1_224_uid196785	1	1
Chlamydia_trachomatis_L1_440_LN_uid196783	1	0
Chlamydia_trachomatis_L2_25667R_uid196786	1	0
Chlamydia_trachomatis_L2_434_Bu_f__uid198644	1	1
Chlamydia_trachomatis_L2_434_Bu_i__uid198643	1	1
Chlamydia_trachomatis_L2b_795_uid196791	1	1
Chlamydia_trachomatis_L2b_8200_07_uid196787	1	1
Chlamydia_trachomatis_L2b_Ams1_uid196792	1	1
Chlamydia_trachomatis_L2b_Ams2_uid196793	1	1
Chlamydia_trachomatis_L2b_Ams3_uid196794	1	1
Chlamydia_trachomatis_L2b_Ams4_uid196795	1	1
Chlamydia_trachomatis_L2b_Ams5_uid196796	1	1
Chlamydia_trachomatis_L2b_Canada1_uid196798	1	1
Chlamydia_trachomatis_L2b_Canada2_uid196799	1	1
Chlamydia_trachomatis_L2b_CV204_uid196790	1	1
Chlamydia_trachomatis_L2b_UCH_1_proctitis_uid61635	1	0
Chlamydia_trachomatis_L2b_UCH_2_uid196788	1	1
Chlamydia_trachomatis_L2c_uid68843	1	0
Chlamydia_trachomatis_L3_404_LN_uid196797	1	1
Chlamydia_trachomatis_RC_F_69_uid213385	1	0
Chlamydia_trachomatis_RC_F_s_342_uid213391	1	0
Chlamydia_trachomatis_RC_F_s_852_uid213387	1	0
Chlamydia_trachomatis_RC_J_943_uid213388	1	0
Chlamydia_trachomatis_RC_J_953_uid213389	1	0
Chlamydia_trachomatis_RC_J_966_uid213393	1	0
Chlamydia_trachomatis_RC_J_971_uid213395	1	0
Chlamydia_trachomatis_RC_J_s_122_uid213392	1	0
Chlamydia_trachomatis_RC_L2_55_uid213396	1	0
Chlamydia_trachomatis_RC_L2_s_3_uid213390	1	0
Chlamydia_trachomatis_RC_L2_s_46_uid213386	1	0
Chlamydia_trachomatis_Sweden2_uid161995	1	0
Chlamydia_trachomatis_uid196771	1	1
Chlamydia_trachomatis_uid196776	1	1
Chlamydia_trachomatis_uid196778	1	1
Chlamydia_trachomatis_uid196781	1	1
Chlamydia_trachomatis_uid196789	1	1
Chlamydia_trachomatis_uid196800	1	1
Chlamydia_trachomatis_uid216090	10	0
Chlamydophila_abortus_S26_3_uid57963	1	0
Chlamydophila_caviae_GPIC_uid57783	1	1
Chlamydophila_felis_Fe_C_56_uid57971	1	1
Chlamydophila_pecorum_E58_uid66295	1	0
Chlamydophila_pneumoniae_AR39_uid57809	2	0
Chlamydophila_pneumoniae_CWL029_uid57811	1	0
Chlamydophila_pneumoniae_J138_uid57829	1	0
Chlamydophila_pneumoniae_LPCoLN_uid159529	1	1
Chlamydophila_pneumoniae_TW_183_uid57997	1	0
Chlamydophila_psittaci_01DC11_uid159527	1	0
Chlamydophila_psittaci_02DC15_uid159521	1	0
Chlamydophila_psittaci_08DC60_uid159525	1	0
Chlamydophila_psittaci_6BC_uid159845	1	1
Chlamydophila_psittaci_6BC_uid63621	1	1
Chlamydophila_psittaci_C19_98_uid159523	1	0
Chlamydophila_psittaci_CP3_uid175578	1	1
Chlamydophila_psittaci_Mat116_uid189026	1	0
Chlamydophila_psittaci_NJ1_uid175579	1	1
Chlamydophila_psittaci_RD1_uid162063	1	1
Chlorobaculum_parvum_NCIB_8327_uid59185	1	0
Chlorobium_chlorochromatii_CaD3_uid58375	1	0
Chlorobium_limicola_DSM_245_uid58127	1	0
Chlorobium_luteolum_DSM_273_uid58175	1	0
Chlorobium_phaeobacteroides_BS1_uid58131	1	0
Chlorobium_phaeobacteroides_DSM_266_uid58133	1	0
Chlorobium_phaeovibrioides_DSM_265_uid58129	1	0
Chlorobium_tepidum_TLS_uid57897	1	0
Chloroflexus_aggregans_DSM_9485_uid58621	1	0
Chloroflexus_aurantiacus_J_10_fl_uid57657	1	0
Chloroflexus_Y_400_fl_uid59085	1	0
Chloroherpeton_thalassium_ATCC_35110_uid59187	1	0
Chromobacterium_violaceum_ATCC_12472_uid58001	1	0
Chromohalobacter_salexigens_DSM_3043_uid62921	1	0
Chroococcidiopsis_thermalis_PCC_7203_uid183002	1	2
Chthonomonas_calidirosea_T49_uid208678	1	0
Citrobacter_koseri_ATCC_BAA_895_uid58143	1	2
Citrobacter_rodentium_ICC168_uid43089	1	3
Clavibacter_michiganensis_NCPPB_382_uid61625	1	2
Clavibacter_michiganensis_nebraskensis_NCPPB_2581_uid195908	1	0
Clavibacter_michiganensis_sepedonicus_uid61577	1	2
Clostridiales_genomosp__BVAB3_UPII9_5_uid46219	1	0
Clostridium_acetobutylicum_ATCC_824_uid57677	1	1
Clostridium_acetobutylicum_DSM_1731_uid68293	1	2
Clostridium_acetobutylicum_EA_2018_uid159515	1	1
Clostridium_acidurici_9a_uid176126	1	1
Clostridium_autoethanogenum_DSM_10061_uid225029	1	0
Clostridium_beijerinckii_NCIMB_8052_uid58137	1	0
Clostridium_BNL1100_uid84307	1	0
Clostridium_botulinum_A_ATCC_19397_uid58927	1	0
Clostridium_botulinum_A_ATCC_3502_uid61579	1	1
Clostridium_botulinum_A_Hall_uid58931	1	0
Clostridium_botulinum_A2_Kyoto_uid59229	1	0
Clostridium_botulinum_A3_Loch_Maree_uid59149	1	1
Clostridium_botulinum_B_Eklund_17B_uid59159	1	1
Clostridium_botulinum_B1_Okra_uid59147	1	1
Clostridium_botulinum_Ba4_657_uid59173	1	2
Clostridium_botulinum_BKT015925_uid66203	1	5
Clostridium_botulinum_E3_Alaska_E43_uid59157	1	0
Clostridium_botulinum_F_230613_uid159513	1	1
Clostridium_botulinum_F_Langeland_uid58929	1	1
Clostridium_botulinum_H04402_065_uid162091	1	0
Clostridium_cellulolyticum_H10_uid58709	1	0
Clostridium_cellulovorans_743B_uid51503	1	0
Clostridium_cf__saccharolyticum_K10_uid197201	1	0
Clostridium_clariflavum_DSM_19732_uid82345	1	0
Clostridium_difficile_2007855_uid158365	1	0
Clostridium_difficile_630_uid57679	1	1
Clostridium_difficile_ATCC_43255_uid197173	1	0
Clostridium_difficile_BI1_uid158363	2	1
Clostridium_difficile_CD196_uid41017	1	0
Clostridium_difficile_CF5_uid158359	1	0
Clostridium_difficile_M120_uid158361	1	0
Clostridium_difficile_M68_uid197172	1	0
Clostridium_difficile_R20291_uid40921	1	0
Clostridium_kluyveri_DSM_555_uid58885	1	1
Clostridium_kluyveri_NBRC_12016_uid59369	1	1
Clostridium_lentocellum_DSM_5427_uid49117	1	0
Clostridium_ljungdahlii_DSM_13528_uid50583	1	0
Clostridium_novyi_NT_uid58643	1	0
Clostridium_pasteurianum_BC1_uid201478	1	1
Clostridium_perfringens_13_uid57681	1	1
Clostridium_perfringens_ATCC_13124_uid57901	1	0
Clostridium_perfringens_SM101_uid58117	2	2
Clostridium_phytofermentans_ISDg_uid58519	1	0
Clostridium_saccharobutylicum_DSM_13864_uid223284	1	0
Clostridium_saccharolyticum_WM1_uid51419	1	0
Clostridium_saccharoperbutylacetonicum_ATCC_27021_uid189747	1	1
Clostridium_stercorarium_DSM_8532_uid186819	1	0
Clostridium_stercorarium_DSM_8532_uid195569	1	0
Clostridium_SY8519_uid68705	1	0
Clostridium_tetani_12124569_uid227214	1	1
Clostridium_tetani_E88_uid57683	1	1
Clostridium_thermocellum_ATCC_27405_uid57917	1	0
Clostridium_thermocellum_DSM_1313_uid161989	1	0
Collimonas_fungivorans_Ter331_uid70793	1	0
Colwellia_psychrerythraea_34H_uid57855	1	0
Comamonadaceae_bacterium_CR_uid223378	1	0
Comamonas_testosteroni_CNB_2_uid62961	1	1
Conexibacter_woesei_DSM_14684_uid43467	1	0
Coprococcus_ART55_1_uid197176	1	0
Coprococcus_catus_GD_7_uid197174	1	0
Coprothermobacter_proteolyticus_DSM_5265_uid59253	1	0
Coraliomargarita_akajimensis_DSM_45221_uid47079	1	0
Corallococcus_coralloides_DSM_2259_uid157997	1	0
Coriobacterium_glomerans_PW2_uid65787	1	0
Corynebacterium_argentoratense_DSM_44202_uid217419	1	0
Corynebacterium_aurimucosum_ATCC_700975_uid59409	1	1
Corynebacterium_callunae_DSM_20147_uid193714	1	2
Corynebacterium_diphtheriae_241_uid83607	1	0
Corynebacterium_diphtheriae_31A_uid84309	1	0
Corynebacterium_diphtheriae_BH8_uid84311	1	0
Corynebacterium_diphtheriae_C7__beta__uid84313	1	0
Corynebacterium_diphtheriae_CDCE_8392_uid84295	1	0
Corynebacterium_diphtheriae_HC01_uid84297	1	0
Corynebacterium_diphtheriae_HC02_uid84317	1	0
Corynebacterium_diphtheriae_HC03_uid84299	1	0
Corynebacterium_diphtheriae_HC04_uid84301	1	0
Corynebacterium_diphtheriae_INCA_402_uid83605	1	0
Corynebacterium_diphtheriae_NCTC_13129_uid57691	1	0
Corynebacterium_diphtheriae_PW8_uid84303	1	0
Corynebacterium_diphtheriae_VA01_uid84305	1	0
Corynebacterium_efficiens_YS_314_uid62905	1	2
Corynebacterium_glutamicum_ATCC_13032_uid193708	1	0
Corynebacterium_glutamicum_ATCC_13032_uid57905	1	0
Corynebacterium_glutamicum_ATCC_13032_uid61611	1	0
Corynebacterium_glutamicum_MB001_uid214793	1	0
Corynebacterium_glutamicum_R_uid58897	1	1
Corynebacterium_glutamicum_SCgG1_uid207285	1	0
Corynebacterium_glutamicum_SCgG2_uid207286	1	0
Corynebacterium_halotolerans_YIM_70093___DSM_44683_uid189953	1	1
Corynebacterium_jeikeium_K411_uid58399	1	1
Corynebacterium_kroppenstedtii_DSM_44385_uid59411	1	0
Corynebacterium_maris_DSM_45190_uid214081	1	1
Corynebacterium_pseudotuberculosis_1_06_A_uid159665	1	0
Corynebacterium_pseudotuberculosis_1002_uid159677	1	0
Corynebacterium_pseudotuberculosis_258_uid167260	1	0
Corynebacterium_pseudotuberculosis_267_uid162175	1	0
Corynebacterium_pseudotuberculosis_3_99_5_uid83609	1	0
Corynebacterium_pseudotuberculosis_31_uid162167	1	0
Corynebacterium_pseudotuberculosis_316_uid89381	1	0
Corynebacterium_pseudotuberculosis_42_02_A_uid159669	1	0
Corynebacterium_pseudotuberculosis_C231_uid159675	1	0
Corynebacterium_pseudotuberculosis_CIP_52_97_uid159667	1	0
Corynebacterium_pseudotuberculosis_Cp162_uid168258	1	0
Corynebacterium_pseudotuberculosis_FRC41_uid50585	1	0
Corynebacterium_pseudotuberculosis_I19_uid159673	1	0
Corynebacterium_pseudotuberculosis_P54B96_uid157909	1	0
Corynebacterium_pseudotuberculosis_PAT10_uid159671	1	0
Corynebacterium_resistens_DSM_45100_uid50555	1	0
Corynebacterium_terpenotabidum_Y_11_uid210639	1	0
Corynebacterium_ulcerans_0102_uid169879	1	0
Corynebacterium_ulcerans_809_uid159659	1	0
Corynebacterium_ulcerans_BR_AD22_uid68291	1	0
Corynebacterium_urealyticum_DSM_7109_uid61639	1	0
Corynebacterium_urealyticum_DSM_7111_uid188688	1	0
Corynebacterium_variabile_DSM_44702_uid62003	1	0
Coxiella_burnetii_CbuG_Q212_uid58893	1	0
Coxiella_burnetii_CbuK_Q154_uid58895	1	1
Coxiella_burnetii_Dugway_5J108_111_uid58629	1	1
Coxiella_burnetii_RSA_331_uid58637	1	1
Coxiella_burnetii_RSA_493_uid57631	1	1
Crinalium_epipsammum_PCC_9333_uid183113	1	8
Croceibacter_atlanticus_HTCC2559_uid49661	1	0
Cronobacter_sakazakii_45402_uid231516	1	2
Cronobacter_sakazakii_ATCC_BAA_894_uid58145	1	2
Cronobacter_sakazakii_ES15_uid167045	1	0
Cronobacter_sakazakii_Sp291_uid189241	1	3
Cronobacter_turicensis_z3032_uid40821	1	3
Cryptobacterium_curtum_DSM_15641_uid59041	1	0
Cupriavidus_metallidurans_CH34_uid57815	1	3
Cupriavidus_necator_N_1_uid68689	0	4
Cupriavidus_taiwanensis_LMG_19424_uid61615	0	3
Cyanobacterium_PCC_10605_uid183340	1	1
Cyanobacterium_stanieri_PCC_7202_uid183337	1	0
cyanobacterium_UCYN_A_uid43697	1	0
Cyanobium_gracile_PCC_6307_uid182931	1	0
Cyanothece_ATCC_51142_uid59013	0	6
Cyanothece_PCC_7424_uid59025	1	6
Cyanothece_PCC_7425_uid59435	1	3
Cyanothece_PCC_7822_uid52547	1	6
Cyanothece_PCC_8801_uid59027	1	3
Cyanothece_PCC_8802_uid59143	1	4
Cyclobacterium_marinum_DSM_745_uid71485	1	0
Cycloclasticus_P1_uid176368	1	0
Cycloclasticus_zancles_7_ME_uid214092	1	1
Cylindrospermum_stagnale_PCC_7417_uid183111	1	3
Cytophaga_hutchinsonii_ATCC_33406_uid57651	1	0
Dactylococcopsis_salina_PCC_8305_uid183341	1	0
Dechloromonas_aromatica_RCB_uid58025	1	0
Dechlorosoma_suillum_PS_uid81439	1	0
Deferribacter_desulfuricans_SSM1_uid46653	1	1
Dehalobacter_11DCA_uid177715	1	0
Dehalobacter_CF_uid177714	1	0
Dehalococcoides_BAV1_uid58477	1	0
Dehalococcoides_CBDB1_uid58413	1	0
Dehalococcoides_ethenogenes_195_uid57763	1	0
Dehalococcoides_GT_uid42115	1	0
Dehalococcoides_mccartyi_BTF08_uid190183	1	0
Dehalococcoides_mccartyi_DCMB5_uid190184	1	0
Dehalococcoides_mccartyi_GY50_uid230266	1	0
Dehalococcoides_VS_uid42393	1	0
Dehalogenimonas_lykanthroporepellens_BL_DC_9_uid48131	1	0
Deinococcus_deserti_VCD115_uid58615	1	3
Deinococcus_geothermalis_DSM_11300_uid58275	1	2
Deinococcus_gobiensis_I_0_uid162509	1	6
Deinococcus_maricopensis_DSM_21211_uid62225	1	0
Deinococcus_peraridilitoris_DSM_19664_uid183485	1	2
Deinococcus_proteolyticus_MRP_uid63399	1	4
Deinococcus_radiodurans_R1_uid57665	0	4
Delftia_acidovorans_SPH_1_uid58703	1	0
Delftia_Cs1_4_uid67319	1	0
delta_proteobacterium_BABL1_uid230716	1	0
Denitrovibrio_acetiphilus_DSM_12809_uid46657	1	0
Desulfarculus_baarsii_DSM_2075_uid51371	1	0
Desulfatibacillum_alkenivorans_AK_01_uid58913	1	0
Desulfitobacterium_dehalogenans_ATCC_51507_uid82553	1	0
Desulfitobacterium_dichloroeliminans_LMG_P_21439_uid82555	1	0
Desulfitobacterium_hafniense_DCB_2_uid57749	1	0
Desulfitobacterium_hafniense_Y51_uid58605	1	0
Desulfobacca_acetoxidans_DSM_11109_uid65785	1	0
Desulfobacterium_autotrophicum_HRM2_uid59061	1	1
Desulfobacula_toluolica_Tol2_uid175777	1	0
Desulfobulbus_propionicus_DSM_2032_uid62265	1	0
Desulfocapsa_sulfexigens_DSM_10523_uid189952	1	1
Desulfococcus_oleovorans_Hxd3_uid58777	1	0
Desulfohalobium_retbaense_DSM_5692_uid59183	1	1
Desulfomicrobium_baculatum_DSM_4028_uid59217	1	0
Desulfomonile_tiedjei_DSM_6799_uid168320	1	1
Desulfosporosinus_acidiphilus_SJ4_uid156759	1	2
Desulfosporosinus_meridiei_DSM_13257_uid75097	1	0
Desulfosporosinus_orientis_DSM_765_uid82939	1	0
Desulfotalea_psychrophila_LSv54_uid58153	1	2
Desulfotomaculum_acetoxidans_DSM_771_uid59109	1	0
Desulfotomaculum_carboxydivorans_CO_1_SRB_uid67317	1	0
Desulfotomaculum_gibsoniae_DSM_7213_uid76945	1	0
Desulfotomaculum_kuznetsovii_DSM_6115_uid67357	1	0
Desulfotomaculum_reducens_MI_1_uid58277	1	0
Desulfotomaculum_ruminis_DSM_2154_uid67507	1	0
Desulfovibrio_aespoeensis_Aspo_2_uid42613	1	0
Desulfovibrio_africanus_Walvis_Bay_uid66847	1	0
Desulfovibrio_alaskensis_G20_uid57941	1	0
Desulfovibrio_desulfuricans_ATCC_27774_uid59213	1	0
Desulfovibrio_desulfuricans_ND132_uid63159	1	0
Desulfovibrio_gigas_DSM_1382_uid221293	1	1
Desulfovibrio_hydrothermalis_AM13___DSM_14728_uid184831	4	0
Desulfovibrio_magneticus_RS_1_uid59309	1	2
Desulfovibrio_piezophilus_C1TLV30_uid190704	1	0
Desulfovibrio_salexigens_DSM_2638_uid59223	1	0
Desulfovibrio_vulgaris__Miyazaki_F__uid59089	1	0
Desulfovibrio_vulgaris_DP4_uid58679	1	1
Desulfovibrio_vulgaris_Hildenborough_uid57645	1	1
Desulfovibrio_vulgaris_RCH1_uid161961	1	1
Desulfurispirillum_indicum_S5_uid45897	1	0
Desulfurivibrio_alkaliphilus_AHT2_uid49487	1	0
Desulfurobacterium_thermolithotrophum_DSM_11699_uid63405	1	0
Desulfurococcus_fermentans_DSM_16532_uid75119	1	0
Desulfurococcus_kamchatkensis_1221n_uid59133	1	0
Desulfurococcus_mucosus_DSM_2162_uid62227	1	0
Dichelobacter_nodosus_VCS1703A_uid57643	1	0
Dickeya_dadantii_3937_uid52537	1	0
Dickeya_dadantii_Ech586_uid42519	1	0
Dickeya_dadantii_Ech703_uid59363	1	0
Dickeya_zeae_Ech1591_uid59297	1	0
Dictyoglomus_thermophilum_H_6_12_uid59439	1	0
Dictyoglomus_turgidum_DSM_6724_uid59177	1	0
Dinoroseobacter_shibae_DFL_12_uid58707	1	5
Dyadobacter_fermentans_DSM_18053_uid59049	1	0
Echinicola_vietnamensis_DSM_17526_uid184076	1	0
Ectothiorhodospiraceae_bacterium_M19_40_uid199898	1	0
Edwardsiella_ictaluri_93_146_uid59403	1	0
Edwardsiella_tarda_C07_087_uid193773	1	0
Edwardsiella_tarda_EIB202_uid41819	1	1
Edwardsiella_tarda_FL6_60_uid159657	1	1
Eggerthella_lenta_DSM_2243_uid59079	1	0
Eggerthella_YY7918_uid68707	1	0
Ehrlichia_canis_Jake_uid58071	1	0
Ehrlichia_chaffeensis_Arkansas_uid57933	1	0
Ehrlichia_muris_AS145_uid232250	1	0
Ehrlichia_ruminantium_Gardel_uid58245	1	0
Ehrlichia_ruminantium_Welgevonden_uid58013	1	0
Ehrlichia_ruminantium_Welgevonden_uid58243	1	0
Elusimicrobium_minutum_Pei191_uid58949	1	0
Emticicia_oligotrophica_DSM_17448_uid177079	1	5
Enterobacter_638_uid58727	1	1
Enterobacter_aerogenes_EA1509E_uid187411	1	2
Enterobacter_aerogenes_KCTC_2190_uid68103	1	0
Enterobacter_asburiae_LF7a_uid72793	1	2
Enterobacter_cloacae_ATCC_13047_uid48363	1	2
Enterobacter_cloacae_dissolvens_SDM_uid168997	1	0
Enterobacter_cloacae_EcWSU1_uid80739	1	1
Enterobacter_cloacae_ENHKU01_uid172463	1	0
Enterobacter_cloacae_NCTC_9394_uid197202	1	0
Enterobacter_cloacae_SCF1_uid59969	1	0
Enterobacter_R4_368_uid208672	1	1
Enterobacteriaceae_bacterium_FGI_57_uid185181	1	0
Enterococcus_7L76_uid197170	1	0
Enterococcus_casseliflavus_EC20_uid55693	1	0
Enterococcus_faecalis_D32_uid171261	1	2
Enterococcus_faecalis_OG1RF_uid54927	1	0
Enterococcus_faecalis_Symbioflor_1_uid183342	1	0
Enterococcus_faecalis_V583_uid57669	1	3
Enterococcus_faecium_Aus0004_uid87025	1	3
Enterococcus_faecium_Aus0085_uid214432	1	6
Enterococcus_faecium_DO_uid55353	1	3
Enterococcus_faecium_NRRL_B_2354_uid188477	1	1
Enterococcus_hirae_ATCC_9790_uid70619	1	1
Enterococcus_mundtii_QU_25_uid229420	6	0
Erwinia_amylovora_ATCC_49946_uid46943	1	2
Erwinia_amylovora_CFBP1430_uid46839	1	1
Erwinia_billingiae_Eb661_uid50547	1	2
Erwinia_Ejp617_uid159955	1	5
Erwinia_pyrifoliae_DSM_12163_uid159693	1	4
Erwinia_pyrifoliae_Ep1_96_uid40659	1	4
Erwinia_tasmaniensis_Et1_99_uid59029	1	5
Erysipelothrix_rhusiopathiae_Fujisawa_uid68021	1	0
Erysipelothrix_rhusiopathiae_SY1027_uid206518	1	0
Erythrobacter_litoralis_HTCC2594_uid58299	1	0
Escherichia_blattae_DSM_4481_uid165043	1	0
Escherichia_coli__BL21_Gold_DE3_pLysS_AG__uid59245	1	0
Escherichia_coli__clone_D_i14__uid162049	1	0
Escherichia_coli__clone_D_i2__uid162047	1	0
Escherichia_coli_042_uid161985	1	1
Escherichia_coli_536_uid58531	1	0
Escherichia_coli_55989_uid59383	1	0
Escherichia_coli_ABU_83972_uid161975	1	1
Escherichia_coli_APEC_O1_uid58623	1	2
Escherichia_coli_APEC_O78_uid187277	1	0
Escherichia_coli_ATCC_8739_uid58783	1	0
Escherichia_coli_B_REL606_uid58803	1	0
Escherichia_coli_BL21_DE3__uid161947	1	0
Escherichia_coli_BL21_DE3__uid161949	1	0
Escherichia_coli_BW2952_uid59391	1	0
Escherichia_coli_CFT073_uid57915	1	0
Escherichia_coli_DH1_uid161951	1	0
Escherichia_coli_DH1_uid162051	1	0
Escherichia_coli_E24377A_uid58395	1	6
Escherichia_coli_ED1a_uid59379	1	0
Escherichia_coli_ETEC_H10407_uid161993	1	4
Escherichia_coli_HS_uid58393	1	0
Escherichia_coli_IAI1_uid59377	1	0
Escherichia_coli_IAI39_uid59381	1	0
Escherichia_coli_IHE3034_uid162007	1	0
Escherichia_coli_JJ1886_uid226103	1	5
Escherichia_coli_K_12_substr__DH10B_uid58979	1	0
Escherichia_coli_K_12_substr__MDS42_uid193705	1	0
Escherichia_coli_K_12_substr__MG1655_uid57779	1	0
Escherichia_coli_K_12_substr__W3110_uid161931	1	0
Escherichia_coli_KO11FL_uid162099	1	1
Escherichia_coli_KO11FL_uid52593	1	2
Escherichia_coli_LF82_uid161965	1	0
Escherichia_coli_LY180_uid219461	1	0
Escherichia_coli_NA114_uid162139	1	0
Escherichia_coli_O103_H2_12009_uid41013	1	1
Escherichia_coli_O104_H4_2009EL_2050_uid175905	1	3
Escherichia_coli_O104_H4_2009EL_2071_uid176128	1	2
Escherichia_coli_O104_H4_2011C_3493_uid176127	1	3
Escherichia_coli_O111_H__11128_uid41023	1	5
Escherichia_coli_O127_H6_E2348_69_uid59343	1	2
Escherichia_coli_O157_H7_EC4115_uid59091	1	2
Escherichia_coli_O157_H7_EDL933_uid57831	1	1
Escherichia_coli_O157_H7_Sakai_uid57781	1	2
Escherichia_coli_O157_H7_TW14359_uid59235	1	1
Escherichia_coli_O26_H11_11368_uid41021	1	4
Escherichia_coli_O55_H7_CB9615_uid46655	1	1
Escherichia_coli_O55_H7_RM12579_uid162153	1	5
Escherichia_coli_O7_K1_CE10_uid162115	1	4
Escherichia_coli_O83_H1_NRG_857C_uid161987	1	1
Escherichia_coli_P12b_uid162061	1	0
Escherichia_coli_PMV_1_uid219679	1	1
Escherichia_coli_S88_uid62979	1	1
Escherichia_coli_SE11_uid59425	1	6
Escherichia_coli_SE15_uid161939	1	1
Escherichia_coli_SMS_3_5_uid58919	1	4
Escherichia_coli_UM146_uid162043	1	1
Escherichia_coli_UMN026_uid62981	1	2
Escherichia_coli_UMNK88_uid161991	1	5
Escherichia_coli_UTI89_uid58541	1	1
Escherichia_coli_W_uid162011	1	2
Escherichia_coli_W_uid162101	1	2
Escherichia_coli_Xuzhou21_uid163995	1	2
Escherichia_fergusonii_ATCC_35469_uid59375	1	1
Ethanoligenens_harbinense_YUAN_3_uid46255	1	0
Eubacterium_cylindroides_T2_87_uid197177	1	0
Eubacterium_eligens_ATCC_27750_uid59171	1	2
Eubacterium_limosum_KIST612_uid59777	1	0
Eubacterium_rectale_ATCC_33656_uid59169	1	0
Eubacterium_rectale_uid197161	1	0
Eubacterium_rectale_uid197162	1	0
Eubacterium_siraeum_uid197160	1	0
Eubacterium_siraeum_V10Sc8a_uid197178	1	0
Exiguobacterium_antarcticum_B7_uid176125	1	0
Exiguobacterium_AT1b_uid59093	1	0
Exiguobacterium_MH3_uid227425	1	0
Exiguobacterium_sibiricum_255_15_uid58053	1	2
Faecalibacterium_prausnitzii_L2_6_uid197183	1	0
Faecalibacterium_prausnitzii_uid197157	1	0
Ferrimonas_balearica_DSM_9799_uid53371	1	0
Ferroglobus_placidus_DSM_10642_uid40863	1	0
Ferroplasma_acidarmanus_fer1_uid54095	1	0
Fervidicoccus_fontis_Kam940_uid162201	1	0
Fervidobacterium_nodosum_Rt17_B1_uid58625	1	0
Fervidobacterium_pennivorans_DSM_9078_uid78143	1	0
Fibrella_aestuarina_BUZ_2_uid178352	1	1
Fibrobacter_succinogenes_S85_uid161919	1	0
Fibrobacter_succinogenes_S85_uid41169	1	0
Filifactor_alocis_ATCC_35896_uid46625	1	0
Finegoldia_magna_ATCC_29328_uid58867	1	1
Flavobacteriaceae_bacterium_3519_10_uid59413	1	0
Flavobacteriales_bacterium_HTCC2170_uid51877	1	0
Flavobacterium_branchiophilum_FL_15_uid73421	1	1
Flavobacterium_columnare_ATCC_49512_uid80731	1	0
Flavobacterium_indicum_GPTSA100_9_uid157999	1	0
Flavobacterium_johnsoniae_UW101_uid58493	1	0
Flavobacterium_psychrophilum_JIP02_86_uid61627	1	0
Flexibacter_litoralis_DSM_6794_uid168257	1	0
Flexistipes_sinusarabici_DSM_4947_uid68147	1	0
Fluviicola_taffensis_DSM_16823_uid65271	1	0
Francisella_cf__novicida_3523_uid162107	1	0
Francisella_cf__novicida_Fx1_uid162105	1	0
Francisella_noatunensis_orientalis_LADL_07_285A_uid231515	1	0
Francisella_noatunensis_orientalis_Toba_04_uid164779	1	0
Francisella_novicida_U112_uid58499	1	0
Francisella_philomiragia_ATCC_25017_uid59105	1	1
Francisella_tularensis_FSC198_uid58693	1	0
Francisella_tularensis_holarctica_F92_uid181998	1	0
Francisella_tularensis_holarctica_FSC200_uid54341	1	0
Francisella_tularensis_holarctica_FTNF002_00_uid58999	1	0
Francisella_tularensis_holarctica_LVS_uid58595	1	0
Francisella_tularensis_holarctica_OSU18_uid58687	1	0
Francisella_tularensis_mediasiatica_FSC147_uid58939	1	0
Francisella_tularensis_NE061598_uid161973	1	0
Francisella_tularensis_SCHU_S4_uid57589	1	0
Francisella_tularensis_TI0902_uid89373	1	0
Francisella_tularensis_TIGB03_uid89379	1	0
Francisella_tularensis_WY96_3418_uid58811	1	0
Francisella_TX077308_uid68321	1	0
Frankia_alni_ACN14a_uid58695	1	0
Frankia_CcI3_uid58397	1	0
Frankia_EAN1pec_uid58367	1	0
Frankia_EuI1c_uid42615	1	0
Frankia_symbiont_of_Datisca_glomerata_uid46257	1	2
Frateuria_aurantia_DSM_6220_uid81775	1	0
Fusobacterium_3_1_36A2_uid55995	1	0
Fusobacterium_4_8_uid205051	1	1
Fusobacterium_nucleatum_ATCC_25586_uid57885	1	0
Fusobacterium_nucleatum_polymorphum_ATCC_10953_uid54419	0	1
Gallibacterium_anatis_UMN179_uid66567	1	1
Gallionella_capsiferriformans_ES_2_uid51505	1	0
gamma_proteobacterium_HdN1_uid51635	1	0
Gardnerella_vaginalis_409_05_uid43211	1	0
Gardnerella_vaginalis_ATCC_14019_uid55487	1	0
Gardnerella_vaginalis_HMP9231_uid162045	1	0
Geitlerinema_PCC_7407_uid183007	1	0
Gemmatimonas_aurantiaca_T_27_uid58813	1	0
Geobacillus_C56_T3_uid49467	1	0
Geobacillus_HH01_uid188479	1	0
Geobacillus_JF8_uid215234	1	1
Geobacillus_kaustophilus_HTA426_uid58227	1	1
Geobacillus_thermodenitrificans_NG80_2_uid58829	1	1
Geobacillus_thermoglucosidasius_C56_YS93_uid48129	1	2
Geobacillus_thermoleovorans_CCB_US3_UF5_uid82949	1	0
Geobacillus_WCH70_uid59045	1	2
Geobacillus_Y4_1MC1_uid55779	1	1
Geobacillus_Y412MC52_uid55381	1	1
Geobacillus_Y412MC61_uid41171	1	1
Geobacter_bemidjiensis_Bem_uid58749	1	0
Geobacter_FRC_32_uid58543	1	0
Geobacter_lovleyi_SZ_uid58713	1	1
Geobacter_M18_uid55771	1	0
Geobacter_M21_uid59037	1	0
Geobacter_metallireducens_GS_15_uid57731	1	1
Geobacter_sulfurreducens_KN400_uid161977	1	0
Geobacter_sulfurreducens_PCA_uid57743	1	0
Geobacter_uraniireducens_Rf4_uid58475	1	0
Geodermatophilus_obscurus_DSM_43160_uid43725	1	0
Glaciecola_4H_3_7_YE_5_uid66595	1	1
Glaciecola_nitratireducens_FR1064_uid73759	1	0
Glaciecola_psychrophila_170_uid193711	1	0
Gloeobacter_JS_uid225602	1	0
Gloeobacter_violaceus_PCC_7421_uid58011	1	0
Gloeocapsa_PCC_7428_uid183112	1	4
Gluconacetobacter_diazotrophicus_PAl_5_uid59075	1	1
Gluconacetobacter_diazotrophicus_PAl_5_uid61587	1	2
Gluconacetobacter_xylinus_NBRC_3288_uid46523	1	7
Gluconobacter_oxydans_621H_uid58239	1	5
Gluconobacter_oxydans_H24_uid179202	1	1
Gordonia_bronchialis_DSM_43247_uid41403	1	1
Gordonia_KTR9_uid174812	1	3
Gordonia_polyisoprenivorans_VH2_uid86651	1	1
Gordonibacter_pamelaeae_7_10_1_b_uid197167	1	0
Gramella_forsetii_KT0803_uid58881	1	0
Granulibacter_bethesdensis_CGDNIH1_uid58661	1	0
Granulicella_mallensis_MP5ACTX8_uid49957	1	0
Haemophilus_ducreyi_35000HP_uid57625	1	0
Haemophilus_influenzae_10810_uid86647	1	0
Haemophilus_influenzae_86_028NP_uid58093	1	0
Haemophilus_influenzae_F3031_uid62123	1	0
Haemophilus_influenzae_F3047_uid62097	1	0
Haemophilus_influenzae_KR494_uid219323	1	0
Haemophilus_influenzae_PittEE_uid58591	1	0
Haemophilus_influenzae_PittGG_uid58593	1	0
Haemophilus_influenzae_R2846_uid161921	1	0
Haemophilus_influenzae_R2866_uid161923	1	0
Haemophilus_influenzae_Rd_KW20_uid57771	1	0
Haemophilus_parainfluenzae_T3T1_uid72801	1	0
Haemophilus_parasuis_SH0165_uid59273	1	0
Haemophilus_parasuis_ZJ0906_uid209117	1	0
Haemophilus_somnus_129PT_uid57929	1	1
Haemophilus_somnus_2336_uid57979	1	0
Hahella_chejuensis_KCTC_2396_uid58483	1	0
Halalkalicoccus_jeotgali_B3_uid50305	1	6
Halanaerobium_hydrogeniformans_uid60191	1	0
Halanaerobium_praevalens_DSM_2228_uid161959	1	0
Haliangium_ochraceum_DSM_14365_uid41425	1	0
Haliscomenobacter_hydrossis_DSM_1100_uid66777	1	3
Haloarcula_hispanica_ATCC_33960_uid72475	0	3
Haloarcula_hispanica_N601_uid230920	0	4
Haloarcula_marismortui_ATCC_43049_uid57719	0	9
Halobacillus_halophilus_DSM_2266_uid162033	1	2
Halobacterium_NRC_1_uid57769	1	2
Halobacterium_salinarum_R1_uid61571	1	4
Halobacteroides_halobius_DSM_5150_uid184862	1	0
Haloferax_mediterranei_ATCC_33500_uid167315	1	3
Haloferax_volcanii_DS2_uid46845	1	4
Halogeometricum_borinquense_DSM_11551_uid54919	1	5
Halomicrobium_mukohataei_DSM_12286_uid59107	1	1
Halomonas_elongata_DSM_2581_uid52781	1	0
halophilic_archaeon_DL31_uid72619	1	2
Halopiger_xanaduensis_SH_6_uid68105	1	3
Haloquadratum_walsbyi_C23_uid162019	1	3
Haloquadratum_walsbyi_DSM_16790_uid58673	1	1
Halorhabdus_tiamatea_SARL4B_uid214082	1	1
Halorhabdus_utahensis_DSM_12940_uid59189	1	0
Halorhodospira_halophila_SL1_uid58473	1	0
Halorubrum_lacusprofundi_ATCC_49239_uid58807	2	1
Haloterrigena_turkmenica_DSM_5511_uid43501	1	6
Halothece_PCC_7418_uid183338	1	0
Halothermothrix_orenii_H_168_uid58585	1	0
Halothiobacillus_neapolitanus_c2_uid41317	1	0
Halovivax_ruber_XH_70_uid184819	1	0
Halyomorpha_halys_symbiont_uid222821	1	0
Helicobacter_acinonychis_Sheeba_uid58685	1	1
Helicobacter_bizzozeronii_CIII_1_uid68141	1	1
Helicobacter_cetorum_MIT_00_7128_uid162217	1	1
Helicobacter_cetorum_MIT_99_5656_uid162215	1	1
Helicobacter_cinaedi_ATCC_BAA_847_uid193765	1	0
Helicobacter_cinaedi_PAGU611_uid162219	1	1
Helicobacter_felis_ATCC_49179_uid61409	1	0
Helicobacter_heilmannii_ASB1_4_uid182935	1	0
Helicobacter_hepaticus_ATCC_51449_uid57737	1	0
Helicobacter_mustelae_12198_uid46647	1	0
Helicobacter_pylori_2017_uid161151	1	0
Helicobacter_pylori_2018_uid161159	1	0
Helicobacter_pylori_26695_uid178201	1	0
Helicobacter_pylori_26695_uid57787	1	0
Helicobacter_pylori_35A_uid49903	1	0
Helicobacter_pylori_51_uid161925	1	0
Helicobacter_pylori_83_uid161153	1	0
Helicobacter_pylori_908_uid159985	1	0
Helicobacter_pylori_Aklavik117_uid182201	1	2
Helicobacter_pylori_Aklavik86_uid182202	1	2
Helicobacter_pylori_B38_uid59415	1	0
Helicobacter_pylori_B8_uid49873	1	1
Helicobacter_pylori_BM012A_uid229744	1	0
Helicobacter_pylori_BM012S_uid229881	1	0
Helicobacter_pylori_Cuz20_uid159987	1	0
Helicobacter_pylori_ELS37_uid158157	1	1
Helicobacter_pylori_F16_uid161145	1	0
Helicobacter_pylori_F30_uid159991	1	1
Helicobacter_pylori_F32_uid161139	1	1
Helicobacter_pylori_F57_uid161143	1	0
Helicobacter_pylori_G27_uid59305	1	1
Helicobacter_pylori_Gambia94_24_uid159493	1	1
Helicobacter_pylori_HPAG1_uid58517	1	1
Helicobacter_pylori_HUP_B14_uid162213	1	1
Helicobacter_pylori_India7_uid161149	1	0
Helicobacter_pylori_J99_uid57789	1	0
Helicobacter_pylori_Lithuania75_uid159491	1	1
Helicobacter_pylori_OK113_uid193715	1	0
Helicobacter_pylori_OK310_uid193716	2	0
Helicobacter_pylori_P12_uid59327	1	1
Helicobacter_pylori_PeCan18_uid162211	1	0
Helicobacter_pylori_PeCan4_uid53539	1	1
Helicobacter_pylori_Puno120_uid159611	1	1
Helicobacter_pylori_Puno135_uid161157	1	0
Helicobacter_pylori_Rif1_uid178202	1	0
Helicobacter_pylori_Rif2_uid178203	1	0
Helicobacter_pylori_Sat464_uid159467	1	1
Helicobacter_pylori_Shi112_uid162207	1	0
Helicobacter_pylori_Shi169_uid162209	1	0
Helicobacter_pylori_Shi417_uid162205	1	0
Helicobacter_pylori_Shi470_uid59165	1	0
Helicobacter_pylori_SJM180_uid53541	1	0
Helicobacter_pylori_SNT49_uid159615	1	1
Helicobacter_pylori_SouthAfrica20_uid216150	1	0
Helicobacter_pylori_SouthAfrica7_uid159989	1	1
Helicobacter_pylori_uid159983	1	0
Helicobacter_pylori_UM032_uid203025	1	0
Helicobacter_pylori_UM037_uid203027	1	0
Helicobacter_pylori_UM066_uid203028	1	0
Helicobacter_pylori_UM298_uid213226	1	0
Helicobacter_pylori_UM299_uid203026	1	0
Helicobacter_pylori_v225d_uid159639	1	1
Helicobacter_pylori_XZ274_uid165869	1	1
Heliobacterium_modesticaldum_Ice1_uid58279	1	0
Herbaspirillum_seropedicae_SmR1_uid50427	1	0
Herminiimonas_arsenicoxydans_uid58291	1	0
Herpetosiphon_aurantiacus_DSM_785_uid58599	1	2
Hippea_maritima_DSM_10411_uid65267	1	0
Hirschia_baltica_ATCC_49814_uid59365	1	1
Hydrogenobacter_thermophilus_TK_6_uid159875	1	0
Hydrogenobacter_thermophilus_TK_6_uid45927	1	0
Hydrogenobaculum_HO_uid190882	1	0
Hydrogenobaculum_SN_uid46251	1	0
Hydrogenobaculum_Y04AAS1_uid58857	1	0
Hyperthermus_butylicus_DSM_5456_uid57755	1	0
Hyphomicrobium_denitrificans_1NES1_uid179904	1	0
Hyphomicrobium_denitrificans_ATCC_51888_uid50325	1	0
Hyphomicrobium_MC1_uid68453	1	0
Hyphomicrobium_nitrativorans_NL23_uid230615	1	0
Hyphomonas_neptunium_ATCC_15444_uid58433	1	0
Idiomarina_loihiensis_GSL_199_uid205256	1	0
Idiomarina_loihiensis_L2TR_uid58087	1	0
Ignavibacterium_album_JCM_16511_uid162097	1	0
Ignicoccus_hospitalis_KIN4_I_uid58365	1	0
Ignisphaera_aggregans_DSM_17230_uid51875	1	0
Ilyobacter_polytropus_DSM_2926_uid59769	1	2
Intrasporangium_calvum_DSM_43043_uid61729	1	0
Isoptericola_variabilis_225_uid67501	1	0
Isosphaera_pallida_ATCC_43644_uid62207	1	1
Jannaschia_CCS1_uid58147	1	1
Janthinobacterium_Marseille_uid58603	1	0
Jonesia_denitrificans_DSM_20603_uid59053	1	0
Kangiella_koreensis_DSM_16069_uid59209	1	0
Ketogulonicigenium_vulgare_WSH_001_uid161161	1	2
Ketogulonicigenium_vulgare_Y25_uid59581	1	2
Kineococcus_radiotolerans_SRS30216_uid58067	1	2
Kitasatospora_setae_KM_6054_uid77027	1	0
Klebsiella_oxytoca_E718_uid170256	1	2
Klebsiella_oxytoca_KCTC_1686_uid83159	1	0
Klebsiella_pneumoniae_1084_uid174151	1	0
Klebsiella_pneumoniae_342_uid59145	1	2
Klebsiella_pneumoniae_CG43_uid223021	1	0
Klebsiella_pneumoniae_HS11286_uid84387	1	6
Klebsiella_pneumoniae_JM45_uid215235	1	2
Klebsiella_pneumoniae_KCTC_2242_uid162147	1	1
Klebsiella_pneumoniae_MGH_78578_uid57619	1	5
Klebsiella_pneumoniae_NTUH_K2044_uid59073	1	1
Klebsiella_pneumoniae_uid203334	2	0
Klebsiella_variicola_At_22_uid42113	1	0
Kocuria_rhizophila_DC2201_uid59099	1	0
Kosmotoga_olearia_TBF_19_5_1_uid59205	1	0
Kribbella_flavida_DSM_17836_uid43465	1	0
Krokinobacter_4H_3_7_5_uid66593	1	0
Kyrpidia_tusciae_DSM_2912_uid48361	1	0
Kytococcus_sedentarius_DSM_20547_uid59071	1	0
Lacinutrix_5H_3_7_4_uid68067	1	0
Lactobacillus_acidophilus_30SC_uid63605	1	2
Lactobacillus_acidophilus_La_14_uid201479	1	0
Lactobacillus_acidophilus_NCFM_uid57685	1	0
Lactobacillus_amylovorus_GRL_1112_uid61179	1	2
Lactobacillus_amylovorus_GRL1118_uid160233	1	2
Lactobacillus_brevis_ATCC_367_uid57989	1	2
Lactobacillus_brevis_KB290_uid195560	10	0
Lactobacillus_buchneri_NRRL_B_30929_uid66205	1	3
Lactobacillus_buchneri_uid73657	1	3
Lactobacillus_casei_ATCC_334_uid57985	1	1
Lactobacillus_casei_BD_II_uid162119	1	1
Lactobacillus_casei_BL23_uid59237	1	0
Lactobacillus_casei_LC2W_uid162121	1	1
Lactobacillus_casei_LOCK919_uid210959	1	1
Lactobacillus_casei_W56_uid178736	1	1
Lactobacillus_casei_Zhang_uid50673	1	1
Lactobacillus_crispatus_ST1_uid48359	1	0
Lactobacillus_delbrueckii_bulgaricus_2038_uid161929	1	0
Lactobacillus_delbrueckii_bulgaricus_ATCC_11842_uid58647	1	0
Lactobacillus_delbrueckii_bulgaricus_ATCC_BAA_365_uid57987	1	0
Lactobacillus_delbrueckii_bulgaricus_ND02_uid60621	1	1
Lactobacillus_fermentum_CECT_5716_uid162003	1	0
Lactobacillus_fermentum_F6_uid203391	1	0
Lactobacillus_fermentum_IFO_3956_uid58865	1	0
Lactobacillus_gasseri_ATCC_33323_uid57687	1	0
Lactobacillus_helveticus_CNRZ32_uid212302	1	0
Lactobacillus_helveticus_DPC_4571_uid58761	1	0
Lactobacillus_helveticus_H10_uid162017	1	1
Lactobacillus_helveticus_R0052_uid174439	1	0
Lactobacillus_johnsonii_DPC_6026_uid162057	1	0
Lactobacillus_johnsonii_FI9785_uid41735	1	2
Lactobacillus_johnsonii_N6_2_uid229876	1	0
Lactobacillus_johnsonii_NCC_533_uid58029	1	0
Lactobacillus_kefiranofaciens_ZW3_uid67985	1	2
Lactobacillus_paracasei_8700_2_uid55295	1	2
Lactobacillus_plantarum_16_uid209042	1	10
Lactobacillus_plantarum_JDM1_uid59361	1	0
Lactobacillus_plantarum_P8_uid203333	1	6
Lactobacillus_plantarum_ST_III_uid53537	1	1
Lactobacillus_plantarum_WCFS1_uid62911	1	3
Lactobacillus_plantarum_ZJ316_uid188689	1	3
Lactobacillus_reuteri_DSM_20016_uid58471	1	0
Lactobacillus_reuteri_I5007_uid208677	1	6
Lactobacillus_reuteri_JCM_1112_uid58875	1	0
Lactobacillus_reuteri_SD2112_uid55357	1	4
Lactobacillus_reuteri_TD1_uid213089	1	0
Lactobacillus_rhamnosus_ATCC_8530_uid162169	1	0
Lactobacillus_rhamnosus_GG_uid161983	1	0
Lactobacillus_rhamnosus_GG_uid59313	1	0
Lactobacillus_rhamnosus_Lc_705_uid59315	1	1
Lactobacillus_rhamnosus_LOCK900_uid210957	1	0
Lactobacillus_rhamnosus_LOCK908_uid210958	1	0
Lactobacillus_ruminis_ATCC_27782_uid73417	1	0
Lactobacillus_sakei_23K_uid58281	1	0
Lactobacillus_salivarius_CECT_5713_uid162005	1	3
Lactobacillus_salivarius_UCC118_uid58233	1	3
Lactobacillus_sanfranciscensis_TMW_1_1304_uid72937	1	2
Lactococcus_garvieae_ATCC_49156_uid73413	1	0
Lactococcus_garvieae_Lg2_uid161935	1	0
Lactococcus_lactis_cremoris_A76_uid160937	1	4
Lactococcus_lactis_cremoris_KW2_uid219629	1	0
Lactococcus_lactis_cremoris_MG1363_uid58837	1	0
Lactococcus_lactis_cremoris_NZ9000_uid167481	1	0
Lactococcus_lactis_cremoris_SK11_uid57983	1	5
Lactococcus_lactis_cremoris_UC509_9_uid179384	1	8
Lactococcus_lactis_CV56_uid160253	1	5
Lactococcus_lactis_Il1403_uid57671	1	0
Lactococcus_lactis_IO_1_uid192185	1	0
Lactococcus_lactis_KF147_uid42831	1	1
Lactococcus_lactis_KLDS_4_0325_uid225028	1	1
Laribacter_hongkongensis_HLHK9_uid59265	1	0
Lawsonia_intracellularis_N343_uid186598	1	3
Lawsonia_intracellularis_PHE_MN1_00_uid61575	1	3
Leadbetterella_byssophila_DSM_17132_uid60161	1	0
Legionella_longbeachae_NSW150_uid46099	1	1
Legionella_pneumophila_2300_99_Alcoy_uid48801	1	0
Legionella_pneumophila_ATCC_43290_uid86885	1	0
Legionella_pneumophila_Corby_uid58733	1	0
Legionella_pneumophila_Hextuple_2q_uid197191	1	0
Legionella_pneumophila_Hextuple_3a_uid197192	1	0
Legionella_pneumophila_Lens_uid58209	1	1
Legionella_pneumophila_Lorraine_uid170535	1	1
Legionella_pneumophila_Paris_uid58211	1	1
Legionella_pneumophila_Philadelphia_1_uid193710	1	1
Legionella_pneumophila_Philadelphia_1_uid57609	1	0
Legionella_pneumophila_Thunder_Bay_uid206517	1	0
Legionella_pneumophila_uid170534	1	0
Leifsonia_xyli_CTCB07_uid57759	1	0
Leifsonia_xyli_cynodontis_DSM_46306_uid221294	1	0
Leptolyngbya_PCC_7376_uid182928	1	0
Leptospira_biflexa_serovar_Patoc__Patoc_1__Ames__uid58511	0	3
Leptospira_biflexa_serovar_Patoc__Patoc_1__Paris__uid58993	0	3
Leptospira_borgpetersenii_serovar_Hardjo_bovis_JB197_uid58509	0	2
Leptospira_borgpetersenii_serovar_Hardjo_bovis_L550_uid58507	0	2
Leptospira_interrogans_serovar_Copenhageni_Fiocruz_L1_130_uid58065	0	2
Leptospira_interrogans_serovar_Lai_56601_uid57881	0	2
Leptospira_interrogans_serovar_Lai_IPAV_uid161957	0	2
Leptospirillum_ferriphilum_ML_04_uid175904	1	0
Leptospirillum_ferrooxidans_C2_3_uid158171	1	0
Leptothrix_cholodnii_SP_6_uid58971	1	0
Leptotrichia_buccalis_C_1013_b_uid59211	1	0
Leuconostoc_C2_uid68743	1	0
Leuconostoc_carnosum_JB16_uid176371	1	4
Leuconostoc_citreum_KM20_uid58481	1	4
Leuconostoc_gasicomitatum_LMG_18811_uid50385	1	0
Leuconostoc_gelidum_JB7_uid175682	1	0
Leuconostoc_kimchii_IMSNU_11154_uid48589	1	5
Leuconostoc_mesenteroides_ATCC_8293_uid57919	1	1
Leuconostoc_mesenteroides_J18_uid84337	1	5
Listeria_innocua_Clip11262_uid61567	1	1
Listeria_ivanovii_PAM_55_uid73473	1	0
Listeria_monocytogenes_07PF0776_uid162185	1	0
Listeria_monocytogenes_08_5923_uid43727	1	0
Listeria_monocytogenes_10403S_uid54461	1	0
Listeria_monocytogenes_ATCC_19117_uid175109	1	0
Listeria_monocytogenes_Clip80459_uid59317	1	0
Listeria_monocytogenes_EGD_e_uid61583	1	0
Listeria_monocytogenes_EGD_uid223288	1	0
Listeria_monocytogenes_Finland_1998_uid54443	1	0
Listeria_monocytogenes_FSL_R2_561_uid54441	1	0
Listeria_monocytogenes_HCC23_uid59203	1	0
Listeria_monocytogenes_J0161_uid54459	1	0
Listeria_monocytogenes_J1_220_uid179735	1	0
Listeria_monocytogenes_J1816_uid179734	1	0
Listeria_monocytogenes_L312_uid175768	1	0
Listeria_monocytogenes_La111_uid193768	1	0
Listeria_monocytogenes_M7_uid162131	1	0
Listeria_monocytogenes_N53_1_uid193767	1	0
Listeria_monocytogenes_serotype_1_2b_SLCC2755_uid52455	1	1
Listeria_monocytogenes_serotype_4a_L99_uid161953	1	0
Listeria_monocytogenes_serotype_4b_F2365_uid57689	1	0
Listeria_monocytogenes_serotype_4b_LL195_uid182103	1	0
Listeria_monocytogenes_serotype_7_SLCC2482_uid174871	1	1
Listeria_monocytogenes_SLCC2372_uid174872	1	1
Listeria_monocytogenes_SLCC2376_uid175111	1	0
Listeria_monocytogenes_SLCC2378_uid175105	1	0
Listeria_monocytogenes_SLCC2479_uid175108	1	0
Listeria_monocytogenes_SLCC2540_uid175106	1	0
Listeria_monocytogenes_SLCC5850_uid175110	1	0
Listeria_monocytogenes_SLCC7179_uid175107	1	0
Listeria_monocytogenes_uid43671	1	1
Listeria_seeligeri_serovar_1_2b_SLCC3954_uid46215	1	0
Listeria_welshimeri_serovar_6b_SLCC5334_uid61605	1	0
Listonella_anguillarum_M3_uid217771	0	3
Lysinibacillus_sphaericus_C3_41_uid58945	1	1
Macrococcus_caseolyticus_JCSC5402_uid59003	1	8
Magnetococcus_MC_1_uid57833	1	0
Magnetospirillum_gryphiswaldense_MSR_1_v2_uid232249	1	0
Magnetospirillum_magneticum_AMB_1_uid58527	1	0
Mahella_australiensis_50_1_BON_uid66917	1	0
Mannheimia_haemolytica_D153_uid212303	1	0
Mannheimia_haemolytica_D171_uid212304	1	0
Mannheimia_haemolytica_D174_uid212305	1	0
Mannheimia_haemolytica_M42548_uid198769	1	0
Mannheimia_haemolytica_USDA_ARS_SAM_185_uid195457	1	0
Mannheimia_haemolytica_USDA_ARS_USMARC_183_uid195458	1	0
Mannheimia_haemolytica_USMARC_2286_uid213228	1	0
Mannheimia_succiniciproducens_MBEL55E_uid58197	1	0
Maricaulis_maris_MCS10_uid58689	1	0
Marinithermus_hydrothermalis_DSM_14884_uid65783	1	0
Marinitoga_piezophila_KA3_uid81629	1	1
Marinobacter_adhaerens_HP15_uid162009	1	2
Marinobacter_aquaeolei_VT8_uid59419	1	2
Marinobacter_BSs20148_uid171995	1	0
Marinobacter_hydrocarbonoclasticus_ATCC_49840_uid162203	1	0
Marinomonas_mediterranea_MMB_1_uid64753	1	0
Marinomonas_MWYL1_uid58715	1	0
Marinomonas_posidonica_IVIA_Po_181_uid67323	1	0
Marivirga_tractuosa_DSM_4126_uid60837	1	1
Megamonas_hypermegale_uid197163	1	0
Megasphaera_elsdenii_DSM_20460_uid71135	1	0
Meiothermus_ruber_DSM_1279_uid198526	1	0
Meiothermus_ruber_DSM_1279_uid46661	1	0
Meiothermus_silvanus_DSM_9946_uid49485	1	2
Melioribacter_roseus_P3M_uid170941	1	0
Melissococcus_plutonius_ATCC_35311_uid66803	1	1
Melissococcus_plutonius_DAT561_uid89371	1	1
Mesoplasma_florum_L1_uid58055	1	0
Mesoplasma_florum_W37_uid224253	1	0
Mesorhizobium_australicum_WSM2073_uid75101	1	0
Mesorhizobium_ciceri_biovar_biserrulae_WSM1271_uid62101	1	1
Mesorhizobium_loti_MAFF303099_uid57601	1	2
Mesorhizobium_opportunistum_WSM2075_uid40861	1	0
Mesotoga_prima_MesG1_Ag_4_2_uid52599	1	1
Metallosphaera_cuprina_Ar_4_uid66329	1	0
Metallosphaera_sedula_DSM_5348_uid58717	1	0
Methanobacterium_AL_21_uid63623	1	0
Methanobacterium_MB1_uid231690	0	1
Methanobacterium_SWAN_1_uid67359	1	0
Methanobrevibacter_AbM4_uid206516	1	0
Methanobrevibacter_ruminantium_M1_uid45857	1	0
Methanobrevibacter_smithii_ATCC_35061_uid58827	1	0
Methanocaldococcus_fervens_AG86_uid59347	1	1
Methanocaldococcus_FS406_22_uid42499	1	1
Methanocaldococcus_infernus_ME_uid48803	1	0
Methanocaldococcus_jannaschii_DSM_2661_uid57713	1	2
Methanocaldococcus_vulcanius_M7_uid41131	1	2
Methanocella_arvoryzae_MRE50_uid61623	1	0
Methanocella_conradii_HZ254_uid157911	1	0
Methanocella_paludicola_SANAE_uid42887	1	0
Methanococcoides_burtonii_DSM_6242_uid58023	1	0
Methanococcus_aeolicus_Nankai_3_uid58823	1	0
Methanococcus_maripaludis_C5_uid58741	1	1
Methanococcus_maripaludis_C6_uid58947	1	0
Methanococcus_maripaludis_C7_uid58847	1	0
Methanococcus_maripaludis_S2_uid58035	1	0
Methanococcus_maripaludis_X1_uid70729	1	0
Methanococcus_vannielii_SB_uid58767	1	0
Methanococcus_voltae_A3_uid49529	1	0
Methanocorpusculum_labreanum_Z_uid58785	1	0
Methanoculleus_bourgensis_MS2_uid171377	1	0
Methanoculleus_marisnigri_JR1_uid58561	1	0
Methanohalobium_evestigatum_Z_7303_uid49857	1	1
Methanohalophilus_mahii_DSM_5219_uid47313	1	0
Methanolobus_psychrophilus_R15_uid177925	1	0
Methanomassiliicoccus_Mx1_Issoire_uid207287	1	0
Methanomethylovorans_hollandica_DSM_15978_uid184864	1	1
Methanoplanus_petrolearius_DSM_11571_uid52695	1	0
Methanopyrus_kandleri_AV19_uid57883	1	0
Methanoregula_boonei_6A8_uid58815	1	0
Methanoregula_formicicum_SMSP_uid184406	1	0
Methanosaeta_concilii_GP6_uid66207	1	1
Methanosaeta_harundinacea_6Ac_uid81199	1	1
Methanosaeta_thermophila_PT_uid58469	1	0
Methanosalsum_zhilinae_DSM_4017_uid68249	1	0
Methanosarcina_acetivorans_C2A_uid57879	1	0
Methanosarcina_barkeri_Fusaro_uid57715	1	1
Methanosarcina_mazei_Go1_uid57893	1	0
Methanosarcina_mazei_Tuc01_uid190185	1	0
Methanosphaera_stadtmanae_DSM_3091_uid58407	1	0
Methanosphaerula_palustris_E1_9c_uid59193	1	0
Methanospirillum_hungatei_JF_1_uid58181	1	0
Methanothermobacter_marburgensis_Marburg_uid51637	1	1
Methanothermobacter_thermautotrophicus_Delta_H_uid57877	1	0
Methanothermococcus_okinawensis_IH1_uid51535	1	1
Methanothermus_fervidus_DSM_2088_uid60167	1	0
Methanotorris_igneus_Kol_5_uid67321	1	0
Methylacidiphilum_infernorum_V4_uid59161	1	0
Methylibium_petroleiphilum_PM1_uid58085	1	1
Methylobacillus_flagellatus_KT_uid58049	1	0
Methylobacterium_4_46_uid58843	1	2
Methylobacterium_chloromethanicum_CM4_uid58933	1	2
Methylobacterium_extorquens_AM1_uid57605	1	4
Methylobacterium_extorquens_DM4_uid61617	1	2
Methylobacterium_extorquens_PA1_uid58821	1	0
Methylobacterium_nodulans_ORS_2060_uid59023	1	7
Methylobacterium_populi_BJ001_uid58937	1	2
Methylobacterium_radiotolerans_JCM_2831_uid58845	1	8
Methylocella_silvestris_BL2_uid59433	1	0
Methylococcus_capsulatus_Bath_uid57607	1	0
Methylocystis_SC2_uid174072	1	0
Methylomicrobium_alcaliphilum_uid77119	1	0
Methylomonas_methanica_MC09_uid67363	1	0
Methylophaga_JAM1_uid162947	1	0
Methylophaga_JAM7_uid162949	1	1
Methylotenera_301_uid49469	1	0
Methylotenera_mobilis_JLW8_uid59373	1	0
Methylovorus_glucosetrophus_SIP3_4_uid59367	1	2
Methylovorus_MP688_uid60723	1	0
Micavibrio_aeruginosavorus_ARL_13_uid73585	1	0
Micavibrio_EPB_uid194120	1	0
Microbacterium_testaceum_StLB037_uid62789	1	0
Micrococcus_luteus_NCTC_2665_uid59033	1	0
Microcoleus_PCC_7113_uid183114	1	8
Microcystis_aeruginosa_NIES_843_uid59101	1	0
Microlunatus_phosphovorus_NM_1_uid68055	1	0
Micromonospora_aurantiaca_ATCC_27029_uid42501	1	0
Micromonospora_L5_uid45895	1	0
Mobiluncus_curtisii_ATCC_43063_uid49695	1	0
Modestobacter_marinus_uid167487	1	0
Moorella_thermoacetica_ATCC_39073_uid58051	1	0
Moraxella_catarrhalis_BBH18_uid48809	1	0
Morganella_morganii_KT_uid180867	1	0
Muricauda_ruestringensis_DSM_13258_uid72479	1	0
Mycobacterium_abscessus_bolletii_50594_uid205422	1	2
Mycobacterium_abscessus_uid61613	0	2
Mycobacterium_africanum_GM041182_uid68839	1	0
Mycobacterium_avium_104_uid57693	1	0
Mycobacterium_avium_paratuberculosis_K_10_uid57699	1	0
Mycobacterium_avium_paratuberculosis_MAP4_uid202426	1	0
Mycobacterium_bovis_AF2122_97_uid57695	1	0
Mycobacterium_bovis_BCG_Korea_1168P_uid189029	1	0
Mycobacterium_bovis_BCG_Mexico_uid86889	1	0
Mycobacterium_bovis_BCG_Pasteur_1173P2_uid58781	1	0
Mycobacterium_bovis_BCG_Tokyo_172_uid59281	1	0
Mycobacterium_canettii_CIPT_140010059_uid70731	1	0
Mycobacterium_canettii_CIPT_140060008_uid184829	1	0
Mycobacterium_canettii_CIPT_140070008_uid184832	1	0
Mycobacterium_canettii_CIPT_140070010_uid184828	1	0
Mycobacterium_canettii_CIPT_140070017_uid184830	1	0
Mycobacterium_chubuense_NBB4_uid168322	1	2
Mycobacterium_gilvum_PYR_GCK_uid59421	1	3
Mycobacterium_gilvum_Spyr1_uid61403	1	2
Mycobacterium_indicus_pranii_MTCC_9506_uid175523	1	0
Mycobacterium_intracellulare_ATCC_13950_uid167994	1	0
Mycobacterium_intracellulare_MOTT_02_uid89387	1	0
Mycobacterium_intracellulare_MOTT_64_uid89385	1	0
Mycobacterium_JDM601_uid67369	1	0
Mycobacterium_JLS_uid58489	1	0
Mycobacterium_kansasii_ATCC_12478_uid55385	1	1
Mycobacterium_KMS_uid58491	1	2
Mycobacterium_leprae_Br4923_uid59293	1	0
Mycobacterium_leprae_TN_uid57697	1	0
Mycobacterium_liflandii_128FXT_uid59005	1	1
Mycobacterium_marinum_M_uid59423	1	1
Mycobacterium_massiliense_GO_06_uid170732	1	0
Mycobacterium_MCS_uid58465	1	1
Mycobacterium_MOTT36Y_uid164001	1	0
Mycobacterium_rhodesiae_NBB3_uid75107	1	0
Mycobacterium_smegmatis_JS623_uid184820	1	3
Mycobacterium_smegmatis_MC2_155_uid171958	1	0
Mycobacterium_smegmatis_MC2_155_uid57701	1	0
Mycobacterium_tuberculosis_Beijing_NITR203_uid197218	1	0
Mycobacterium_tuberculosis_CAS_NITR204_uid202217	1	0
Mycobacterium_tuberculosis_CCDC5079_uid161943	1	0
Mycobacterium_tuberculosis_CCDC5079_uid203790	1	0
Mycobacterium_tuberculosis_CCDC5180_uid161941	1	0
Mycobacterium_tuberculosis_CDC1551_uid57775	1	0
Mycobacterium_tuberculosis_CTRI_2_uid161997	1	0
Mycobacterium_tuberculosis_EAI5_NITR206_uid202218	1	0
Mycobacterium_tuberculosis_EAI5_uid212307	1	0
Mycobacterium_tuberculosis_Erdman___ATCC_35801_uid193763	1	0
Mycobacterium_tuberculosis_F11_uid58417	1	0
Mycobacterium_tuberculosis_H37Ra_uid58853	1	0
Mycobacterium_tuberculosis_H37Rv_uid170532	1	0
Mycobacterium_tuberculosis_H37Rv_uid57777	1	0
Mycobacterium_tuberculosis_Haarlem_uid54453	1	0
Mycobacterium_tuberculosis_Haarlem3_NITR202_uid202216	1	0
Mycobacterium_tuberculosis_KZN_1435_uid59069	1	0
Mycobacterium_tuberculosis_KZN_4207_uid83619	1	0
Mycobacterium_tuberculosis_KZN_605_uid54947	1	0
Mycobacterium_tuberculosis_RGTB327_uid157907	1	0
Mycobacterium_tuberculosis_RGTB423_uid162179	1	0
Mycobacterium_tuberculosis_uid185758	1	0
Mycobacterium_tuberculosis_UT205_uid162183	1	0
Mycobacterium_ulcerans_Agy99_uid62939	1	1
Mycobacterium_vanbaalenii_PYR_1_uid58463	1	0
Mycobacterium_VKM_Ac_1815D_uid199859	1	0
Mycobacterium_yongonense_05_1390_uid189649	1	2
Mycoplasma_agalactiae_PG2_uid61619	1	0
Mycoplasma_agalactiae_uid46679	1	0
Mycoplasma_arthritidis_158L3_1_uid58005	1	0
Mycoplasma_bovis_HB0801_uid168665	1	0
Mycoplasma_bovis_Hubei_1_uid68691	1	0
Mycoplasma_bovis_PG45_uid60859	1	0
Mycoplasma_capricolum_ATCC_27343_uid58525	1	0
Mycoplasma_conjunctivae_uid59325	1	0
Mycoplasma_crocodyli_MP145_uid47087	1	0
Mycoplasma_cynos_C142_uid184824	1	0
Mycoplasma_fermentans_JER_uid53543	1	0
Mycoplasma_fermentans_M64_uid62099	1	0
Mycoplasma_fermentans_PG18_uid197154	1	0
Mycoplasma_gallisepticum_CA06_2006_052_5_2P_uid172630	1	0
Mycoplasma_gallisepticum_F_uid162001	1	0
Mycoplasma_gallisepticum_NC06_2006_080_5_2P_uid172629	1	0
Mycoplasma_gallisepticum_NC08_2008_031_4_3P_uid172631	1	0
Mycoplasma_gallisepticum_NC95_13295_2_2P_uid172625	1	0
Mycoplasma_gallisepticum_NC96_1596_4_2P_uid172626	1	0
Mycoplasma_gallisepticum_NY01_2001_047_5_1P_uid172627	1	0
Mycoplasma_gallisepticum_R_high__uid161999	1	0
Mycoplasma_gallisepticum_R_low__uid57993	1	0
Mycoplasma_gallisepticum_S6_uid200523	1	0
Mycoplasma_gallisepticum_VA94_7994_1_7P_uid172624	1	0
Mycoplasma_gallisepticum_WI01_2001_043_13_2P_uid172628	1	0
Mycoplasma_genitalium_G37_uid57707	1	0
Mycoplasma_genitalium_M2288_uid173372	1	0
Mycoplasma_genitalium_M2321_uid173373	1	0
Mycoplasma_genitalium_M6282_uid173371	1	0
Mycoplasma_genitalium_M6320_uid173370	1	0
Mycoplasma_haemocanis_Illinois_uid82367	1	0
Mycoplasma_haemofelis_Langford_1_uid62461	1	0
Mycoplasma_haemofelis_Ohio2_uid162029	1	0
Mycoplasma_hominis_ATCC_23114_uid41875	1	0
Mycoplasma_hyopneumoniae_168_L_uid205052	1	0
Mycoplasma_hyopneumoniae_168_uid162053	1	0
Mycoplasma_hyopneumoniae_232_uid58205	1	0
Mycoplasma_hyopneumoniae_7422_uid212968	1	0
Mycoplasma_hyopneumoniae_7448_uid58039	1	0
Mycoplasma_hyopneumoniae_J_uid58059	1	0
Mycoplasma_hyorhinis_DBS_1050_uid228933	1	0
Mycoplasma_hyorhinis_GDL_1_uid87003	1	0
Mycoplasma_hyorhinis_HUB_1_uid51695	1	0
Mycoplasma_hyorhinis_MCLD_uid162087	1	0
Mycoplasma_hyorhinis_SK76_uid181997	1	0
Mycoplasma_leachii_99_014_6_uid162031	1	0
Mycoplasma_leachii_PG50_uid60849	1	0
Mycoplasma_mobile_163K_uid58077	1	0
Mycoplasma_mycoides_capri_LC_95010_uid66189	1	1
Mycoplasma_mycoides_SC_Gladysdale_uid197153	1	0
Mycoplasma_mycoides_SC_PG1_uid58031	1	0
Mycoplasma_ovis_Michigan_uid232247	1	0
Mycoplasma_parvum_Indiana_uid223379	1	0
Mycoplasma_penetrans_HF_2_uid57729	1	0
Mycoplasma_pneumoniae_309_uid85495	1	0
Mycoplasma_pneumoniae_FH_uid162027	1	0
Mycoplasma_pneumoniae_M129_B7_uid185759	1	0
Mycoplasma_pneumoniae_M129_uid57709	1	0
Mycoplasma_pulmonis_UAB_CTIP_uid61569	1	0
Mycoplasma_putrefaciens_KS1_uid72481	1	0
Mycoplasma_putrefaciens_Mput9231_uid198525	1	0
Mycoplasma_suis_Illinois_uid61897	1	0
Mycoplasma_suis_KI3806_uid63665	1	0
Mycoplasma_synoviae_53_uid58061	1	0
Mycoplasma_wenyonii_Massachusetts_uid170731	1	0
Myxococcus_fulvus_HW_1_uid68443	1	0
Myxococcus_stipitatus_DSM_14675_uid186549	1	0
Myxococcus_xanthus_DK_1622_uid58003	1	0
Nakamurella_multipartita_DSM_44233_uid59221	1	0
Nanoarchaeum_equitans_Kin4_M_uid58009	1	0
Natranaerobius_thermophilus_JW_NM_WN_LF_uid59001	1	2
Natrialba_magadii_ATCC_43099_uid46245	1	3
Natrinema_J7_uid171337	1	1
Natrinema_pellirubrum_DSM_15624_uid74437	1	2
Natronobacterium_gregoryi_SP2_uid74439	1	0
Natronococcus_occultus_SP4_uid184863	1	2
Natronomonas_moolapensis_8_8_11_uid190182	1	0
Natronomonas_pharaonis_DSM_2160_uid58435	1	2
Nautilia_profundicola_AmH_uid59345	1	0
Neisseria_gonorrhoeae_FA_1090_uid57611	1	0
Neisseria_gonorrhoeae_NCCP11945_uid59191	1	1
Neisseria_gonorrhoeae_TCDC_NG08107_uid161097	1	1
Neisseria_lactamica_020_06_uid60851	1	0
Neisseria_meningitidis_053442_uid58587	1	0
Neisseria_meningitidis_8013_uid161967	1	0
Neisseria_meningitidis_alpha14_uid61649	1	0
Neisseria_meningitidis_alpha710_uid161971	1	0
Neisseria_meningitidis_FAM18_uid57825	1	0
Neisseria_meningitidis_G2136_uid162085	1	0
Neisseria_meningitidis_H44_76_uid162083	1	0
Neisseria_meningitidis_M01_240149_uid162079	1	0
Neisseria_meningitidis_M01_240355_uid162075	1	0
Neisseria_meningitidis_M04_240196_uid162081	1	0
Neisseria_meningitidis_MC58_uid57817	1	0
Neisseria_meningitidis_NZ_05_33_uid162077	1	0
Neisseria_meningitidis_WUE_2594_uid162093	1	0
Neisseria_meningitidis_Z2491_uid57819	1	0
Neorickettsia_risticii_Illinois_uid58889	1	0
Neorickettsia_sennetsu_Miyayama_uid57965	1	0
Niastella_koreensis_GR20_10_uid83125	1	0
Nitratifractor_salsuginis_DSM_16511_uid62183	1	0
Nitratiruptor_SB155_2_uid58861	1	0
Nitrobacter_hamburgensis_X14_uid58293	1	3
Nitrobacter_winogradskyi_Nb_255_uid58295	1	0
Nitrosococcus_halophilus_Nc4_uid46803	1	1
Nitrosococcus_oceani_ATCC_19707_uid58403	1	1
Nitrosococcus_watsonii_C_113_uid50331	1	2
Nitrosomonas_AL212_uid55727	1	2
Nitrosomonas_europaea_ATCC_19718_uid57647	1	0
Nitrosomonas_eutropha_C91_uid58363	1	2
Nitrosomonas_Is79A3_uid68745	1	0
Nitrosopumilus_maritimus_SCM1_uid58903	1	0
Nitrosospira_multiformis_ATCC_25196_uid58361	1	3
Nocardia_brasiliensis_ATCC_700358_uid86913	1	0
Nocardia_cyriacigeorgica_GUH_2_uid89395	1	0
Nocardia_farcinica_IFM_10152_uid58203	1	2
Nocardioides_JS614_uid58149	1	1
Nocardiopsis_alba_ATCC_BAA_2165_uid174334	1	0
Nocardiopsis_dassonvillei_DSM_43111_uid49483	1	1
Nostoc_PCC_7107_uid182932	1	0
Nostoc_PCC_7120_uid57803	1	6
Nostoc_PCC_7524_uid182933	1	2
Nostoc_punctiforme_PCC_73102_uid57767	1	5
Novosphingobium_aromaticivorans_DSM_12444_uid57747	1	2
Novosphingobium_PP1Y_uid67383	1	3
Oceanimonas_GK1_uid81627	1	2
Oceanithermus_profundus_DSM_14977_uid60855	1	1
Oceanobacillus_iheyensis_HTE831_uid57867	1	0
Ochrobactrum_anthropi_ATCC_49188_uid58921	0	6
Octadecabacter_antarcticus_307_uid54701	1	1
Octadecabacter_arcticus_238_uid54699	1	2
Odoribacter_splanchnicus_DSM_20712_uid63397	1	0
Oenococcus_oeni_PSU_1_uid59417	1	0
Oligotropha_carboxidovorans_OM4_uid162135	1	2
Oligotropha_carboxidovorans_OM5_uid59155	1	0
Oligotropha_carboxidovorans_OM5_uid72795	1	2
Olsenella_uli_DSM_7084_uid51367	1	0
Onion_yellows_phytoplasma_OY_M_uid58015	1	0
Opitutus_terrae_PB90_1_uid58965	1	0
Orientia_tsutsugamushi_Boryong_uid61621	1	0
Orientia_tsutsugamushi_Ikeda_uid58869	1	0
Ornithobacterium_rhinotracheale_DSM_15997_uid168256	1	0
Oscillatoria_acuminata_PCC_6304_uid183003	1	2
Oscillatoria_PCC_7112_uid183110	1	5
Oscillibacter_valericigenes_uid73895	1	1
Owenweeksia_hongkongensis_DSM_17368_uid82951	1	0
Paenibacillus_JDR_2_uid59021	1	0
Paenibacillus_mucilaginosus_3016_uid89377	1	0
Paenibacillus_mucilaginosus_K02_uid162117	1	0
Paenibacillus_mucilaginosus_KNP414_uid68311	1	0
Paenibacillus_polymyxa_CR1_uid231659	1	0
Paenibacillus_polymyxa_E681_uid53477	1	0
Paenibacillus_polymyxa_M1_uid162159	1	1
Paenibacillus_polymyxa_SC2_uid59583	1	1
Paenibacillus_terrae_HPL_003_uid82371	1	0
Paenibacillus_Y412MC10_uid41127	1	0
Paludibacter_propionicigenes_WB4_uid60725	1	0
Pandoraea_pnomenusa_3kgm_uid229878	1	0
Pandoraea_RB_44_uid231151	1	0
Pantoea_ananatis_AJ13355_uid162073	1	1
Pantoea_ananatis_LMG_20103_uid46807	1	0
Pantoea_ananatis_PA13_uid162181	1	1
Pantoea_ananatis_uid86861	1	1
Pantoea_At_9b_uid55845	1	5
Pantoea_vagans_C9_1_uid49871	1	3
Parabacteroides_distasonis_ATCC_8503_uid58301	1	0
Parachlamydia_acanthamoebae_UV7_uid68335	1	0
Paracoccus_aminophilus_JCM_7686_uid214795	1	5
Paracoccus_denitrificans_PD1222_uid58187	0	3
Parvibaculum_lavamentivorans_DS_1_uid58739	1	0
Parvularcula_bermudensis_HTCC2503_uid51641	1	0
Pasteurella_multocida_3480_uid161955	1	0
Pasteurella_multocida_36950_uid86887	1	0
Pasteurella_multocida_HN06_uid156881	1	1
Pasteurella_multocida_Pm70_uid57627	1	0
Pectobacterium_atrosepticum_SCRI1043_uid57957	1	0
Pectobacterium_carotovorum_PC1_uid59295	1	0
Pectobacterium_carotovorum_PCC21_uid174335	1	0
Pectobacterium_SCC3193_uid193707	1	0
Pectobacterium_wasabiae_WPP163_uid41297	1	0
Pediococcus_claussenii_ATCC_BAA_344_uid81103	1	8
Pediococcus_pentosaceus_ATCC_25745_uid57981	1	0
Pediococcus_pentosaceus_SL4_uid227215	1	0
Pedobacter_heparinus_DSM_2366_uid59111	1	0
Pedobacter_saltans_DSM_12145_uid61349	1	0
Pelagibacterium_halotolerans_B2_uid74393	1	1
Pelobacter_carbinolicus_DSM_2380_uid58241	1	0
Pelobacter_propionicus_DSM_2379_uid58255	1	2
Pelodictyon_phaeoclathratiforme_BU_1_uid58173	1	0
Pelotomaculum_thermopropionicum_SI_uid58877	1	0
Persephonella_marina_EX_H1_uid58119	1	1
Persicivirga_dokdonensis_DSW_6_uid186842	1	0
Petrotoga_mobilis_SJ95_uid58747	1	0
Phaeobacter_gallaeciensis_2_10_uid54715	1	3
Phaeobacter_gallaeciensis_DSM_17395_uid54717	1	3
Phenylobacterium_zucineum_HLK1_uid58959	1	1
Photobacterium_profundum_SS9_uid62923	1	2
Photorhabdus_asymbiotica_ATCC_43949_uid59243	1	1
Photorhabdus_luminescens_laumondii_TTO1_uid61593	1	0
Phycisphaera_mikurensis_NBRC_102666_uid157331	1	1
Picrophilus_torridus_DSM_9790_uid58041	1	0
Pirellula_staleyi_DSM_6068_uid43209	1	0
Planctomyces_brasiliensis_DSM_5305_uid60583	1	0
Planctomyces_limnophilus_DSM_3776_uid48643	1	1
Pleurocapsa_PCC_7327_uid183006	1	0
Polaribacter_MED152_uid54207	1	0
Polaromonas_JS666_uid58207	1	2
Polaromonas_naphthalenivorans_CJ2_uid58273	1	8
Polymorphum_gilvum_SL003B_26A1_uid65447	1	1
Polynucleobacter_necessarius_asymbioticus_QLW_P1DMWA_1_uid58611	1	0
Polynucleobacter_necessarius_STIR1_uid58967	1	0
Porphyromonas_asaccharolytica_DSM_20707_uid66603	1	0
Porphyromonas_gingivalis_ATCC_33277_uid58879	1	0
Porphyromonas_gingivalis_TDC60_uid67407	1	0
Porphyromonas_gingivalis_W83_uid57641	1	0
Prevotella_dentalis_DSM_3688_uid184818	0	4
Prevotella_denticola_F0289_uid65091	1	0
Prevotella_intermedia_17_uid163151	0	2
Prevotella_melaninogenica_ATCC_25845_uid51377	0	2
Prevotella_oral_taxon_299_F0039_uid45899	1	1
Prevotella_ruminicola_23_uid47507	1	0
Prochlorococcus_marinus_AS9601_uid58307	1	0
Prochlorococcus_marinus_CCMP1375_uid57995	1	0
Prochlorococcus_marinus_MIT_9211_uid58309	1	0
Prochlorococcus_marinus_MIT_9215_uid58819	1	0
Prochlorococcus_marinus_MIT_9301_uid58437	1	0
Prochlorococcus_marinus_MIT_9303_uid58305	1	0
Prochlorococcus_marinus_MIT_9312_uid58357	1	0
Prochlorococcus_marinus_MIT_9313_uid57773	1	0
Prochlorococcus_marinus_MIT_9515_uid58313	1	0
Prochlorococcus_marinus_NATL1A_uid58423	1	0
Prochlorococcus_marinus_NATL2A_uid58359	1	0
Prochlorococcus_marinus_pastoris_CCMP1986_uid57761	1	0
Propionibacterium_acidipropionici_ATCC_4875_uid179069	1	0
Propionibacterium_acnes_266_uid162059	1	0
Propionibacterium_acnes_6609_uid162137	1	0
Propionibacterium_acnes_ATCC_11828_uid162177	1	0
Propionibacterium_acnes_C1_uid176501	1	0
Propionibacterium_acnes_HL096PA1_uid198524	1	1
Propionibacterium_acnes_KPA171202_uid58101	1	0
Propionibacterium_acnes_SK137_uid48071	1	0
Propionibacterium_acnes_TypeIA2_P_acn17_uid80735	1	0
Propionibacterium_acnes_TypeIA2_P_acn31_uid80733	1	0
Propionibacterium_acnes_TypeIA2_P_acn33_uid80745	1	0
Propionibacterium_avidum_44067_uid197361	1	0
Propionibacterium_freudenreichii_shermanii_CIRM_BIA1_uid49535	1	0
Propionibacterium_propionicum_F0230a_uid170533	1	0
Prosthecochloris_aestuarii_DSM_271_uid58151	1	1
Proteus_mirabilis_BB2000_uid214430	1	0
Proteus_mirabilis_HI4320_uid61599	1	1
Providencia_stuartii_MRSN_2154_uid162193	1	0
Pseudanabaena_PCC_7367_uid183004	1	1
Pseudoalteromonas_atlantica_T6c_uid58283	1	0
Pseudoalteromonas_haloplanktis_TAC125_uid58431	0	2
Pseudoalteromonas_SM9913_uid61247	0	2
Pseudogulbenkiania_NH8B_uid73423	1	0
Pseudomonas_aeruginosa_B136_33_uid196598	1	0
Pseudomonas_aeruginosa_DK2_uid168996	1	0
Pseudomonas_aeruginosa_LES431_uid232245	1	0
Pseudomonas_aeruginosa_LESB58_uid59275	1	0
Pseudomonas_aeruginosa_M18_uid162089	1	0
Pseudomonas_aeruginosa_MTB_uid231150	1	0
Pseudomonas_aeruginosa_NCGM2_S1_uid162173	1	0
Pseudomonas_aeruginosa_PA1_uid228931	1	0
Pseudomonas_aeruginosa_PA1R_uid228932	1	0
Pseudomonas_aeruginosa_PA7_uid58627	1	0
Pseudomonas_aeruginosa_PAO1_uid57945	1	0
Pseudomonas_aeruginosa_RP73_uid209328	1	0
Pseudomonas_aeruginosa_UCBPP_PA14_uid57977	1	0
Pseudomonas_brassicacearum_NFM421_uid66303	1	0
Pseudomonas_denitrificans_ATCC_13867_uid195459	1	0
Pseudomonas_entomophila_L48_uid58639	1	0
Pseudomonas_fluorescens_A506_uid165185	1	1
Pseudomonas_fluorescens_CHA0_uid203393	1	0
Pseudomonas_fluorescens_F113_uid87037	1	0
Pseudomonas_fluorescens_Pf_5_uid57937	1	0
Pseudomonas_fluorescens_Pf0_1_uid57591	1	0
Pseudomonas_fluorescens_R124_uid182045	0	1
Pseudomonas_fluorescens_SBW25_uid158693	1	0
Pseudomonas_fulva_12_X_uid67351	1	0
Pseudomonas_mendocina_NK_01_uid66299	1	0
Pseudomonas_mendocina_ymp_uid58723	1	0
Pseudomonas_monteilii_SB3078_uid232252	1	0
Pseudomonas_monteilii_SB3101_uid232253	1	0
Pseudomonas_ND6_uid167583	1	2
Pseudomonas_poae_RE_1_1_14_uid188480	1	0
Pseudomonas_putida_BIRD_1_uid162055	1	0
Pseudomonas_putida_DOT_T1E_uid171260	1	0
Pseudomonas_putida_F1_uid58355	1	0
Pseudomonas_putida_GB_1_uid58735	1	0
Pseudomonas_putida_H8234_uid208673	1	0
Pseudomonas_putida_HB3267_uid184078	1	1
Pseudomonas_putida_KT2440_uid57843	1	0
Pseudomonas_putida_NBRC_14164_uid208670	1	0
Pseudomonas_putida_S16_uid68747	1	0
Pseudomonas_putida_UW4_uid182733	1	0
Pseudomonas_putida_W619_uid58651	1	0
Pseudomonas_resinovorans_NBRC_106553_uid208671	2	0
Pseudomonas_stutzeri_A1501_uid58641	1	0
Pseudomonas_stutzeri_ATCC_17588___LMG_11199_uid68749	1	0
Pseudomonas_stutzeri_CCUG_29243_uid168379	1	0
Pseudomonas_stutzeri_DSM_10701_uid170940	1	0
Pseudomonas_stutzeri_DSM_4166_uid162113	1	0
Pseudomonas_stutzeri_RCH2_uid184342	1	3
Pseudomonas_syringae_B728a_uid57931	1	0
Pseudomonas_syringae_phaseolicola_1448A_uid58099	1	2
Pseudomonas_syringae_tomato_DC3000_uid57967	1	2
Pseudomonas_TKP_uid232248	1	0
Pseudomonas_VLB120_uid226717	1	1
Pseudonocardia_dioxanivorans_CB1190_uid65087	1	5
Pseudovibrio_FO_BEG1_uid82373	1	1
Pseudoxanthomonas_spadix_BD_a59_uid75113	1	0
Pseudoxanthomonas_suwonensis_11_1_uid62105	1	0
Psychrobacter_arcticus_273_4_uid58021	1	0
Psychrobacter_cryohalolentis_K5_uid58373	1	1
Psychrobacter_G_uid210641	1	3
Psychrobacter_PRwf_1_uid58459	1	2
Psychroflexus_torquis_ATCC_700755_uid54205	1	0
Psychromonas_CNPT3_uid54249	1	0
Psychromonas_ingrahamii_37_uid58521	1	0
Pusillimonas_T7_7_uid66391	1	1
Pyrobaculum_1860_uid82379	1	0
Pyrobaculum_aerophilum_IM2_uid57727	1	0
Pyrobaculum_arsenaticum_DSM_13514_uid58409	1	0
Pyrobaculum_calidifontis_JCM_11548_uid58787	1	0
Pyrobaculum_islandicum_DSM_4184_uid58635	1	0
Pyrobaculum_neutrophilum_V24Sta_uid58421	1	0
[truncated: 767 more rows]
