# Supplementary material for: FOCUS: an alignment-free model to identify organisms in metagenomes using non-negative least squares
Source: PeerJ. 2014 Jun 5;2:e425. doi: 10.7717/peerj.425 (PMC4060023; doi:10.7717/peerj.425)
Supplement: Table S2 [file peerj-02-425-s002.xlsx]

## Sheet: SimShort(GemSIM)
Selected Organisms
	Number of reads	Relative Abundance (%)
Streptococcus pneumoniae SPN032672	114304	22.86
Treponema pallidum subsp. pertenue str. SamoaD	81170	16.23
Mycobacterium africanum GM041182	75408	15.08
Serratia sp. AS12	53192	10.64
Dehalococcoides sp. BAV1	40697	8.14
Borrelia afzelii HLJ01	36649	7.33
Hydrogenobaculum sp. HO	35573	7.11
Bacillus thuringiensis str. Al Hakam	29510	5.9
Francisella tularensis subsp. holarctica OSU18	24268	4.85
Rickettsia heilongjiangensis 054	9229	1.85
