# Supplementary material for: FOCUS: an alignment-free model to identify organisms in metagenomes using non-negative least squares
Source: PeerJ. 2014 Jun 5;2:e425. doi: 10.7717/peerj.425 (PMC4060023; doi:10.7717/peerj.425)
Supplement: Table S4 [file peerj-02-425-s004.xls]

	SRS016033	SRS019391	SRS019067	SRS062752	SRS015430	SRS042428	SRS017520	SRS056892	SRS015436	SRS018329	SRS022625	SRS054569	SRS055118	SRS043676	SRS019124	SRS013825	SRS018671	SRS050025	SRS045606	SRS013945	SRS063215	SRS053437	SRS023970	SRS052988	SRS063417	SRS019026	SRS016203	SRS016039	SRS016503	SRS064809	SRS021960	SRS024144	SRS018661	SRS051378	SRS050029	SRS018784	SRS051600	SRS048719	SRS024017	SRS017156	SRS023987	SRS011247	SRS011132	SRS019027	SRS016581	SRS020336	SRS022149	SRS064704	SRS019015
Kingdom_Level__Archaea	1.80250032285	1.44388493428	7.54449652581	1.64732639352	12.064213918	7.49735948278	5.76196810453	0.362300875828	2.46418798333	0	0.570131837864	1.60895990963	1.23667583943	1.02105778731	2.07750893048	2.85230587541	10.1263482885	6.86199604563	3.37264302569	0.130184319373	5.14773129894	0	10.4641996217	1.1776431422	15.0498050986	5.61270676085	1.11070312561	3.54644781872	3.64225064297	7.57778286181	3.89086139431	3.16538874661	2.34365176358	2.25813451667	2.16985601639	0.928401377961	3.51952000048	2.28774449098	1.86618179944	10.8047634825	1.12559223767	1.2334356879	1.40252419159	3.29359918702	6.29299337922	4.8885725624	3.59763935919	8.4293164021	2.88532798657
Kingdom_Level__Bacteria	98.1974996772	98.5561150657	92.4555034742	98.3526736065	87.935786082	92.5026405172	94.2380318955	99.6376991242	97.5358120167	100.0	99.4298681621	98.3910400904	98.7633241606	98.9789422127	97.9224910695	97.1476941246	89.8736517115	93.1380039544	96.6273569743	99.8698156806	94.8522687011	100.0	89.5358003783	98.8223568578	84.9501949014	94.3872932392	98.8892968744	96.4535521813	96.357749357	92.4222171382	96.1091386057	96.8346112534	97.6563482364	97.7418654833	97.8301439836	99.071598622	96.4804799995	97.712255509	98.1338182006	89.1952365175	98.8744077623	98.7665643121	98.5974758084	96.706400813	93.7070066208	95.1114274376	96.4023606408	91.5706835979	97.1146720134
Phylum_Level__Acidobacteria	0	0	0.371632159017	0	0	0	0	2.21702122372	0	0	2.28084561611	0.244362106177	0	0.534962624159	0.163443453142	3.75053525456	0	0	1.06402940284	0.419881184016	0.220517975283	0	0	0.939767657692	0	0	0.561774504347	0.686245807173	0	0.176683718756	0.38368825467	0	3.12031691357	0	1.94227933929	0	0	2.11225516458	0	0	0.549006779505	0.182240817952	0	0.456164637643	0	0	1.2635462448	0	0
Phylum_Level__Actinobacteria	0	0	42.354190102	0	8.03164936921	0	0	7.80760580588	1.60218605871	0	0	2.56482243022	0	9.19653757654	0	3.83372545881	37.4375790936	43.6015302506	65.3942781309	9.04922934355	23.1958856504	0	13.3700149025	90.9098463342	0.196573872465	3.37710057995	0	4.68507220399	14.9984643384	7.55744469422	35.0259967303	16.8752928322	2.89407513998	19.2141866397	5.78336625465	12.3299090621	0	18.6418667951	1.4996533425	27.0634186177	0	0.798629703485	3.0832311268	1.66114219574	0.57454579184	0.101903698683	20.0740956183	0	10.426763141
Phylum_Level__Aquificae	0	0.111590742816	0	0	0	0	0	0	0.447193132433	0	0	0.788982364537	0	0.311545419375	0	0.0389452421134	0	0	0	0.29753635315	0	0	0	0	2.38266190615	0.193944440105	0	0.0758947933265	0.933933581453	0	0	0	0	0	0	0	0	0	0	0	0.149271323052	1.80376015923	0	0.874382352869	0	1.24429151328	0	0	0.687323122587
Phylum_Level__Armatimonadetes	0	0	0	0	0	0	0	1.83300395396	0	0	1.30862537332	0	0	0	0	3.163024767	1.92043400545	0	0	0	3.19932728552	0	0	0.330535797356	0	0	1.66833098627	0	0	0	1.21094980478	0.712854275272	1.58693287979	1.3235916683	0	0	0	1.10895724988	0	0	0.973570671428	0	0	0	0	0	0	0	0
Phylum_Level__Bacteroidetes	0	0.270117604295	2.51898147675	3.88255966338	0	1.06173095325	1.37996024875	3.37545090309	4.62862914032	2.23081404103	3.79059862187	3.7311462182	0	1.83734285683	9.9749044453	5.53296394169	2.80079121582	3.30636930402	6.59467001977	7.82918128401	19.6645599409	0	5.46406093632	1.6915962712	1.96428299549	30.2729668867	59.2689071331	1.32815484941	1.75680316508	6.66894065638	10.7619690019	17.3653238698	8.36214484204	21.8717203761	6.14621242322	0	0	7.32258268088	1.99465505351	3.55541306248	2.98229060905	3.24823500745	0	23.5092363415	5.07388064469	4.73665545076	20.0688001437	8.06740747951	4.24545800118
Phylum_Level__Candidatus_Saccharibacteria	0	0	0	0	0	0	0	0	0	0	0	0	0	0	0	0	0	0	0	0	0	0	1.38855427515	0	0	1.30542772197	0	0	0	0	0	0	0	0	0	0	0	0	0	0	0	0	0	0.583626035354	0	1.74322388471	2.11826845119	0	0
Phylum_Level__Chlamydiae	0	0	0	2.288807	0	0	0	1.28237572732	1.3645017518	3.61202991861	1.38156717893	0	0	0	3.44755905025	1.25477459946	0	0	0	0	0.776689917756	0	0	0	0	0.858402987757	0	0	0	1.1870775449	0.472189584849	0.347007073953	1.01840647695	0.641639531113	0	0	0	0.93494099197	0	0	0.688288051464	1.3625652288	0	1.51288853196	0	0	0	0	0
Phylum_Level__Chlorobi	0	0	0	0	0	0	0	0	0	0	0	0	13.8823517077	0	0	1.9875120288	0	0	1.10301111946	0.2655388297	0.435015466628	3.78941087191	0	0.876036318385	0	0	2.08582559146	0	0	0	0.137587129693	0	0	0	0	0	0	0	0	0	0	0	0	0.0946925850519	0	0	0	4.13094466633	0
Phylum_Level__Chloroflexi	0	0	0	0	0	0	0	0	0	0	0	0	0	0	0	0.227312666211	0	0	0	0	0.168786956139	0	0	0	0	0	0.0058769992541	0.0532653112633	0	0	0	0	0	0.0587565278911	0	0	0	0	0.0403672205682	0	0	0	0	0	0	0	0	0	0
Phylum_Level__Chrysiogenetes	0	0	0.269649804866	0	0	0	0	0	0	0	0	0	0	0	0	0	0	0	0	0	0.0567498150118	0	0	0	0	0	0	0	0	0	0	0.727591750418	0	1.40137482122	0	0	0	0	0	0	0	0	0	0	0	0	0	0	0
Phylum_Level__Crenarchaeota	0	0.26750704034	4.21312694248	0	2.6188338945	0	0	0.319134039039	1.33602342335	0	0	0.518648390798	0	0.221218099801	0.538707301128	0.217956502533	4.75093200147	3.06527525558	0.721353647032	0.0225061488727	1.74835297813	0	0	0.350264069275	0	2.26516445985	0.461646178513	0.549987931774	1.58756456852	3.19887292789	2.14830945098	1.481773098	0.776183274707	1.24854231891	0.946249505491	0	1.74466936833	0.601787799067	0.172050482998	1.24300222687	0.551824611241	0.441139158432	0.332022598242	0.841364440273	0	0	0.921876358586	0	0
Phylum_Level__Cyanobacteria	0	0	0	0.235663558175	0	0	0.528680452453	0	0.342650361058	0.131924208917	0.142161176089	0.974120691805	0	0.285970650433	0.323075472808	0	0	0	0	0.473884425724	0.210440800227	0	0	0	0	0.0034557307503	0	0	0	0.79784623602	0.703134912889	0.322271341663	0	0	0	0	0	0	1.11926180371	0	0.114101904872	0.424563921269	0	0	0	0	0.743880972184	0.295083339077	0
Phylum_Level__Deferribacteres	0	0	0	0	0	0	0	0	0	0	0	0	0	0	0	0	0	0	0	0	0	0	0	0	0	0	0	0	0	0	0	0	0	0	0	0	0	0	0	0	0	0	0	0	0	0	0	0	0
Phylum_Level__Deinococcus-Thermus	0	0	0	0	0	0	0	0.475251919008	0	0	0	0.0406803032728	16.3182558648	0.429902450976	0	0	2.210192623	0.112782205894	0.165814100328	2.1304198864	1.17886163859	33.6256238888	0	0	0.272989051069	0	0	0.516847741022	0.459072746981	0.729650395438	1.45180662574	0.243445502975	0.658342193214	1.46630817705	0	0.367992796734	0	0.13590160227	0	0	0	0	0	0	0	0	1.97105555186	1.83790524452	0
Phylum_Level__Elusimicrobia	0	0	0	0	0	0	0	0	0	0	0	0	0	0	0	0	0	0	0	0	0	0	0	0	0	0	0	0	0	0	0	0	0	0	0	0	0	0	0	0	0	0	0	0	0	0	2.23480730829	0	0
Phylum_Level__Euryarchaeota	1.80250032285	1.17637789394	3.33136958334	1.64732639352	9.44538002354	6.71508267227	4.89014734297	0.0431668367893	0.488252750637	0	0.570131837864	0.0836167251889	1.23667583943	0.799839687511	0.316818397864	2.63434937287	5.37541628707	3.79672079005	1.28108846157	0.107678170501	3.39937832081	0	10.4641996217	0.703728136532	15.0498050986	2.8111616219	0.649056947098	2.99645988695	1.6163800154	4.37890993392	1.63709499535	1.04279355312	1.56746848887	0.725213727439	1.14392016121	0.928401377961	1.77485063214	1.68595669191	0.573852938989	9.5617612556	0.421345600265	0.0389922367786	1.07050159335	2.45223474674	6.29299337922	4.63460289464	0.593811116082	4.99525761194	1.91214864153
Phylum_Level__Fibrobacteres	0	0	0	0	0	0	0	0	0	0	0	0	0	0	0	0	0	0	0	0	0	0	0	0	0	1.17140856961	0	0	0	0.853006323293	0	0	0	0	0	0	0	0	0	0	0	0	0	0.0481601091817	0	0	0	0	0
Phylum_Level__Firmicutes	21.3501143847	72.5033546318	23.2945479576	76.6484990794	40.7748711046	61.1153409149	83.4474392253	47.9684669956	61.9686112795	71.6197204941	58.9275462922	73.2436003563	0	61.5620691876	56.6434261444	49.454855299	17.396589007	25.3475803197	7.23694945853	18.5182058129	13.625642281	0	31.8358077104	1.35309181389	40.4683769227	39.3358486099	25.5616681718	56.3118819335	52.8425632692	60.0294241601	18.0438579418	13.5258661633	49.4164196501	24.3920438879	25.1615210072	43.4355030646	19.4578090241	55.6743197093	67.5228517131	33.7700758428	52.4563479765	76.7949728223	38.4082551041	46.4071810573	41.0000659941	72.1414359931	18.0583914099	51.3953739559	68.6146346733
Phylum_Level__Fusobacteria	0	0	0	0	0	0	0	1.23251419517	3.0951077929	2.31219141844	3.45845339321	0	0	0	2.59977059645	0.881728195488	0	0	0	0.968758424896	12.0710852208	0	0	0	0	3.96091929462	0	0	0.122932238888	0	1.29921944128	3.95856373538	2.22343360148	1.03058894846	0	0	0	0	0	0	1.57777631415	0	0	6.51427895805	0	0	4.9799379839	0	0.43271964095
Phylum_Level__Gemmatimonadetes	0	0	0	0	0	0	0	0	0	0	0	0	0	0	0	0	0.330942778104	0	4.12075058559	0	0	0	0	0	0	0	0	0	0	0	0	0	0	0	0	4.59519939136	0	0	0	0	0	0	0	0	0	0	0	0	0
Phylum_Level__Ignavibacteriae	0	0	0	0	0	0	0	0	0.0852408315067	0	0	0	0	0	0	0	0	0	0	0	0	0	0	0	0	0.336760027176	0.244206444809	0	0	0	0	0	0.238842192997	0	0.0768528259234	0	0	0	0	0	0	0	0	0	0	0	0	0	0
Phylum_Level__Korarchaeota	0	0	0	0	0	0	0	0	0.0422310055815	0	0	0	0	0	0	0	0	0	0	0	0	0	0	0	0	0	0	0	0	0	0	0	0	0	0.0796863496885	0	0	0	0	0	0	0	0	0	0	0	0	0	0
Phylum_Level__Nanoarchaeota	0	0	0	0	0	0	0	0	0	0	0	0	0	0	0	0	0	0	0	0	0	0	0	0	0	0	0	0	0	0	0.105456947978	0	0	0.284378470316	0	0	0	0	0	0	0	0	0	0	0	0	0	0	0
Phylum_Level__Nitrospirae	0	0	0	0	0	0	0	0	0	0	0	0	0	0	0	0	0	0	0	0	0	0	0	0	0	0	0	0	0	0	0	0	0	0	0	0	0	0	0	0	0	0	0	0	0	0	0	0	0.459410156562
Phylum_Level__Planctomycetes	0	0	0	0	0	0	0	0	0	0	0	0	0	0	0	0	0	0.132620275582	0	0.235656767254	0	0	0	0	0	0	0	0	0	0	0	0	0	0	0	0	0	0	0	0	0	0	0	0	0	0	0	0	0
Phylum_Level__Proteobacteria	76.8473852925	20.1071054192	21.2669936016	8.89106795815	36.6683023736	28.4088890712	8.27876372117	27.2578298983	22.3067987055	7.15482815568	17.6610868595	14.8525019434	43.1112927695	23.1883608104	19.3751295496	19.1173830358	23.0465775646	17.010280904	7.46211216776	58.1551519575	14.9411839963	52.3956719331	22.1824177721	1.94911545391	34.1485770639	9.69222268002	3.16722698029	27.9671356575	21.7909470433	10.6278570618	23.6200147236	40.6367225996	24.6592388104	21.6128208387	55.2275853174	38.1243786935	77.0226709754	9.87312392439	23.8912948395	19.3972318562	32.2054210424	11.6788598831	57.1059895775	11.6167057689	40.8837777437	9.49726612154	18.450866141	15.3126660532	7.01594597689
Phylum_Level__Spirochaetes	0	2.70133426392	2.22172638889	0.476991806241	2.46096323458	0	0	1.7047843537	0	4.5160062132	3.76061096243	0	1.99331859419	0.0561870047914	1.69556434256	3.41694360733	4.7305454239	2.27502499632	3.48574198914	0	5.1075217565	0	15.2949447818	0	0	2.07888325585	4.91389548209	1.8029097247	0	0.68404416539	2.7347408394	1.74469133965	1.38374187879	1.28830766558	0.640780256408	0.218615613788	0	0	0	5.1202582112	3.98943898676	0	0	1.01729132348	6.17473644643	3.50590838331	6.43871081575	1.33642209067	1.26039531827
Phylum_Level__Synergistetes	0	0	0	0	0	0	0	0	0	0	0	0	0	0.269185493767	0	0	0	0	0	0	0	0	0	0	0	0.173424436104	0	0.808861533135	0	0.222330551704	0	0	0	0.510806140743	0	0	0	0	0	0	0	0	0	0	0	0	0	0	0
Phylum_Level__Tenericutes	0	0.328391199297	0	0.907236175267	0	0.814346496969	0.603188247828	2.02569696356	1.52719485849	5.19645307248	3.23292028823	1.62019376107	23.4581052244	0.682885490425	1.03051834101	0.739263385964	0	0	0	1.52637141155	0	10.1892933062	0	0.467150957218	0	0.223660884083	0	0	0.292296665866	1.84959995711	0.263983614742	0.374980769138	0.6842366558	0.358424694656	2.00977399582	0	0	1.46734568547	2.06573422764	0	0	2.47273676853	0	0.962125239823	0	0	0	8.92565434026	2.4733575826
Phylum_Level__Thaumarchaeota	0	0	0	0	0	0.782276810506	0.871820761554	0	0.597680803756	0	0	1.00669479364	0	0	1.22198323148	0	0	0	1.37020091709	0	0	0	0	0.123650936391	0	0.536380679096	0	0	0.438306059049	0	0	0.640822095487	0	0	0	0	0	0	1.12027837745	0	0.152422026164	0.753304292688	0	0	0	0.25396966776	2.08195188452	3.43405879016	0.973179345041
Phylum_Level__Thermotogae	0	2.53422120437	0	5.02184836584	0	0.323150216067	0	2.45769718491	0.126280963988	3.22603247757	3.4854524002	0.254178823367	0	0	2.66909967402	3.74872664234	0	1.35181569829	0	0	0	0	0	0.305216253993	5.51673308963	1.22148693944	0.655698265996	2.21728262627	1.68674394679	0.611165981106	0	0	1.41021700128	0	0.841772563675	0	0	0.440961705155	0	0.288838927148	3.18889410318	0	0	1.25511581165	0	1.03738536103	0	0	0.465212558303
Phylum_Level__Unknown Phylum	0	0	0	0	0	0.779182864859	0	0	0.0414171405412	0	0	0.076451092004	0	0.623992647472	0	0	0	0	0	0	0	0	0	0	0	0.181380195216	0.606286660934	0	1.47399236111	0	0	0	0	2.57129556592	0	0	0	0	0	0	0	0	0	0	0	1.1033570312	0	0.269226428404	1.03345184177
Phylum_Level__Verrucomicrobia	0	0	0.157781983481	0	0	0	0	0	0	0	0	0	0	0	0	0	0	0	0	0	0	0	0	0	0	0	0.149599654039	0	0	0.427145691999	0	0	0	0	0	0	0	0	0	0	0	0	0	0.193409864508	0	0	0	0	0
Class_Level__Acidobacteriia	0	0	0.371632159017	0	0	0	0	2.21702122372	0	0	2.28084561611	0.244362106177	0	0.534962624159	0.163443453142	3.75053525456	0	0	1.06402940284	0.419881184016	0.220517975283	0	0	0.939767657692	0	0	0.561774504347	0.686245807173	0	0.176683718756	0.38368825467	0	3.12031691357	0	1.94227933929	0	0	2.11225516458	0	0	0.549006779505	0.182240817952	0	0.104491540931	0	0	1.2635462448	0	0
Class_Level__Actinobacteria	0	0	42.354190102	0	8.03164936921	0	0	7.80760580588	1.60218605871	0	0	2.56482243022	0	9.19653757654	0	3.83372545881	37.4375790936	43.6015302506	65.3942781309	9.04922934355	23.1958856504	0	13.3700149025	90.9098463342	0.196573872465	3.37710057995	0	4.68507220399	14.9984643384	7.55744469422	35.0259967303	16.8752928322	2.89407513998	19.2141866397	5.78336625465	12.3299090621	0	18.6418667951	1.4996533425	27.0634186177	0	0.798629703485	3.0832311268	1.66114219574	0.57454579184	0.101903698683	20.0740956183	0	10.426763141
Class_Level__Alphaproteobacteria	14.4648327006	4.91328355533	9.55752628744	1.94909233077	3.41428529478	11.4996805705	4.44269475929	0.219043632411	1.06784236258	2.0727669236	2.38454561224	1.48107616033	4.09497269247	0.056412746731	2.80975192071	3.36633437458	9.07682973149	11.1180650275	2.97306256365	1.45247919844	7.10166994712	0	11.3545461523	0.487562409212	19.0525937952	3.90008487665	1.06497881212	5.19484515899	2.07953359063	0	4.3433663858	5.13939525872	1.29892842288	2.08691325881	0	0.587750860461	6.77475239599	0.57438277297	1.65117915546	13.6327968411	3.80142760271	2.06531179534	11.4867373999	2.24549959818	8.37527392563	5.96004757491	5.89071859719	0	1.76046407336
Class_Level__Anaerolineae	0	0	0	0	0	0	0	0	0	0	0	0	0	0	0	0	0	0	0	0	0.168786956139	0	0	0	0	0	0.0058769992541	0.0532653112633	0	0	0	0	0	0	0	0	0	0	0.0403672205682	0	0	0	0	0	0	0	0	0	0
Class_Level__Aquificae	0	0.111590742816	0	0	0	0	0	0	0.447193132433	0	0	0.788982364537	0	0.311545419375	0	0.0389452421134	0	0	0	0.29753635315	0	0	0	0	2.38266190615	0.193944440105	0	0.0758947933265	0.933933581453	0	0	0	0	0	0	0	0	0	0	0	0.149271323052	1.80376015923	0	0.874382352869	0	1.24429151328	0	0	0.687323122587
Class_Level__Archaeoglobi	0	0	0	0	0	0	0	0	0.488252750637	0	0	0	0	0	0.316818397864	0	0	0	0	0	0	0	0	0	0	0.0482267386709	0	0	0	0	0	0	0	0	0	0	0	0	0	0	0	0	0	0	0	0	0	0	0
Class_Level__Bacilli	0	65.7392450645	4.43338526631	72.1542752184	0	52.881884529	82.2440212274	36.6292329085	55.3167139994	60.7958692354	49.7391057839	67.0058647119	0	54.3412231178	38.0243148763	39.1306422666	5.88650835243	8.65675499389	4.38749571098	16.1662971865	5.13297844534	0	14.5382109797	1.35309181389	26.7269243188	13.1751079162	0	34.9975810809	44.5346689205	50.3670440225	10.474373984	6.00988788423	39.8314580278	17.6394070918	19.09300386	0	0	50.9494056315	58.44870937	17.0908868594	43.8791560161	69.9894560837	0	16.5557150322	7.68683460172	54.745086641	4.81312462089	47.7821797581	28.867692488
Class_Level__Bacteroidia	0	0.270117604295	0.916836212349	2.58372274623	0	0.286066846695	1.37996024875	2.29135986073	2.49344539493	0.873561942748	3.26227752078	2.74987086273	0	1.83734285683	9.03448049525	4.10866691936	2.80079121582	3.27640744015	6.59467001977	3.13129378492	10.5543858548	0	5.46406093632	1.58415134259	1.96428299549	28.1602666826	57.8675495812	0.597086025883	0.275918364261	3.03441699776	3.81915478504	6.73336828831	5.61112494878	7.02952350617	5.75672627775	0	0	5.10058368435	1.99465505351	3.55541306248	2.98229060905	1.96902568651	0	21.0101083682	5.07388064469	4.73665545076	10.0953601429	0.982608663604	1.82969496727
Class_Level__Betaproteobacteria	0	0	0.0200742216101	0	0	0	0.497531598661	0.358476762302	0.122993629577	0	0.153488965096	0.64827164473	0	0.083339281939	0	0	0	1.33395907342	3.77399525734	9.71499192588	2.31964648624	0	4.31268422845	0.169189779536	0	0	0.132954480201	0	0	2.92031216105	3.06507523668	5.5014654724	1.73018385327	3.55037032247	0	0	0	0.6925304848	0.0361476202439	0.336817368209	0.114422760647	0	0	0	0	0	2.97034521029	0.407808380238	2.78323388992
Class_Level__Caldilineae	0	0	0	0	0	0	0	0	0	0	0	0	0	0	0	0	0	0	0	0	0	0	0	0	0	0	0	0	0	0	0	0	0	0	0	0	0	0	0	0	0	0	0	0	0	0	0	0	0
Class_Level__Chlamydiia	0	0	0	2.288807	0	0	0	1.28237572732	1.3645017518	3.61202991861	1.38156717893	0	0	0	3.44755905025	1.25477459946	0	0	0	0	0.776689917756	0	0	0	0	0.858402987757	0	0	0	1.1870775449	0.472189584849	0.347007073953	1.01840647695	0.641639531113	0	0	0	0.93494099197	0	0	0.688288051464	1.3625652288	0	1.51288853196	0	0	0	0	0
Class_Level__Chlorobia	0	0	0	0	0	0	0	0	0	0	0	0	13.8823517077	0	0	1.9875120288	0	0	1.10301111946	0.2655388297	0.435015466628	3.78941087191	0	0.876036318385	0	0	2.08582559146	0	0	0	0.137587129693	0	0	0	0	0	0	0	0	0	0	0	0	0.0946925850519	0	0	0	4.13094466633	0
Class_Level__Chloroflexi	0	0	0	0	0	0	0	0	0	0	0	0	0	0	0	0.227312666211	0	0	0	0	0	0	0	0	0	0	0	0	0	0	0	0	0	0	0	0	0	0	0	0	0	0	0	0	0	0	0	0	0
Class_Level__Chrysiogenetes	0	0	0.269649804866	0	0	0	0	0	0	0	0	0	0	0	0	0	0	0	0	0	0.0567498150118	0	0	0	0	0	0	0	0	0	0	0.727591750418	0	1.40137482122	0	0	0	0	0	0	0	0	0	0	0	0	0	0	0
Class_Level__Chthonomonadetes	0	0	0	0	0	0	0	1.83300395396	0	0	1.30862537332	0	0	0	0	3.163024767	1.92043400545	0	0	0	3.19932728552	0	0	0.330535797356	0	0	1.66833098627	0	0	0	1.21094980478	0.712854275272	1.58693287979	1.3235916683	0	0	0	1.10895724988	0	0	0.973570671428	0	0	0	0	0	0	0	0
Class_Level__Clostridia	21.3501143847	6.16217835286	18.3265918535	4.49422386104	40.7748711046	5.90050945733	1.20341799791	1.85222720587	2.08264640608	9.02240429238	5.89862111839	3.53150326026	0	1.89203723062	8.49226649302	7.7472309995	11.2327215594	12.9186609336	0	0.196068491134	3.9375902855	0	16.9569005821	0	12.314611795	8.61662214455	23.9542816309	6.64148182931	4.87708829375	2.91518952036	2.21475923018	2.61980061682	3.397785341	2.22914729196	0	43.4355030646	19.4578090241	2.03666819767	3.85144763797	11.988162821	6.03807423966	3.81444411892	38.4082551041	7.77412218735	33.3132313924	10.0571507107	9.34238008649	3.6131941978	35.5071376759
Class_Level__Cytophagia	0	0	0	0	0	0.775664106554	0	0	0	0.451267617995	0	0.112705557268	0	0	0	0	0	0	0	0.5729045432	1.2431750032	0	0	0	0	0.482249552102	0.218016358718	0	1.34027372691	0	0.750111325001	2.32798409792	0.0185254627144	0.661305575645	0	0	0	0	0	0	0	0	0	0.18316013128	0	0	1.13308306292	0	0
Class_Level__Deferribacteres	0	0	0	0	0	0	0	0	0	0	0	0	0	0	0	0	0	0	0	0	0	0	0	0	0	0	0	0	0	0	0	0	0	0	0	0	0	0	0	0	0	0	0	0	0	0	0	0	0
Class_Level__Dehalococcoidia	0	0	0	0	0	0	0	0	0	0	0	0	0	0	0	0	0	0	0	0	0	0	0	0	0	0	0	0	0	0	0	0	0	0.0587565278911	0	0	0	0	0	0	0	0	0	0	0	0	0	0	0
Class_Level__Deinococci	0	0	0	0	0	0	0	0.475251919008	0	0	0	0.0406803032728	16.3182558648	0.429902450976	0	0	2.210192623	0.112782205894	0.165814100328	2.1304198864	1.17886163859	33.6256238888	0	0	0.272989051069	0	0	0.516847741022	0.459072746981	0.729650395438	1.45180662574	0.243445502975	0.658342193214	1.46630817705	0	0.367992796734	0	0.13590160227	0	0	0	0	0	0	0	0	1.97105555186	1.83790524452	0
Class_Level__Deltaproteobacteria	0	0	0.453921407869	0.0470442029925	0	0	0	0.0999313192307	0.204754313652	0	0	0.100756169199	17.4344569711	0.220771287058	0.251239711132	0.270943770475	0	1.27504012095	0.0675034896086	3.83235523775	1.22679438339	11.5112855561	0	0.220502305005	0	1.04902876189	1.07085939641	1.10113325761	0	0.690721143051	3.15763319741	0.69334510656	0	0.490140625294	0.061367101755	0	0	0.673469603482	0.101965249236	0	0	0.0711944699967	0	0.784415690358	0	0	0.446411379022	0	0
Class_Level__Elusimicrobia	0	0	0	0	0	0	0	0	0	0	0	0	0	0	0	0	0	0	0	0	0	0	0	0	0	0	0	0	0	0	0	0	0	0	0	0	0	0	0	0	0	0	0	0	0	0	0	0	0
Class_Level__Epsilonproteobacteria	0	0	3.27709095658	0	0	1.17386122457	0	0	0	0	0	0	17.4401019402	0	0	1.77058573504	7.46510331308	0	0	1.31775651559	1.23352791423	29.3203038806	0	0.60779474118	0	2.29608107279	0	0.609708034535	0	0	2.14655273716	3.69634218555	0.0127791871892	2.09223969308	0	0	0	0	0	0	0.136256603484	0	0	2.19758867873	7.82536117516	0.150174304836	4.19462031133	3.48530576652	1.55081932435
Class_Level__Erysipelotrichia	0	0	0	0	0	0	0	0	0	0	0	0	0	0	0	0	0	0	0	0	0	0	0	0	0	0	0	0	0	0	0	0	0	0	0.330051991324	0	0	0	0	0	0	0	0	0	0	0	0	0	0
Class_Level__Fibrobacteria	0	0	0	0	0	0	0	0	0	0	0	0	0	0	0	0	0	0	0	0	0	0	0	0	0	1.17140856961	0	0	0	0.853006323293	0	0	0	0	0	0	0	0	0	0	0	0	0	0.0481601091817	0	0	0	0	0
Class_Level__Flavobacteriia	0	0	0	0	0	0	0	1.08409104235	2.13518374539	0.905984480282	0.528321101093	0.868569798201	0	0	0.940423950043	1.42429702233	0	0	0	3.38676166588	7.86699908284	0	0	0.10744492861	0	1.63045065192	1.18334119322	0	0	3.63452365862	6.1927028919	8.30397148361	2.73249443055	13.4257195076	0.389486145467	0	0	2.22199899653	0	0	0	1.20625813916	0	2.31596784203	0	0	7.05718437201	7.0847988159	2.06110028937
Class_Level__Fusobacteriia	0	0	0	0	0	0	0	1.23251419517	3.0951077929	2.31219141844	3.45845339321	0	0	0	2.59977059645	0.881728195488	0	0	0	0.968758424896	12.0710852208	0	0	0	0	3.96091929462	0	0	0.122932238888	0	1.29921944128	3.95856373538	2.22343360148	1.03058894846	0	0	0	0	0	0	1.57777631415	0	0	6.51427895805	0	0	4.9799379839	0	0.43271964095
Class_Level__Gammaproteobacteria	62.3825525918	15.1938218639	7.95838072808	6.89493142439	33.2540170788	15.7353472762	3.33853736321	26.5803781843	20.9112083997	5.08206123208	15.1230522822	12.6223979692	4.14176116572	22.8278374946	16.3141379178	13.7095191557	6.50464452001	3.28321668213	0.647550857167	41.8375690798	3.05954526527	11.5640824964	6.51518739136	0.464066218973	15.0959832687	2.44702796869	0.898434291556	21.0614492064	19.7114134527	7.01682375767	10.9073871666	25.6061745764	21.6173473471	13.393156939	55.1662182157	37.536627833	70.2479185794	7.93274106314	22.1020028146	5.42761764692	28.1533140756	9.54235361773	45.6192521777	6.38920180159	24.6831426429	3.3870442418	4.94877064317	11.4195519065	0.92142868926
Class_Level__Gemmatimonadetes	0	0	0	0	0	0	0	0	0	0	0	0	0	0	0	0	0.330942778104	0	4.12075058559	0	0	0	0	0	0	0	0	0	0	0	0	0	0	0	0	4.59519939136	0	0	0	0	0	0	0	0	0	0	0	0	0
Class_Level__Halobacteria	0	0	0	0	0.692660270698	0	1.87929798966	0	0	0	0	0	0	0	0	0	0	0	0.921405509031	0	0	0	8.23770915234	0	0.0707019693944	0	0.0521197315692	0.405637108018	0	2.21898413359	0	0	0	0	0	0	0	0	0.460432939249	3.18742865699	0	0.0389922367786	0	0	6.29299337922	1.52674098443	0	0	1.22833079964
Class_Level__Ignavibacteria	0	0	0	0	0	0	0	0	0.0852408315067	0	0	0	0	0	0	0	0	0	0	0	0	0	0	0	0	0.336760027176	0.244206444809	0	0	0	0	0	0.238842192997	0	0.0768528259234	0	0	0	0	0	0	0	0	0	0	0	0	0	0
Class_Level__Methanobacteria	0	0	0	0	0	0	0	0	0	0	0	0	0	0	0	0	0	0	0	0	0	0	0	0	0	0.338932839492	0	0	0	0	0	0	0	0	0	0	0	0	0	0	0	0	0	0	0	0	0	0	0.683817841888
Class_Level__Methanococci	1.80250032285	1.17637789394	3.33136958334	0	7.53523178122	3.57784749839	0	0	0	0	0	0	0	0	0	0.093018498136	3.71367103952	3.79672079005	0	0	0.412242786898	0	0	0	8.30704423734	0	0	1.60038898809	0.27118612967	0	0	0.0480832034486	0	0	0	0.928401377961	1.77485063214	0	0	0	0	0	1.07050159335	0	0	0	0.0184347068016	0	0
Class_Level__Methanomicrobia	0	0	0	1.64732639352	1.21748797163	3.13723517388	3.01084935331	0	0	0	0.16125646061	0	1.23667583943	0	0	2.54133087474	0	0	0.359682952539	0.107678170501	1.42313472691	0	2.2264904694	0.703728136532	6.67205889185	0.274677934366	0.480465057954	0.011363786037	1.16476155855	0.361464078502	1.02362438406	0.0314744625423	1.12454662924	0	0	0	0	1.60323756595	0.113419999741	6.3743325986	0	0	0	0.467013196329	0	3.10786191021	0.442968049308	4.99525761194	0
Class_Level__Methanopyri	0	0	0	0	0	0	0	0.0431668367893	0	0	0	0	0	0	0	0	0	0	0	0	0	0	0	0	0	0	0	0.636770397818	0	0	0	0	0	0	0.0630627306711	0	0	0	0	0	0	0	0	0	0	0	0	0	0
Class_Level__Mollicutes	0	0.328391199297	0	0.907236175267	0	0.814346496969	0.603188247828	2.02569696356	1.52719485849	5.19645307248	3.23292028823	1.62019376107	23.4581052244	0.682885490425	1.03051834101	0.739263385964	0	0	0	1.52637141155	0	10.1892933062	0	0.467150957218	0	0.223660884083	0	0	0.292296665866	1.84959995711	0.263983614742	0.374980769138	0.6842366558	0.358424694656	2.00977399582	0	0	1.46734568547	2.06573422764	0	0	2.47273676853	0	0.962125239823	0	0	0	8.92565434026	2.4733575826
Class_Level__Negativicutes	0	0.601931214471	0.534570837822	0	0	2.33294692847	0	9.48700688117	4.56925087397	1.80144696634	3.28981938991	2.70623238409	0	5.32880883914	10.126844775	2.57698203297	0.277359095156	3.77216439221	2.84945374755	2.15584013522	4.55507355021	0	0.340696148604	0	1.42684080887	17.5441185491	1.60738654089	14.6728190233	3.43080605488	6.74719061721	5.35472472758	4.89617766227	6.18717628131	4.52348950417	5.7384651559	0	0	2.68824588016	5.22269470514	4.69102616241	2.53911772074	2.9910726197	0	22.0773438378	0	7.33919864135	3.90288670253	0	4.23980450941
Class_Level__Nitrospira	0	0	0	0	0	0	0	0	0	0	0	0	0	0	0	0	0	0	0	0	0	0	0	0	0	0	0	0	0	0	0	0	0	0	0	0	0	0	0	0	0	0	0	0	0	0	0	0	0.459410156562
Class_Level__Opitutae	0	0	0	0	0	0	0	0	0	0	0	0	0	0	0	0	0	0	0	0	0	0	0	0	0	0	0	0	0	0.427145691999	0	0	0	0	0	0	0	0	0	0	0	0	0	0	0	0	0	0	0
Class_Level__Phycisphaerae	0	0	0	0	0	0	0	0	0	0	0	0	0	0	0	0	0	0	0	0	0	0	0	0	0	0	0	0	0	0	0	0	0	0	0	0	0	0	0	0	0	0	0	0	0	0	0	0	0
Class_Level__Planctomycetia	0	0	0	0	0	0	0	0	0	0	0	0	0	0	0	0	0	0.132620275582	0	0.235656767254	0	0	0	0	0	0	0	0	0	0	0	0	0	0	0	0	0	0	0	0	0	0	0	0	0	0	0	0	0
Class_Level__Sphingobacteriia	0	0	1.6021452644	0	0	0	0	0	0	0	0	0	0	0	0	0	0	0	0	0	0	0	0	0	0	0	0	0	0	0	0	0	0	0.755171786666	0	0	0	0	0	0	0	0	0	0	0	0	0	0	0
Class_Level__Spirochaetia	0	2.70133426392	2.22172638889	0.476991806241	2.46096323458	0	0	1.7047843537	0	4.5160062132	3.76061096243	0	1.99331859419	0.0561870047914	1.69556434256	3.41694360733	4.7305454239	2.27502499632	3.48574198914	0	5.1075217565	0	15.2949447818	0	0	2.07888325585	4.91389548209	1.8029097247	0	0.68404416539	2.7347408394	1.74469133965	1.38374187879	1.28830766558	0.640780256408	0.218615613788	0	0	0	5.1202582112	3.98943898676	0	0	1.01729132348	6.17473644643	3.50590838331	6.43871081575	1.33642209067	1.26039531827
Class_Level__Synergistia	0	0	0	0	0	0	0	0	0	0	0	0	0	0	0	0	0	0	0	0	0	0	0	0	0	0.173424436104	0	0	0	0	0	0	0	0	0	0	0	0	0	0	0	0	0	0	0	0	0	0	0
Class_Level__Thermococci	0	0	0	0	0	0	0	0	0	0	0	0	0	0.323885732216	0	0	0	0	0	0	0	0	0	0	0	1.10699267419	0	0	0	0.19766323953	0	0	0.140313379693	0	0.696956919448	0	0	0	0	0	0	0	0	1.22576917989	0	0	0	0	0
Class_Level__Thermomicrobia	0	0	0	0	0	0	0	0	0	0	0	0	0	0	0	0	0	0	0	0	0	0	0	0	0	0	0	0	0	0	0	0	0	0	0	0	0	0	0	0	0	0	0	0	0	0	0	0	0
Class_Level__Thermoplasmata	0	0	0	0	0	0	0	0	0	0	0.408875377255	0.0836167251889	0	0.475953955296	0	0	1.66174524755	0	0	0	1.56400080701	0	0	0	0	0.314651214686	0.116472157575	0.342299606981	0.180432327182	0.997374672485	0	0.963235887134	0.302608479938	0.725213727439	0.383900511086	0	0	0	0	0	0.421345600265	0	0	0.628283779444	0	0	0.132408359972	0	0
Class_Level__Thermoprotei	0	0.26750704034	4.21312694248	0	2.6188338945	0	0	0.319134039039	1.33602342335	0	0	0.518648390798	0	0.221218099801	0.538707301128	0.217956502533	4.75093200147	3.06527525558	0.721353647032	0.0225061488727	1.74835297813	0	0	0.350264069275	0	2.26516445985	0.461646178513	0.549987931774	1.58756456852	3.19887292789	2.14830945098	1.481773098	0.776183274707	1.24854231891	0.946249505491	0	1.74466936833	0.601787799067	0.172050482998	1.24300222687	0.551824611241	0.441139158432	0.332022598242	0.841364440273	0	0	0.921876358586	0	0
Class_Level__Thermotogae	0	2.53422120437	0	5.02184836584	0	0.323150216067	0	2.45769718491	0.126280963988	3.22603247757	3.4854524002	0.254178823367	0	0	2.66909967402	3.74872664234	0	1.35181569829	0	0	0	0	0	0.305216253993	5.51673308963	1.22148693944	0.655698265996	2.21728262627	1.68674394679	0.611165981106	0	0	1.41021700128	0	0.841772563675	0	0	0.440961705155	0	0.288838927148	3.18889410318	0	0	1.25511581165	0	1.03738536103	0	0	0.465212558303
Class_Level__Unknown Class	0	0	0	1.53450047533	0	1.56145967537	1.40050121401	0	1.02397931094	0.131924208917	0.142161176089	2.05726657745	0	1.17914879167	1.54505870429	0	0	0.0299618638683	1.37020091709	1.21210571574	0.210440800227	0	1.38855427515	0.123650936391	0	2.75432454753	0.606286660934	1.53993035666	2.05290949407	1.62360059753	1.42206247216	0.96309343715	0	3.36648017697	0.0796863496885	0	0	0.0827191259668	2.23954018116	0	0.266523931036	1.25081939574	0	1.06646772315	0	3.10055058367	8.96208118198	3.99836855765	2.36129393136
Class_Level__Verrucomicrobiae	0	0	0.157781983481	0	0	0	0	0	0	0	0	0	0	0	0	0	0	0	0	0	0	0	0	0	0	0	0.149599654039	0	0	0	0	0	0	0	0	0	0	0	0	0	0	0	0	0.193409864508	0	0	0	0	0
Order_Level__Acholeplasmatales	0	0	0	0	0	0.814346496969	0	0.722254599444	0.255368310459	1.37076448391	1.38909753806	0	0	0	0.643876332252	0.739263385964	0	0	0	0.414944756513	0	0	0	0	0	0	0	0	0	0.375780331535	0.263983614742	0	0.132618160698	0	0.831412535886	0	0	0.343063752407	0	0	0	0.649897857711	0	0	0	0	0	0	2.4733575826
Order_Level__Acidilobales	0	0	0	0	0	0	0	0.303077592153	0	0	0	0	0	0.122981202193	0	0	0	0	0	0	0	0	0	0.0182161445985	0	0	0	0	0	0	0	0	0.0619181103427	0.167919948116	0	0	0	0	0	0	0	0	0	0	0	0	0	0	0
Order_Level__Acidimicrobiales	0	0	0	0	0.100435944787	0	0	0	0	0	0	0	0	0	0	0.418025654547	0	0	1.0471928042	0	0	0	0	0	0	0	0	0	0	0	0	0	0	0	0	2.70378704395	0	0	0	0	0	0.0595359494228	0	0	0.57454579184	0.101903698683	0	0	0
Order_Level__Acidithiobacillales	0	0	0.75051350376	0	0	0	0	0	0	0	0	0	0	0	0	0	0	0	0	0	0	0	0	0	0	0	0	0	0	0	0	0	0	0	0	0	0	0	0	0	0	0	0	0	0	0	0	0	0
Order_Level__Acidobacteriales	0	0	0.371632159017	0	0	0	0	2.21702122372	0	0	2.28084561611	0.244362106177	0	0.534962624159	0.163443453142	3.75053525456	0	0	1.06402940284	0.419881184016	0.220517975283	0	0	0.939767657692	0	0	0.561774504347	0.686245807173	0	0.176683718756	0.38368825467	0	3.12031691357	0	1.94227933929	0	0	2.11225516458	0	0	0.549006779505	0.182240817952	0	0.104491540931	0	0	1.2635462448	0	0
Order_Level__Actinomycetales	0	0	42.354190102	0	7.93121342442	0	0	6.65041412617	0.628834998621	0	0	0.759876582455	0	7.9488400303	0	3.41569980427	37.4375790936	42.9923732202	60.8199933052	8.95785338163	22.7680203781	0	8.95325532937	90.6222801536	0.196573872465	1.55786383677	0	4.52928546946	14.9984643384	6.53578960631	33.4321670133	16.6918320464	2.89407513998	18.8397443163	4.78043669318	9.62612201812	0	18.5711393509	1.07296410665	26.7715164555	0	0.385528312271	3.0832311268	1.53035290332	0	0	18.2420732019	0	9.54983171512
Order_Level__Aeromonadales	0	0	0	0	0	0	0	0	0	0	0	0	0	0	0	0	0	0	0	1.37574833264	0	0	0	0	0	0	0	0	0	0	0	0	0	0	0	0	0	0	0	0	0	0	0	0	0	0	0	0	0
Order_Level__Alteromonadales	0	0	0	0	0	0	0	0	0	0	0	0	0	0	0	0	0	0	0	0	0	0	0	0	0	2.14719998861	0	0	0	0	0	0	0	0.54162485699	0	0	0	0	0	0	0	0	0	3.24305122439	0	0	0.453500786803	0	0
Order_Level__Anaerolineales	0	0	0	0	0	0	0	0	0	0	0	0	0	0	0	0	0	0	0	0	0.168786956139	0	0	0	0	0	0.0058769992541	0.0532653112633	0	0	0	0	0	0	0	0	0	0	0.0403672205682	0	0	0	0	0	0	0	0	0	0
Order_Level__Aquificales	0	0.111590742816	0	0	0	0	0	0	0.447193132433	0	0	0.788982364537	0	0.311545419375	0	0.0389452421134	0	0	0	0.29753635315	0	0	0	0	2.38266190615	0.193944440105	0	0.0758947933265	0.933933581453	0	0	0	0	0	0	0	0	0	0	0	0.149271323052	1.80376015923	0	0.874382352869	0	1.24429151328	0	0	0.687323122587
Order_Level__Archaeoglobales	0	0	0	0	0	0	0	0	0.488252750637	0	0	0	0	0	0.316818397864	0	0	0	0	0	0	0	0	0	0	0.0482267386709	0	0	0	0	0	0	0	0	0	0	0	0	0	0	0	0	0	0	0	0	0	0	0
Order_Level__Bacillales	0	1.72272660396	3.88508546521	1.51979521496	0	1.69798260088	1.35160175326	0	4.95883956409	1.33945543831	0.220093769876	3.39974942995	0	1.03695754597	0.552592280644	2.40107984559	5.88650835243	8.65675499389	4.38749571098	1.25131960105	0	0	14.5382109797	1.35309181389	5.29203292995	3.89570390709	0	0.793559785534	3.06072439248	7.17646308245	0	0	0.45620171867	0	1.07632973274	0	0	0.818217096595	0.297798086402	17.0908868594	0	5.00010654712	0	3.38804397343	7.68683460172	5.97404319541	2.89330908643	2.068704238	24.7897657774
Order_Level__Bacteroidales	0	0.270117604295	0.916836212349	2.58372274623	0	0.286066846695	1.37996024875	2.29135986073	2.49344539493	0.873561942748	3.26227752078	2.74987086273	0	1.83734285683	9.03448049525	4.10866691936	2.80079121582	3.27640744015	6.59467001977	3.13129378492	10.5543858548	0	5.46406093632	1.58415134259	1.96428299549	28.1602666826	57.8675495812	0.597086025883	0.275918364261	3.03441699776	3.81915478504	6.73336828831	5.61112494878	7.02952350617	5.75672627775	0	0	5.10058368435	1.99465505351	3.55541306248	2.98229060905	1.96902568651	0	21.0101083682	5.07388064469	4.73665545076	10.0953601429	0.982608663604	1.82969496727
Order_Level__Bacteroidetes_Order_II._Incertae_sedis	0	0	0	0	0	0	0	0	0	0	0	0	0	0	0	0	0	0.0299618638683	0	0.738221290012	0	0	0	0	0	0	0	0.731068823522	0.140611073909	0	0	0	0	0	0	0	0	0	0	0	0	0.072951181786	0	0	0	0	1.78317256579	0	0
Order_Level__Bdellovibrionales	0	0	0	0	0	0	0	0	0.204754313652	0	0	0	0	0	0.251239711132	0	0	0.183358157845	0	0.815576489675	0	0	0	0	0	1.04902876189	0	0.508152699196	0	0	0	0	0	0	0	0	0	0	0	0	0	0.0402881483779	0	0.784415690358	0	0	0	0	0
Order_Level__Bifidobacteriales	0	0	0	0	0	0	0	1.15719167971	0.973351060086	0	0	1.08717046177	0	0.862671328787	0	0	0	0.609157030452	0.249771224783	0	0.247066206488	0	4.41675957311	0.199622250137	0	0.703782369713	0	0	0	0.798564568778	0.90900630742	0	0	0	0	0	0	0.0707274442012	0	0.291902162187	0	0.35356544179	0	0	0	0	0	0	0
Order_Level__Burkholderiales	0	0	0	0	0	0	0	0.290823583745	0.122993629577	0	0.153488965096	0.112143993853	0	0.083339281939	0	0	0	0.282770225104	1.10349329077	2.28557409962	0.0894452409584	0	0.448941232627	0	0	0	0.132954480201	0	0	0.197582646537	0.0304357813175	1.34388487166	0.422030745177	0.701379390873	0	0	0	0	0.0361476202439	0	0.114422760647	0	0	0	0	0	0.833654438799	0	0
Order_Level__Caldilineales	0	0	0	0	0	0	0	0	0	0	0	0	0	0	0	0	0	0	0	0	0	0	0	0	0	0	0	0	0	0	0	0	0	0	0	0	0	0	0	0	0	0	0	0	0	0	0	0	0
Order_Level__Campylobacterales	0	0	0	0	0	0	0	0	0	0	0	0	17.4401019402	0	0	0	0	0	0	1.31775651559	1.23352791423	29.3203038806	0	0	0	2.29608107279	0	0.609708034535	0	0	2.14655273716	3.69634218555	0.0127791871892	2.09223969308	0	0	0	0	0	0	0.136256603484	0	0	2.19758867873	0	0	4.19462031133	3.48530576652	1.55081932435
Order_Level__Cardiobacteriales	0	0	0	0	0	0	0	0	0	0	0	0	0	0	0	0	0	0	0	0	0	0	0	0	0	0.0228093103296	0	0	0	0	0	0	0	0	0	0	0	0	0	0	0	0	0	0	0	0	0	0	0
Order_Level__Caulobacterales	0	0	0	0	0	0	0	0	0	0	0	0	0	0	0	0	0	0	0	0	0	0	0	0	0	0	0	0.610237039963	0	0	0	0	0	0	0	0	0	0	0	0	0	0	0	0	0	0	0	0	0
Order_Level__Cenarchaeales	0	0	0	0	0	0	0	0	0	0	0	0	0	0	0	0	0	0	1.37020091709	0	0	0	0	0.123650936391	0	0	0	0	0	0	0	0	0	0	0	0	0	0	0	0	0	0	0	0	0	0	2.08195188452	0	0
Order_Level__Chlamydiales	0	0	0	2.288807	0	0	0	1.28237572732	1.3645017518	3.61202991861	1.38156717893	0	0	0	3.44755905025	1.25477459946	0	0	0	0	0.776689917756	0	0	0	0	0.858402987757	0	0	0	1.1870775449	0.472189584849	0.347007073953	1.01840647695	0.641639531113	0	0	0	0.93494099197	0	0	0.688288051464	1.3625652288	0	1.51288853196	0	0	0	0	0
Order_Level__Chlorobiales	0	0	0	0	0	0	0	0	0	0	0	0	13.8823517077	0	0	1.9875120288	0	0	1.10301111946	0.2655388297	0.435015466628	3.78941087191	0	0.876036318385	0	0	2.08582559146	0	0	0	0.137587129693	0	0	0	0	0	0	0	0	0	0	0	0	0.0946925850519	0	0	0	4.13094466633	0
Order_Level__Chloroflexales	0	0	0	0	0	0	0	0	0	0	0	0	0	0	0	0.227312666211	0	0	0	0	0	0	0	0	0	0	0	0	0	0	0	0	0	0	0	0	0	0	0	0	0	0	0	0	0	0	0	0	0
Order_Level__Chromatiales	0	0	0	0	0	0	0	0	0	0	0	0	0	0	0	0	0	0	0	0	0	0	0	0	0	0	0	0	0	0	0	0	0	0	0	0	0	0	0	0	0	0	0	0	0	0	0	0	0
Order_Level__Chroococcales	0	0	0	0.235663558175	0	0	0	0	0.0831912326147	0.0576166265106	0.142161176089	0.974120691805	0	0	0.096435282758	0	0	0	0	0.473884425724	0.210440800227	0	0	0	0	0.0034557307503	0	0	0	0	0.703134912889	0.322271341663	0	0	0	0	0	0	1.11926180371	0	0.114101904872	0.424563921269	0	0	0	0	0.537917833697	0.188784090128	0
Order_Level__Chrysiogenales	0	0	0.269649804866	0	0	0	0	0	0	0	0	0	0	0	0	0	0	0	0	0	0.0567498150118	0	0	0	0	0	0	0	0	0	0	0.727591750418	0	1.40137482122	0	0	0	0	0	0	0	0	0	0	0	0	0	0	0
Order_Level__Chthonomonadales	0	0	0	0	0	0	0	1.83300395396	0	0	1.30862537332	0	0	0	0	3.163024767	1.92043400545	0	0	0	3.19932728552	0	0	0.330535797356	0	0	1.66833098627	0	0	0	1.21094980478	0.712854275272	1.58693287979	1.3235916683	0	0	0	1.10895724988	0	0	0.973570671428	0	0	0	0	0	0	0	0
Order_Level__Clostridiales	0.241878443498	4.7741577718	7.97268571726	4.49422386104	25.6115235545	5.90050945733	1.10203065474	1.85222720587	2.02676141368	9.02240429238	5.89862111839	1.99057986178	0	0.263004655319	8.49226649302	7.7472309995	8.90854931656	7.94760697624	0	0.179126953472	3.9375902855	0	16.9569005821	0	10.5297485638	8.38281677655	23.9542816309	3.409330539	4.87708829375	2.83967378475	2.21475923018	2.61980061682	3.397785341	2.22914729196	0	18.7621371794	0.889059859846	1.71553302039	2.15795204064	11.988162821	6.03807423966	3.74905462511	20.8943415571	6.91368971995	31.8901004563	10.0571507107	8.49716087821	3.6131941978	32.6987950857
Order_Level__Coriobacteriales	0	0	0	0	0	0	0	0	0	0	0	0.717775385998	0	0.385026217444	0	0	0	0	3.2773207967	0.0913759619213	0.180799065857	0	0	0.0879439304307	0	1.11545437347	0	0.155786734529	0	0.223090519129	0.68482340954	0.183460785738	0	0.374442323472	1.00292956148	0	0	0	0.42668923585	0	0	0	0	0.130789292414	0	0	0.621057561707	0	0.876931425863
Order_Level__Cytophagales	0	0	0	0	0	0.775664106554	0	0	0	0.451267617995	0	0.112705557268	0	0	0	0	0	0	0	0.5729045432	1.2431750032	0	0	0	0	0.482249552102	0.218016358718	0	1.34027372691	0	0.750111325001	2.32798409792	0.0185254627144	0.661305575645	0	0	0	0	0	0	0	0	0	0.18316013128	0	0	1.13308306292	0	0
Order_Level__Deferribacterales	0	0	0	0	0	0	0	0	0	0	0	0	0	0	0	0	0	0	0	0	0	0	0	0	0	0	0	0	0	0	0	0	0	0	0	0	0	0	0	0	0	0	0	0	0	0	0	0	0
Order_Level__Dehalococcoidales	0	0	0	0	0	0	0	0	0	0	0	0	0	0	0	0	0	0	0	0	0	0	0	0	0	0	0	0	0	0	0	0	0	0.0587565278911	0	0	0	0	0	0	0	0	0	0	0	0	0	0	0
Order_Level__Deinococcales	0	0	0	0	0	0	0	0	0	0	0	0	0	0	0	0	1.91626328401	0	0.165814100328	1.58700062289	0	6.66204653968	0	0	0	0	0	0	0.0922831467978	0.0555451704821	0	0	0	0.533797927317	0	0	0	0	0	0	0	0	0	0	0	0	1.12264831878	0	0
Order_Level__Desulfarculales	0	0	0	0	0	0	0	0	0	0	0	0	0	0	0	0	0	0	0	0	0	0	0	0	0	0	0	0	0	0	0	0	0	0	0	0	0	0	0	0	0	0	0	0	0	0	0	0	0
Order_Level__Desulfobacterales	0	0	0	0	0	0	0	0	0	0	0	0	0	0	0	0	0	0	0	0	0	0	0	0	0	0	0	0	0	0	0.75601850913	0	0	0.0186913712481	0	0	0	0	0	0	0	0	0	0	0	0	0	0	0
Order_Level__Desulfovibrionales	0	0	0.453921407869	0	0	0	0	0.0252803984459	0	0	0	0	0	0.0172570930779	0	0	0	1.00781382409	0	1.64812634849	0	0	0	0.220502305005	0	0	0	0.592980558414	0	0.4175165857	0	0	0	0.420571120213	0	0	0	0	0.101965249236	0	0	0	0	0	0	0	0	0	0
Order_Level__Desulfurococcales	0	0.26750704034	0	0	2.6188338945	0	0	0	0.406336616709	0	0	0.518648390798	0	0.0982368976072	0.360482820282	0.217956502533	0.169575106833	0.424184277383	0.208951096942	0.0225061488727	1.08765860528	0	0	0	0	0.397207333983	0.461646178513	0.312515602785	1.20393408418	2.87698419023	1.14450645962	0.595131264409	0.690661967208	0.727017395065	0.761179471062	0	1.74466936833	0.102570976075	0.0217105925208	0.521898314975	0.551824611241	0.441139158432	0.332022598242	0.782817893553	0	0	0.142603340826	0	0
Order_Level__Desulfuromonadales	0	0	0	0.0470442029925	0	0	0	0.0746509207847	0	0	0	0	17.4344569711	0	0	0.270943770475	0	0	0	1.28838149977	1.22679438339	11.5112855561	0	0	0	0	1.07085939641	0	0	0	0.860782060617	0.537570682484	0	0	0	0	0	0.673469603482	0	0	0	0	0	0	0	0	0.446411379022	0	0
Order_Level__Elusimicrobiales	0	0	0	0	0	0	0	0	0	0	0	0	0	0	0	0	0	0	0	0	0	0	0	0	0	0	0	0	0	0	0	0	0	0	0	0	0	0	0	0	0	0	0	0	0	0	0	0	0
Order_Level__Enterobacteriales	62.3825525918	1.79727269369	4.91127209477	2.30518899282	33.2540170788	7.99838826368	0	0	0	0.373702554363	0	0	0	0	0	1.8534748502	6.50464452001	2.30141628313	0	0.541072063376	0.372802570112	0	4.89468618879	0	15.0959832687	0	0.231140085058	1.34187790349	1.80320816917	0	1.09157069521	0	0.309277245391	0.685332214727	0	37.536627833	70.2479185794	0	0	5.42761764692	1.09745150989	0	45.6192521777	0	24.6831426429	2.98894571697	1.10024682712	3.17744860403	0
Order_Level__Erysipelotrichales	0	0	0	0	0	0	0	0	0	0	0	0	0	0	0	0	0	0	0	0	0	0	0	0	0	0	0	0	0	0	0	0	0	0	0.330051991324	0	0	0	0	0	0	0	0	0	0	0	0	0	0
Order_Level__Fibrobacterales	0	0	0	0	0	0	0	0	0	0	0	0	0	0	0	0	0	0	0	0	0	0	0	0	0	1.17140856961	0	0	0	0.853006323293	0	0	0	0	0	0	0	0	0	0	0	0	0	0.0481601091817	0	0	0	0	0
Order_Level__Flavobacteriales	0	0	0	0	0	0	0	1.08409104235	2.13518374539	0.905984480282	0.528321101093	0.868569798201	0	0	0.940423950043	1.42429702233	0	0	0	3.38676166588	7.86699908284	0	0	0.10744492861	0	1.63045065192	1.18334119322	0	0	3.63452365862	6.1927028919	8.30397148361	2.73249443055	13.4257195076	0.389486145467	0	0	2.22199899653	0	0	0	1.20625813916	0	2.31596784203	0	0	7.05718437201	7.0847988159	2.06110028937
Order_Level__Fusobacteriales	0	0	0	0	0	0	0	1.23251419517	3.0951077929	2.31219141844	3.45845339321	0	0	0	2.59977059645	0.881728195488	0	0	0	0.968758424896	12.0710852208	0	0	0	0	3.96091929462	0	0	0.122932238888	0	1.29921944128	3.95856373538	2.22343360148	1.03058894846	0	0	0	0	0	0	1.57777631415	0	0	6.51427895805	0	0	4.9799379839	0	0.43271964095
Order_Level__Gemmatimonadales	0	0	0	0	0	0	0	0	0	0	0	0	0	0	0	0	0.330942778104	0	4.12075058559	0	0	0	0	0	0	0	0	0	0	0	0	0	0	0	0	4.59519939136	0	0	0	0	0	0	0	0	0	0	0	0	0
Order_Level__Halanaerobiales	0	0	0	0	0	0	0	0	0.0558849924044	0	0	0.612295967778	0	0.435764774356	0	0	0	0	0	0.0169415376626	0	0	0	0	0	0	0	0	0	0	0	0	0	0	0	0	0	0	0	0	0	0.0653894938116	0	0	0	0	0	0	0.484932927631
Order_Level__Halobacteriales	0	0	0	0	0.692660270698	0	1.87929798966	0	0	0	0	0	0	0	0	0	0	0	0.921405509031	0	0	0	8.23770915234	0	0.0707019693944	0	0.0521197315692	0.405637108018	0	2.21898413359	0	0	0	0	0	0	0	0	0.460432939249	3.18742865699	0	0.0389922367786	0	0	6.29299337922	1.52674098443	0	0	1.22833079964
Order_Level__Herpetosiphonales	0	0	0	0	0	0	0	0	0	0	0	0	0	0	0	0	0	0	0	0	0	0	0	0	0	0	0	0	0	0	0	0	0	0	0	0	0	0	0	0	0	0	0	0	0	0	0	0	0
Order_Level__Ignavibacteriales	0	0	0	0	0	0	0	0	0.0852408315067	0	0	0	0	0	0	0	0	0	0	0	0	0	0	0	0	0.336760027176	0.244206444809	0	0	0	0	0	0.238842192997	0	0.0768528259234	0	0	0	0	0	0	0	0	0	0	0	0	0	0
Order_Level__Lactobacillales	0	64.0165184605	0.548299801099	70.6344800034	0	51.1839019282	80.8924194741	36.6292329085	50.3578744353	59.4564137971	49.519012014	63.606115282	0	53.3042655718	37.4717225957	36.729562421	0	0	0	14.9149775855	5.13297844534	0	0	0	21.4348913889	9.27940400912	0	34.2040212953	41.4739445281	43.1905809401	10.474373984	6.00988788423	39.3752563091	17.6394070918	18.0166741272	0	0	50.1311885349	58.1509112836	0	43.8791560161	64.9893495366	0	13.1676710587	0	48.7710434456	1.91981553447	45.7134755201	4.0779267106
Order_Level__Legionellales	0	0	0	0	0	0	0	0	0	0	0	0	0	0	0	0	0	0	0	0	0	0	0	0	0	0	0	0	0	0	0	0	0	0	0	0	0	0	0	0	0	0	0	0	0	0	0	0	0
Order_Level__Magnetococcales	0	0	0	0	0	0	0	0	0	0	0	0	0	0	0	0	0	0	0	0.619912650519	3.18960364654	0	0	0	0	0	0	0	0	0	2.00162140223	1.08993446273	0	0.219143421598	0	0	0	0	0	0	0	0	0	0	0	0	0.742078741738	0	0
Order_Level__Methanobacteriales	0	0	0	0	0	0	0	0	0	0	0	0	0	0	0	0	0	0	0	0	0	0	0	0	0	0.338932839492	0	0	0	0	0	0	0	0	0	0	0	0	0	0	0	0	0	0	0	0	0	0	0.683817841888
Order_Level__Methanocellales	0	0	0	0	0	0	0	0	0	0	0	0	0	0	0	0	0	0	0	0	0	0	0	0	0	0	0	0	0	0	0.246400521669	0	0	0	0	0	0	0	0	0	0	0	0	0	0	0	0	0	0
Order_Level__Methanococcales	1.80250032285	1.17637789394	3.33136958334	0	7.53523178122	3.57784749839	0	0	0	0	0	0	0	0	0	0.093018498136	3.71367103952	3.79672079005	0	0	0.412242786898	0	0	0	8.30704423734	0	0	1.60038898809	0.27118612967	0	0	0.0480832034486	0	0	0	0.928401377961	1.77485063214	0	0	0	0	0	1.07050159335	0	0	0	0.0184347068016	0	0
Order_Level__Methanomicrobiales	0	0	0	0	1.21748797163	0	0	0	0	0	0.16125646061	0	0	0	0	2.54133087474	0	0	0	0	1.35308655175	0	0	0.703728136532	0	0	0.480465057954	0	0	0	0	0	0.895561893015	0	0	0	0	1.60323756595	0	0	0	0	0	0.131060819591	0	0	0	1.32027315855	0
Order_Level__Methanopyrales	0	0	0	0	0	0	0	0.0431668367893	0	0	0	0	0	0	0	0	0	0	0	0	0	0	0	0	0	0	0	0.636770397818	0	0	0	0	0	0	0.0630627306711	0	0	0	0	0	0	0	0	0	0	0	0	0	0
Order_Level__Methanosarcinales	0	0	0	0.554926392112	0	3.13723517388	0	0	0	0	0	0	1.23667583943	0	0	0	0	0	0.359682952539	0.107678170501	0.070048175161	0	0	0	6.67205889185	0	0	0.011363786037	1.16476155855	0.361464078502	0.777223862388	0.0314744625423	0	0	0	0	0	0	0	5.11606753928	0	0	0	0	0	0	0.442968049308	3.67498445338	0
Order_Level__Methylacidiphilales	0	0	0	0	0	0	0	0	0	0	0	0	0	0	0	0	0	0	0	0	0	0	0	0	0	0	0	0	0	0	0	0	0	0	0	0	0	0	0	0	0	0	0	0	0	0	0	0	0
Order_Level__Methylophilales	0	0	0	0	0	0	0.497531598661	0	0	0	0	0	0	0	0	0	0	0	0	0	0	0	0	0	0	0	0	0	0	0	0	0.4790077327	0	0	0	0	0	0	0	0	0	0	0	0	0	0	0	0	0
Order_Level__Mycoplasmatales	0	0.328391199297	0	0.907236175267	0	0	0.603188247828	1.30344236412	1.27182654803	3.82568858857	1.84382275017	1.62019376107	23.4581052244	0.682885490425	0.386642008754	0	0	0	0	1.11142665504	0	10.1892933062	0	0.467150957218	0	0.223660884083	0	0	0.292296665866	1.47381962558	0	0.374980769138	0.551618495102	0.358424694656	1.17836145993	0	0	1.12428193306	2.06573422764	0	0	1.82283891082	0	0.962125239823	0	0	0	8.92565434026	0
Order_Level__Myxococcales	0	0	0	0	0	0	0	0	0	0	0	0.100756169199	0	0.20351419398	0	0	0	0.0838681390114	0.0675034896086	0.0802708998072	0	0	0	0	0	0	0	0	0	0.273204557351	0	0	0	0.0508781338326	0.061367101755	0	0	0	0	0	0	0.0309063216187	0	0	0	0	0	0	0
Order_Level__Neisseriales	0	0	0	0	0	0	0	0	0	0	0	0.536127650877	0	0	0	0	0	0	0	7.42941782627	0.579311072738	0	0	0	0	0	0	0	0	2.72272951451	1.48910026316	3.13866861509	1.3081531081	2.35855935026	0	0	0	0.6925304848	0	0	0	0	0	0	0	0	2.08201843197	0	0
Order_Level__Nitrosopumilales	0	0	0	0	0	0.782276810506	0.871820761554	0	0.597680803756	0	0	1.00669479364	0	0	1.22198323148	0	0	0	0	0	0	0	0	0	0	0	0	0	0.438306059049	0	0	0.640822095487	0	0	0	0	0	0	1.12027837745	0	0.152422026164	0.753304292688	0	0	0	0.25396966776	0	3.43405879016	0.973179345041
Order_Level__Nitrososphaerales	0	0	0	0	0	0	0	0	0	0	0	0	0	0	0	0	0	0	0	0	0	0	0	0	0	0	0	0	0	0	0	0	0	0	0	0	0	0	0	0	0	0	0	0	0	0	0	0	0
Order_Level__Nitrospirales	0	0	0	0	0	0	0	0	0	0	0	0	0	0	0	0	0	0	0	0	0	0	0	0	0	0	0	0	0	0	0	0	0	0	0	0	0	0	0	0	0	0	0	0	0	0	0	0	0.459410156562
Order_Level__Nostocales	0	0	0	0	0	0	0	0	0.259459128443	0	0	0	0	0	0	0	0	0	0	0	0	0	0	0	0	0	0	0	0	0.486499671456	0	0	0	0	0	0	0	0	0	0	0	0	0	0	0	0	0	0	0
Order_Level__Oceanospirillales	0	0	0	0	0	0	0	0	0	0	0	0	0	0	0	0	0	0	0	0.0615973361061	0	0	0	0	0	0	0	0	0	0	0.33618216554	0	0	0	0	0	0	0	0	0	0	0	0	0	0	0	0	3.9112266314	0
Order_Level__Oscillatoriales	0	0	0	0	0	0	0	0	0	0	0	0	0	0.285970650433	0	0	0	0	0	0	0	0	0	0	0	0	0	0	0	0	0	0	0	0	0	0	0	0	0	0	0	0	0	0	0	0	0.205963138486	0.106299248948	0
Order_Level__Parvularculales	0	0	0	0	0	0	0	0	0	0	0	0	4.09497269247	0	0	0	0	0	0	0	0	0	0	0	0	0	0	0	0	0	0	0	0	0	0	0	0	0	0	0	0	0	0	0	0	0	2.35918413224	0	0
Order_Level__Pasteurellales	0	10.6562606566	0	0	0	0	0	24.8352456448	17.9844128722	4.53772730015	13.2822416931	9.36132556344	0	21.5260593446	14.0564826896	10.8081481474	0	0	0	37.8719993753	1.59133471793	0	0	0	0	0.277018669757	0.240647620282	17.6093698571	15.2923239948	3.59740011012	7.71847482447	25.1278894307	18.9038163958	12.1266112273	52.4366693703	0	0	5.13743294747	19.6032962366	0	25.4040408166	7.34399432026	0	3.14615057719	0	0	3.39502302924	1.17604480665	0
Order_Level__Phycisphaerales	0	0	0	0	0	0	0	0	0	0	0	0	0	0	0	0	0	0	0	0	0	0	0	0	0	0	0	0	0	0	0	0	0	0	0	0	0	0	0	0	0	0	0	0	0	0	0	0	0
Order_Level__Planctomycetales	0	0	0	0	0	0	0	0	0	0	0	0	0	0	0	0	0	0.132620275582	0	0.235656767254	0	0	0	0	0	0	0	0	0	0	0	0	0	0	0	0	0	0	0	0	0	0	0	0	0	0	0	0	0
Order_Level__Pleurocapsales	0	0	0	0	0	0	0.528680452453	0	0	0.0743075824069	0	0	0	0	0.22664019005	0	0	0	0	0	0	0	0	0	0	0	0	0	0	0.311346564564	0	0	0	0	0	0	0	0	0	0	0	0	0	0	0	0	0	0	0
Order_Level__Prochlorales	0	0	0	0	0	0	0	0	0	0	0	0	0	0	0	0	0	0	0	0	0	0	0	0	0	0	0	0	0	0	0	0	0	0	0	0	0	0	0	0	0	0	0	0	0	0	0	0	0
Order_Level__Pseudomonadales	0	0.154536179723	0	3.81776086189	0	0	0	0.0892004975792	0	0	0	0.004716119286	0	0	0	0.0921453404165	0	0	0	0	1.09540797723	0	0	0	0	0	0	0	0	0	0.634452741911	0.478285145726	0.754134697318	0	0.443699124501	0	0	0	0	0	0	0	0	0	0	0.105123474651	0	0	0
Order_Level__Puniceicoccales	0	0	0	0	0	0	0	0	0	0	0	0	0	0	0	0	0	0	0	0	0	0	0	0	0	0	0	0	0	0.427145691999	0	0	0	0	0	0	0	0	0	0	0	0	0	0	0	0	0	0	0
Order_Level__Rhizobiales	0	0	0	0	0	0	0	0	0	0	0	0	0	0	0	0	0	0.0874388191924	0.462165768179	0.0228426218558	0.112774687504	0	0	0.0290081765227	1.19262308425	0	0	0	0	0	0.20503128501	0.0689131355708	0	0	0	0	0	0	0	0	0	0	0	0	0	0	0	0	0
Order_Level__Rhodobacterales	0	0	0	0.803426567895	0.0147426649759	0	0	0	0	0	0	0	0	0	0	0	0	0.0471487635413	0	0.164231669755	0	0	0	0	0	2.02543469212	0.00162546635296	0.629000828832	0	0	0	0.820451187111	0	0.283116438226	0	0.587750860461	0	0	0	0	0	0	0	0.620376272153	0	0	0	0	0
Order_Level__Rhodocyclales	0	0	0.0200742216101	0	0	0	0	0	0	0	0	0	0	0	0	0	0	0	0	0	1.19728149494	0	0	0	0	0	0	0	0	0	1.1092200882	0.521226127652	0	0.490431581332	0	0	0	0	0	0	0	0	0	0	0	0	0.0277671579331	0	0
Order_Level__Rhodospirillales	0	0	0	0	0	0	0	0	0	0	0	0	0	0	0	0	0.366321523445	0	2.51089679547	0.64549225631	0.173669618584	0	0	0.458554232689	0	0	0	0	0	0	0	0	0	0	0	0	0	0.57438277297	0	0	0	0	0	0	0	0	0.63602273812	0	0
Order_Level__Rickettsiales	14.4648327006	4.91328355533	9.55752628744	1.14566576288	3.39954262981	11.4996805705	4.44269475929	0.219043632411	1.06784236258	2.0727669236	2.38454561224	1.48107616033	0	0.056412746731	2.80975192071	3.36633437458	8.71050820805	10.9834774447	0	0	3.62562199449	0	11.3545461523	0	17.859970711	1.87465018453	1.06335334577	3.95560729019	2.07953359063	0	2.13671369856	3.16009647331	1.29892842288	1.58465339899	0	0	6.77475239599	0	1.65117915546	13.6327968411	3.80142760271	2.06531179534	11.4867373999	1.62512332603	8.37527392563	5.96004757491	2.15343298509	0	1.76046407336
Order_Level__Rubrobacterales	0	0	0	0	0	0	0	0	0	0	0	0	0	0	0	0	0	0	0	0	0	0	0	0	0	0	0	0	0	0	0	0	0	0	0	0	0	0	0	0	0	0	0	0	0	0	1.21096485463	0	0
Order_Level__Selenomonadales	0	0.601931214471	0.534570837822	0	0	2.33294692847	0	9.48700688117	4.56925087397	1.80144696634	3.28981938991	2.70623238409	0	5.32880883914	10.126844775	2.57698203297	0.277359095156	3.77216439221	2.84945374755	2.15584013522	4.55507355021	0	0.340696148604	0	1.42684080887	17.5441185491	1.60738654089	14.6728190233	3.43080605488	6.74719061721	5.35472472758	4.89617766227	6.18717628131	4.52348950417	5.7384651559	0	0	2.68824588016	5.22269470514	4.69102616241	2.53911772074	2.9910726197	0	22.0773438378	0	7.33919864135	3.90288670253	0	4.23980450941
Order_Level__Sphingobacteriales	0	0	1.6021452644	0	0	0	0	0	0	0	0	0	0	0	0	0	0	0	0	0	0	0	0	0	0	0	0	0	0	0	0	0	0	0.755171786666	0	0	0	0	0	0	0	0	0	0	0	0	0	0	0
Order_Level__Spirochaetales	0	2.70133426392	2.22172638889	0.476991806241	2.46096323458	0	0	1.7047843537	0	4.5160062132	3.76061096243	0	1.99331859419	0.0561870047914	1.69556434256	3.41694360733	4.7305454239	2.27502499632	3.48574198914	0	5.1075217565	0	15.2949447818	0	0	2.07888325585	4.91389548209	1.8029097247	0	0.68404416539	2.7347408394	1.74469133965	1.38374187879	1.28830766558	0.640780256408	0.218615613788	0	0	0	5.1202582112	3.98943898676	0	0	1.01729132348	6.17473644643	3.50590838331	6.43871081575	1.33642209067	1.26039531827
Order_Level__Sulfolobales	0	0	0	0	0	0	0	0	0.929686806644	0	0	0	0	0	0.178224480846	0	0	0	0	0	0.198618783459	0	0	0	0	1.76721849973	0	0	0.383630484342	0.321888737662	0	0.53828075155	0	0	0	0	0	0	0	0	0	0	0	0	0	0	0.255846407783	0	0
Order_Level__Synergistales	0	0	0	0	0	0	0	0	0	0	0	0	0	0	0	0	0	0	0	0	0	0	0	0	0	0.173424436104	0	0	0	0	0	0	0	0	0	0	0	0	0	0	0	0	0	0	0	0	0	0	0
Order_Level__Syntrophobacterales	0	0	0	0	0	0	0	0	0	0	0	0	0	0	0	0	0	0	0	0	0	0	0	0	0	0	0	0	0	0	1.54083262767	0.155774424076	0	0	0	0	0	0	0	0	0	0	0	0	0	0	0	0	0
Order_Level__Thermales	0	0	0	0	0	0	0	0.475251919008	0	0	0	0.0406803032728	16.3182558648	0.429902450976	0	0	0.293929338997	0.112782205894	0	0.543419263516	1.17886163859	26.9635773492	0	0	0.272989051069	0	0	0.516847741022	0.366789600183	0.674105224956	1.45180662574	0.243445502975	0.658342193214	0.932510249731	0	0.367992796734	0	0.13590160227	0	0	0	0	0	0	0	0	0.848407233077	1.83790524452	0
Order_Level__Thermoanaerobacterales	21.1082359412	1.38802058105	10.3539061363	0	15.1633475501	0	0.101387343169	0	0	0	0	0.928627430704	0	1.19326780094	0	0	2.32417224282	4.97105395731	0	0	0	0	0	0	1.78486323125	0.233805368001	0	3.23215129031	0	0.0755157356097	0	0	0	0	0	24.6733658852	18.5687491643	0.32113517728	1.69349559733	0	0	0	17.513913547	0.860432467395	1.42313093604	0	0.845219208277	0	2.32340966259
Order_Level__Thermococcales	0	0	0	0	0	0	0	0	0	0	0	0	0	0.323885732216	0	0	0	0	0	0	0	0	0	0	0	1.10699267419	0	0	0	0.19766323953	0	0	0.140313379693	0	0.696956919448	0	0	0	0	0	0	0	0	1.22576917989	0	0	0	0	0
Order_Level__Thermomicrobiales	0	0	0	0	0	0	0	0	0	0	0	0	0	0	0	0	0	0	0	0	0	0	0	0	0	0	0	0	0	0	0	0	0	0	0	0	0	0	0	0	0	0	0	0	0	0	0	0	0
Order_Level__Thermoplasmatales	0	0	0	0	0	0	0	0	0	0	0.408875377255	0.0836167251889	0	0.475953955296	0	0	1.66174524755	0	0	0	1.56400080701	0	0	0	0	0.314651214686	0.116472157575	0.342299606981	0.180432327182	0.997374672485	0	0.963235887134	0.302608479938	0.725213727439	0.383900511086	0	0	0	0	0	0.421345600265	0	0	0.628283779444	0	0	0.132408359972	0	0
Order_Level__Thermoproteales	0	0	4.21312694248	0	0	0	0	0.0160564468859	0	0	0	0	0	0	0	0	4.58135689464	2.6410909782	0.51240255009	0	0.462075589383	0	0	0.332047924677	0	0.100738626135	0	0.237472328989	0	0	1.00380299136	0.348361082043	0.0236031971562	0.353604975729	0.18507003443	0	0	0.499216822992	0.150339890478	0.721103911891	0	0	0	0.0585465467201	0	0	0.523426609977	0	0
Order_Level__Thermotogales	0	2.53422120437	0	5.02184836584	0	0.323150216067	0	2.45769718491	0.126280963988	3.22603247757	3.4854524002	0.254178823367	0	0	2.66909967402	3.74872664234	0	1.35181569829	0	0	0	0	0	0.305216253993	5.51673308963	1.22148693944	0.655698265996	2.21728262627	1.68674394679	0.611165981106	0	0	1.41021700128	0	0.841772563675	0	0	0.440961705155	0	0.288838927148	3.18889410318	0	0	1.25511581165	0	1.03738536103	0	0	0.465212558303
Order_Level__Thiotrichales	0	0	0	0	0	7.73695901249	0	0	0	0	0	0	0	0	0	0	0	0	0	0	0	0	0	0	0	0	0	0	0	0	1.12670673943	0	0	0	0	0	0	0	0	0	0	0	0	0	0	0	0	0	0.92142868926
Order_Level__Unkwown Order	0	0	3.27709095658	2.39123691857	0	1.95304408943	3.01084935331	0.131615197451	0.504241980529	0	0	0.076451092004	4.14176116572	0.893178141239	0	1.77058573504	7.46510331308	1.05118884832	3.31805282374	0	0.453608677603	11.5640824964	7.47878774038	1.24105073969	0	3.02554675115	1.03293324715	0.808861533135	1.47399236111	0.906089880898	1.15524666328	0.0186781253008	0.228984736222	3.36648017697	0.0796863496885	0	0	0.0827191259668	0.113419999741	1.59508242753	0	0	0	1.40242009989	7.82536117516	6.10461713096	4.37998094107	3.83186667306	4.17134847623
Order_Level__Verrucomicrobiales	0	0	0.157781983481	0	0	0	0	0	0	0	0	0	0	0	0	0	0	0	0	0	0	0	0	0	0	0	0.149599654039	0	0	0	0	0	0	0	0	0	0	0	0	0	0	0	0	0.193409864508	0	0	0	0	0
Order_Level__Vibrionales	0	2.58575233391	2.29659512955	0.771981569682	0	0	3.33853736321	1.59197002302	2.50620169311	0.170631377568	1.84081058911	3.25635628643	0	1.30177815005	2.25765522821	0.955750817673	0	0.981800399001	0	1.98715197243	0	0	0	0	0	0	0	2.11020144575	2.61588128868	3.33908812817	0	0	1.6501190086	0.0395886399819	2.28584972091	0	0	2.79530811568	2.49870657803	0	1.65182174909	2.19835929747	0	0	0	0.292975050179	0	0	0
Order_Level__Xanthomonadales	0	0	0	0	0	0	0	0	0	0	0	0	0	0	0	0	0	0	0	0	0	0	1.62050120257	0	0	0	0	0	0	0	0	0	0	0	0	0	0	0	0	0	0	0	0	0	0	0	0	0	0
Family_Level__Acetobacteraceae	0	0	0	0	0	0	0	0	0	0	0	0	0	0	0	0	0	0	2.0684996114	0.480921173472	0	0	0	0	0	0	0	0	0	0	0	0	0	0	0	0	0	0	0	0	0	0	0	0	0	0	0	0	0
Family_Level__Acholeplasmataceae	0	0	0	0	0	0.814346496969	0	0.722254599444	0.255368310459	1.37076448391	1.38909753806	0	0	0	0.643876332252	0.739263385964	0	0	0	0.414944756513	0	0	0	0	0	0	0	0	0	0.375780331535	0.263983614742	0	0.132618160698	0	0.831412535886	0	0	0.343063752407	0	0	0	0.649897857711	0	0	0	0	0	0	2.4733575826
Family_Level__Acidaminococcaceae	0	0	0.534570837822	0	0	0	0	0	0	0	0	0	0	0	0	0	0	0	0	0	0	0	0	0	0	0	0	0	0	0	0	0	0	0	0	0	0	0	0	0	0	0	0	0	0	0	0	0	0
Family_Level__Acidilobaceae	0	0	0	0	0	0	0	0.303077592153	0	0	0	0	0	0.122981202193	0	0	0	0	0	0	0	0	0	0.0182161445985	0	0	0	0	0	0	0	0	0.0619181103427	0.167919948116	0	0	0	0	0	0	0	0	0	0	0	0	0	0	0
Family_Level__Acidimicrobiaceae	0	0	0	0	0.100435944787	0	0	0	0	0	0	0	0	0	0	0.418025654547	0	0	1.0471928042	0	0	0	0	0	0	0	0	0	0	0	0	0	0	0	0	2.70378704395	0	0	0	0	0	0.0595359494228	0	0	0.57454579184	0.101903698683	0	0	0
Family_Level__Acidithiobacillaceae	0	0	0.75051350376	0	0	0	0	0	0	0	0	0	0	0	0	0	0	0	0	0	0	0	0	0	0	0	0	0	0	0	0	0	0	0	0	0	0	0	0	0	0	0	0	0	0	0	0	0	0
Family_Level__Acidobacteriaceae	0	0	0.371632159017	0	0	0	0	2.21702122372	0	0	2.28084561611	0.244362106177	0	0.534962624159	0.163443453142	3.75053525456	0	0	1.06402940284	0.419881184016	0.220517975283	0	0	0.939767657692	0	0	0.561774504347	0.686245807173	0	0.176683718756	0.38368825467	0	3.12031691357	0	1.94227933929	0	0	2.11225516458	0	0	0.549006779505	0.182240817952	0	0.104491540931	0	0	1.2635462448	0	0
Family_Level__Actinomycetaceae	0	0	0	0	0	0	0	0	0.293028695901	0	0	0.570793622738	0	0.203822686821	0	0	0	0	0	0	0	0	0	0	0	0.336869095048	0	0.567281162153	0	0	0	0	0	0	0.14896579652	0	0	0	0.759203148378	0	0	0	0	0.116570740632	0	0	0	0	0
Family_Level__Aerococcaceae	0	0	0	0	0	0	0	0	0	0	0	0	0	0	0	0	0	0	0	0	0	0	0	0	0	0	0	0	0	0	0	0	0.00217421593121	0.629984563301	0	0	0	0	0	0	0	0	0	0.173947154166	0	0	0	0	0
Family_Level__Aeromonadaceae	0	0	0	0	0	0	0	0	0	0	0	0	0	0	0	0	0	0	0	1.37574833264	0	0	0	0	0	0	0	0	0	0	0	0	0	0	0	0	0	0	0	0	0	0	0	0	0	0	0	0	0
Family_Level__Alcaligenaceae	0	0	0	0	0	0	0	0	0	0	0	0	0	0	0	0	0	0	0.819746923185	0	0	0	0.448941232627	0	0	0	0	0	0	0	0.0304357813175	0	0	0	0	0	0	0	0	0	0	0	0	0	0	0	0.833654438799	0	0
Family_Level__Alicyclobacillaceae	0	0	0	0	0	0	0	0	0	0	0	0	0	0	0	0	0	0	0.953050743426	0	0	0	0	0	0	0	0	0.035473914941	0	0	0	0	0	0	0	0	0	0	0	0	0	0	0	0	0	0	0	0	0
Family_Level__Alteromonadaceae	0	0	0	0	0	0	0	0	0	0	0	0	0	0	0	0	0	0	0	0	0	0	0	0	0	2.11201163336	0	0	0	0	0	0	0	0.369266821857	0	0	0	0	0	0	0	0	0	3.24305122439	0	0	0.453500786803	0	0
Family_Level__Anaerolineaceae	0	0	0	0	0	0	0	0	0	0	0	0	0	0	0	0	0	0	0	0	0.168786956139	0	0	0	0	0	0.0058769992541	0.0532653112633	0	0	0	0	0	0	0	0	0	0	0.0403672205682	0	0	0	0	0	0	0	0	0	0
Family_Level__Anaplasmataceae	14.4648327006	4.91328355533	9.55752628744	1.14566576288	3.39954262981	11.4996805705	4.44269475929	0.219043632411	1.06784236258	2.0727669236	2.38454561224	1.48107616033	0	0.056412746731	2.80975192071	3.36633437458	8.71050820805	10.9834774447	0	0	3.62562199449	0	11.3545461523	0	17.859970711	1.87465018453	1.06335334577	3.95560729019	2.07953359063	0	2.13671369856	3.16009647331	1.29892842288	1.58465339899	0	0	6.77475239599	0	1.65117915546	13.6327968411	3.80142760271	2.06531179534	11.4867373999	1.62512332603	8.37527392563	5.96004757491	2.15343298509	0	1.76046407336
Family_Level__Aquificaceae	0	0.111590742816	0	0	0	0	0	0	0	0	0	0	0	0	0	0.0389452421134	0	0	0	0	0	0	0	0	2.38266190615	0.193944440105	0	0.0758947933265	0.933933581453	0	0	0	0	0	0	0	0	0	0	0	0.149271323052	0	0	0.049882252288	0	1.24429151328	0	0	0.687323122587
Family_Level__Archaeoglobaceae	0	0	0	0	0	0	0	0	0.488252750637	0	0	0	0	0	0.316818397864	0	0	0	0	0	0	0	0	0	0	0.0482267386709	0	0	0	0	0	0	0	0	0	0	0	0	0	0	0	0	0	0	0	0	0	0	0
Family_Level__Bacillaceae	0	1.72272660396	2.09881385739	1.51979521496	0	1.69798260088	1.01286926014	0	0.279986597122	1.27110036115	0	0	0	0	0.552592280644	2.40107984559	1.07217127897	3.633020784	2.30684309865	0	0	0	1.06690554563	1.12855507113	5.29203292995	1.90298828994	0	0	1.57915877943	1.75381311366	0	0	0.45620171867	0	0	0	0	0.818217096595	0	2.40372000566	0	0.138451133432	0	2.03376531225	0	0	2.89330908643	2.068704238	0
Family_Level__Bacteriovoracaceae	0	0	0	0	0	0	0	0	0.204754313652	0	0	0	0	0	0.251239711132	0	0	0	0	0	0	0	0	0	0	1.04902876189	0	0	0	0	0	0	0	0	0	0	0	0	0	0	0	0	0	0.510446285256	0	0	0	0	0
Family_Level__Bacteroidaceae	0	0.270117604295	0.916836212349	0	0	0.286066846695	0	0	0.0593825067068	0	0	0	0	0	0.027887276848	0	2.04183511019	0.55737899807	0	0.113468221016	1.32714141342	0	0	0	1.96428299549	2.39803987662	43.2854528453	0.379719617494	0.275918364261	0.0985821883049	1.06088598174	1.53018673168	0	0	0.196113406132	0	0	0	0	0	0	0	0	0.799986257491	0	0	0.557800269952	0	0.0103514026411
Family_Level__Bartonellaceae	0	0	0	0	0	0	0	0	0	0	0	0	0	0	0	0	0	0	0	0	0	0	0	0	0	0	0	0	0	0	0	0	0	0	0	0	0	0	0	0	0	0	0	0	0	0	0	0	0
Family_Level__Bdellovibrionaceae	0	0	0	0	0	0	0	0	0	0	0	0	0	0	0	0	0	0.183358157845	0	0.815576489675	0	0	0	0	0	0	0	0.508152699196	0	0	0	0	0	0	0	0	0	0	0	0	0	0.0402881483779	0	0.273969405101	0	0	0	0	0
Family_Level__Beutenbergiaceae	0	0	0	0	0	0	0	0	0	0	0	0	0	0	0	0	0	0	0	0	0	0	0	0	0	0	0	0	0	0	0	0	0	0	0	0	0	0	0	0	0	0	0	0	0	0	0	0	0
Family_Level__Bifidobacteriaceae	0	0	0	0	0	0	0	1.15719167971	0.973351060086	0	0	1.08717046177	0	0.862671328787	0	0	0	0.609157030452	0.249771224783	0	0.247066206488	0	4.41675957311	0.199622250137	0	0.703782369713	0	0	0	0.798564568778	0.90900630742	0	0	0	0	0	0	0.0707274442012	0	0.291902162187	0	0.35356544179	0	0	0	0	0	0	0
Family_Level__Blattabacteriaceae	0	0	0	0	0	0	0	0	0	0	0	0	0	0	0	0	0	0	0	0.832983632915	0	0	0	0	0	0.131981213888	0	0	0	0	0	0	0	0.339261870265	0	0	0	0	0	0	0	0	0	0.222225133968	0	0	0.251467156307	3.08443968336	0
Family_Level__Brachyspiraceae	0	0.124796561078	0	0	0	0	0	0	0	0	0	0	0	0	0	0.109681656229	0	0	0	0	0.103860854117	0	0	0	0	0	0	0.223017711744	0	0	0	0	0.138591324727	0	0	0	0	0	0	0	0.272894877273	0	0	0	0	0	0	0	0.665175646748
Family_Level__Burkholderiaceae	0	0	0	0	0	0	0	0.123796149179	0	0	0.153488965096	0	0	0	0	0	0	0	0	0.0755229790774	0.0847392793011	0	0	0	0	0	0.132954480201	0	0	0	0	0.122629240262	0.0233454130115	0.101662535434	0	0	0	0	0	0	0.114422760647	0	0	0	0	0	0	0	0
Family_Level__Caldilineaceae	0	0	0	0	0	0	0	0	0	0	0	0	0	0	0	0	0	0	0	0	0	0	0	0	0	0	0	0	0	0	0	0	0	0	0	0	0	0	0	0	0	0	0	0	0	0	0	0	0
Family_Level__Campylobacteraceae	0	0	0	0	0	0	0	0	0	0	0	0	0	0	0	0	0	0	0	0	0.739126126191	0	0	0	0	2.25031460557	0	0.489542142787	0	0	1.62549439151	3.3647771201	0.0127791871892	1.23641225369	0	0	0	0	0	0	0.136256603484	0	0	2.19758867873	0	0	1.21293378436	0	1.11114390995
Family_Level__Cardiobacteriaceae	0	0	0	0	0	0	0	0	0	0	0	0	0	0	0	0	0	0	0	0	0	0	0	0	0	0.0228093103296	0	0	0	0	0	0	0	0	0	0	0	0	0	0	0	0	0	0	0	0	0	0	0
Family_Level__Carnobacteriaceae	0	0	0	0	0	0	0	0	0	0	0	0	0	0	0	0	0	0	0	0	0	0	0	0	0	0	0	0	0	0	0	0	0	0	0	0	0	0	0	0	0	0	0	0	0	0	0	2.96773772837	0
Family_Level__Caulobacteraceae	0	0	0	0	0	0	0	0	0	0	0	0	0	0	0	0	0	0	0	0	0	0	0	0	0	0	0	0.610237039963	0	0	0	0	0	0	0	0	0	0	0	0	0	0	0	0	0	0	0	0	0
Family_Level__Cellulomonadaceae	0	0	0	0	0	0	0	0	0	0	0	0	0	0	0	0	0	0	0	0	0	0	0	0	0.0831794824561	0	0	0	0	0	0	0	0	0	0	0	0	0	0	0	0	0	0	0	0	0	0	0	0
Family_Level__Cenarchaeaceae	0	0	0	0	0	0	0	0	0	0	0	0	0	0	0	0	0	0	1.37020091709	0	0	0	0	0.123650936391	0	0	0	0	0	0	0	0	0	0	0	0	0	0	0	0	0	0	0	0	0	0	2.08195188452	0	0
Family_Level__Chlamydiaceae	0	0	0	0	0	0	0	1.28237572732	1.3645017518	3.61202991861	1.38156717893	0	0	0	3.0804554386	1.25477459946	0	0	0	0	0.776689917756	0	0	0	0	0.858402987757	0	0	0	1.1870775449	0.472189584849	0.347007073953	1.01840647695	0.641639531113	0	0	0	0.93494099197	0	0	0.589088110853	1.3625652288	0	1.51288853196	0	0	0	0	0
Family_Level__Chlorobiaceae	0	0	0	0	0	0	0	0	0	0	0	0	13.8823517077	0	0	1.9875120288	0	0	1.10301111946	0.2655388297	0.435015466628	3.78941087191	0	0.876036318385	0	0	2.08582559146	0	0	0	0.137587129693	0	0	0	0	0	0	0	0	0	0	0	0	0.0946925850519	0	0	0	4.13094466633	0
Family_Level__Chloroflexaceae	0	0	0	0	0	0	0	0	0	0	0	0	0	0	0	0.227312666211	0	0	0	0	0	0	0	0	0	0	0	0	0	0	0	0	0	0	0	0	0	0	0	0	0	0	0	0	0	0	0	0	0
Family_Level__Chromatiaceae	0	0	0	0	0	0	0	0	0	0	0	0	0	0	0	0	0	0	0	0	0	0	0	0	0	0	0	0	0	0	0	0	0	0	0	0	0	0	0	0	0	0	0	0	0	0	0	0	0
Family_Level__Chrysiogenaceae	0	0	0.269649804866	0	0	0	0	0	0	0	0	0	0	0	0	0	0	0	0	0	0.0567498150118	0	0	0	0	0	0	0	0	0	0	0.727591750418	0	1.40137482122	0	0	0	0	0	0	0	0	0	0	0	0	0	0	0
Family_Level__Chthonomonadaceae	0	0	0	0	0	0	0	1.83300395396	0	0	1.30862537332	0	0	0	0	3.163024767	1.92043400545	0	0	0	3.19932728552	0	0	0.330535797356	0	0	1.66833098627	0	0	0	1.21094980478	0.712854275272	1.58693287979	1.3235916683	0	0	0	1.10895724988	0	0	0.973570671428	0	0	0	0	0	0	0	0
Family_Level__Clostridiaceae	0	1.81582769583	0.629352512679	0	0	3.28496117031	0	0.111552366717	0.264923175123	3.73264422022	1.40518350793	0	0	0	5.42607279962	0.882402596197	0	0.0716652343483	0	0	2.01658940953	0	0	0	2.64085219293	0.316602939373	2.61659141415	1.48048296417	1.36481792603	0	0.321053428795	0.00450130972536	1.14078108714	0.5204401228	0	0	0	0	0	0	1.85241385021	0	0	0.358166977012	0	0.598405385952	0.951481376318	0	14.4339254654
Family_Level__Clostridiales_Family_XI._Incertae_Sedis	0	0	0	0	0	0	0	0	0.501811980365	0	0	0	0	0	0	0	0	0	0	0	0.101542594134	0	0	0	0	2.4817540246	0	0	0	1.36874192159	0.346476325966	0.407150713584	0	0.674941590467	0	0	0	0	0	0	0	0.692705850973	0	0.784100189064	0	0	0.554224825664	0	12.1093390466
Family_Level__Clostridiales_Family_XVII._Incertae_Sedis	0	0	0.154157368786	0	0	0	0	0	0	0	0	0	0	0	0	0	0	0	0	0.179126953472	0	0	0	0	0	0	0	0	0	0	0	0	0	0	0	0	0	0	0	0	0	0	0	0	0	0	1.49628157304	0	0
Family_Level__Comamonadaceae	0	0	0	0	0	0	0	0	0.122993629577	0	0	0	0	0.083339281939	0	0	0	0.282770225104	0	1.85520483477	0	0	0	0	0	0	0	0	0	0.197582646537	0	0	0	0.599716855439	0	0	0	0	0	0	0	0	0	0	0	0	0	0	0
Family_Level__Coriobacteriaceae	0	0	0	0	0	0	0	0	0	0	0	0.717775385998	0	0.385026217444	0	0	0	0	3.2773207967	0.0913759619213	0.180799065857	0	0	0.0879439304307	0	1.11545437347	0	0.155786734529	0	0.223090519129	0.68482340954	0.183460785738	0	0.374442323472	1.00292956148	0	0	0	0.42668923585	0	0	0	0	0.130789292414	0	0	0.621057561707	0	0.876931425863
Family_Level__Corynebacteriaceae	0	0	30.6481206658	0	0	0	0	0	0	0	0	0	0	0.442811322687	0	0	10.2711997842	12.5024028515	0	1.49977058409	11.4048302942	0	0	0	0	1.02845518252	0	0.0806241261724	0	0.0785963883596	11.4005017306	7.32876773383	0	2.70416307368	0.640726355146	0	0	0	0.0160294491754	0	0	0	0	0.624563453552	0	0	5.74561907962	0	1.04892234972
Family_Level__Cryomorphaceae	0	0	0	0	0	0	0	0	0.329585762063	0	0	0	0	0	0	0	0	0	0	0	0.638139266294	0	0	0	0	0	0	0	0	1.99781684484	0.467929569733	1.69781602946	0	0.0522188387379	0	0	0	0	0	0	0	0	0	0	0	0	0	2.18415461297	0
Family_Level__Cyclobacteriaceae	0	0	0	0	0	0.775664106554	0	0	0	0	0	0	0	0	0	0	0	0	0	0	0	0	0	0	0	0	0	0	1.34027372691	0	0	0.940671693144	0	0.187365429404	0	0	0	0	0	0	0	0	0	0	0	0	0	0	0
Family_Level__Cystobacteraceae	0	0	0	0	0	0	0	0	0	0	0	0	0	0	0	0	0	0	0	0.0802708998072	0	0	0	0	0	0	0	0	0	0	0	0	0	0	0	0	0	0	0	0	0	0	0	0	0	0	0	0	0
Family_Level__Cytophagaceae	0	0	0	0	0	0	0	0	0	0.451267617995	0	0.112705557268	0	0	0	0	0	0	0	0.5729045432	1.2431750032	0	0	0	0	0.482249552102	0.218016358718	0	0	0	0.740588773331	0.376673265629	0.0185254627144	0.473940146241	0	0	0	0	0	0	0	0	0	0.18316013128	0	0	1.13308306292	0	0
Family_Level__Deferribacteraceae	0	0	0	0	0	0	0	0	0	0	0	0	0	0	0	0	0	0	0	0	0	0	0	0	0	0	0	0	0	0	0	0	0	0	0	0	0	0	0	0	0	0	0	0	0	0	0	0	0
Family_Level__Dehalococcoidaceae	0	0	0	0	0	0	0	0	0	0	0	0	0	0	0	0	0	0	0	0	0	0	0	0	0	0	0	0	0	0	0	0	0	0.0587565278911	0	0	0	0	0	0	0	0	0	0	0	0	0	0	0
Family_Level__Deinococcaceae	0	0	0	0	0	0	0	0	0	0	0	0	0	0	0	0	1.91626328401	0	0.165814100328	1.35770259458	0	0	0	0	0	0	0	0	0.0922831467978	0.0555451704821	0	0	0	0.533797927317	0	0	0	0	0	0	0	0	0	0	0	0	0	0	0
Family_Level__Dermacoccaceae	0	0	0	0	0	0	0	0.518755866251	0	0	0	0	0	0	0	0	0.556668283429	0	0	0	0	0	0	0	0.0627716285373	0	0	0	0	0	0	0	0	0.00739139109986	0	1.44632239649	0	0	0	0	0	0	0	0	0	0	0	0	0
Family_Level__Desulfarculaceae	0	0	0	0	0	0	0	0	0	0	0	0	0	0	0	0	0	0	0	0	0	0	0	0	0	0	0	0	0	0	0	0	0	0	0	0	0	0	0	0	0	0	0	0	0	0	0	0	0
Family_Level__Desulfobacteraceae	0	0	0	0	0	0	0	0	0	0	0	0	0	0	0	0	0	0	0	0	0	0	0	0	0	0	0	0	0	0	0.75601850913	0	0	0.0186913712481	0	0	0	0	0	0	0	0	0	0	0	0	0	0	0
Family_Level__Desulfobulbaceae	0	0	0	0	0	0	0	0	0	0	0	0	0	0	0	0	0	0	0	0	0	0	0	0	0	0	0	0	0	0	0	0	0	0	0	0	0	0	0	0	0	0	0	0	0	0	0	0	0
Family_Level__Desulfovibrionaceae	0	0	0.453921407869	0	0	0	0	0.0252803984459	0	0	0	0	0	0.0172570930779	0	0	0	1.00781382409	0	1.64812634849	0	0	0	0.220502305005	0	0	0	0.592980558414	0	0.4175165857	0	0	0	0.420571120213	0	0	0	0	0.101965249236	0	0	0	0	0	0	0	0	0	0
Family_Level__Desulfurobacteriaceae	0	0	0	0	0	0	0	0	0.0140422540118	0	0	0.66634452916	0	0.311545419375	0	0	0	0	0	0.242112305958	0	0	0	0	0	0	0	0	0	0	0	0	0	0	0	0	0	0	0	0	0	1.09433136913	0	0.824500100581	0	0	0	0	0
Family_Level__Desulfurococcaceae	0	0.26750704034	0	0	2.6188338945	0	0	0	0.406336616709	0	0	0.518648390798	0	0.0982368976072	0.360482820282	0.217956502533	0.169575106833	0.424184277383	0	0.0225061488727	1.08765860528	0	0	0	0	0.375049436487	0.461646178513	0.312515602785	1.20393408418	2.87698419023	1.14450645962	0.595131264409	0.690661967208	0.727017395065	0.761179471062	0	1.74466936833	0.102570976075	0.0217105925208	0.521898314975	0.551824611241	0.441139158432	0.332022598242	0.628314729471	0	0	0.142603340826	0	0
Family_Level__Ectothiorhodospiraceae	0	0	0	0	0	0	0	0	0	0	0	0	0	0	0	0	0	0	0	0	0	0	0	0	0	0	0	0	0	0	0	0	0	0	0	0	0	0	0	0	0	0	0	0	0	0	0	0	0
Family_Level__Elusimicrobiaceae	0	0	0	0	0	0	0	0	0	0	0	0	0	0	0	0	0	0	0	0	0	0	0	0	0	0	0	0	0	0	0	0	0	0	0	0	0	0	0	0	0	0	0	0	0	0	0	0	0
Family_Level__Enterobacteriaceae	62.3825525918	1.79727269369	4.91127209477	2.30518899282	33.2540170788	7.99838826368	0	0	0	0.373702554363	0	0	0	0	0	1.8534748502	6.50464452001	2.30141628313	0	0.541072063376	0.372802570112	0	4.89468618879	0	15.0959832687	0	0.231140085058	1.34187790349	1.80320816917	0	1.09157069521	0	0.309277245391	0.685332214727	0	37.536627833	70.2479185794	0	0	5.42761764692	1.09745150989	0	45.6192521777	0	24.6831426429	2.98894571697	1.10024682712	3.17744860403	0
Family_Level__Enterococcaceae	0	0	0	0	0	0	0	0	0	0	0	0	0	0	0	0	0	0	0	0	0	0	0	0	0	0	0	0	0	0	0	0	0	0	0	0	0	0	0	0	0	0	0	0	0	0	0	0	0.828960623694
Family_Level__Erysipelotrichaceae	0	0	0	0	0	0	0	0	0	0	0	0	0	0	0	0	0	0	0	0	0	0	0	0	0	0	0	0	0	0	0	0	0	0	0.330051991324	0	0	0	0	0	0	0	0	0	0	0	0	0	0
Family_Level__Eubacteriaceae	0	1.28159781715	2.82508076572	0	0	0	0	0	0	0	0	0	0	0	0	0	0	3.52050689147	0	0	0	0	0	0	7.09845470881	2.5108524548	2.31958254492	1.31664794643	0	0	0	0.0720956521791	0	0	0	0	0	0	0	0	0	0.367310586727	0	1.23447491861	0	0	1.47976523185	3.6131941978	0
Family_Level__Ferroplasmaceae	0	0	0	0	0	0	0	0	0	0	0	0	0	0	0	0	1.66174524755	0	0	0	0	0	0	0	0	0	0	0	0.180432327182	0	0	0	0	0	0	0	0	0	0	0	0	0	0	0	0	0	0	0	0
Family_Level__Fibrobacteraceae	0	0	0	0	0	0	0	0	0	0	0	0	0	0	0	0	0	0	0	0	0	0	0	0	0	1.17140856961	0	0	0	0.853006323293	0	0	0	0	0	0	0	0	0	0	0	0	0	0.0481601091817	0	0	0	0	0
Family_Level__Flammeovirgaceae	0	0	0	0	0	0	0	0	0	0	0	0	0	0	0	0	0	0	0	0	0	0	0	0	0	0	0	0	0	0	0.00952255166935	1.01063913915	0	0	0	0	0	0	0	0	0	0	0	0	0	0	0	0	0
Family_Level__Flavobacteriaceae	0	0	0	0	0	0	0	1.08409104235	1.80559798333	0.905984480282	0.462072342878	0.868569798201	0	0	0.940423950043	0.537079966204	0	0	0	1.83227806686	7.22885981655	0	0	0	0	1.49846943803	1.18334119322	0	0	1.63670681378	5.72477332217	6.60615545416	2.73249443055	12.9661483746	0.389486145467	0	0	1.46953531609	0	0	0	1.20625813916	0	2.09374270806	0	0	6.41252229681	0	2.05244414888
Family_Level__Francisellaceae	0	0	0	0	0	7.73695901249	0	0	0	0	0	0	0	0	0	0	0	0	0	0	0	0	0	0	0	0	0	0	0	0	1.12670673943	0	0	0	0	0	0	0	0	0	0	0	0	0	0	0	0	0	0.92142868926
Family_Level__Fusobacteriaceae	0	0	0	0	0	0	0	0.245692246043	2.07341618527	0.59913296997	1.30326415918	0	0	0	1.0968334912	0	0	0	0	0	5.22639544157	0	0	0	0	2.93571174442	0	0	0	0	0.720348783758	0.775330344733	0.920370196427	0.430998399014	0	0	0	0	0	0	0.168133957547	0	0	4.84364040018	0	0	2.13428296378	0	0.43271964095
Family_Level__Gemmatimonadaceae	0	0	0	0	0	0	0	0	0	0	0	0	0	0	0	0	0.330942778104	0	4.12075058559	0	0	0	0	0	0	0	0	0	0	0	0	0	0	0	0	4.59519939136	0	0	0	0	0	0	0	0	0	0	0	0	0
Family_Level__Geobacteraceae	0	0	0	0.0470442029925	0	0	0	0	0	0	0	0	17.4344569711	0	0	0.270943770475	0	0	0	0.350494478868	0	11.5112855561	0	0	0	0	1.07085939641	0	0	0	0	0	0	0	0	0	0	0.673469603482	0	0	0	0	0	0	0	0	0.446411379022	0	0
Family_Level__Hahellaceae	0	0	0	0	0	0	0	0	0	0	0	0	0	0	0	0	0	0	0	0	0	0	0	0	0	0	0	0	0	0	0.33618216554	0	0	0	0	0	0	0	0	0	0	0	0	0	0	0	0	0	0
Family_Level__Halanaerobiaceae	0	0	0	0	0	0	0	0	0	0	0	0	0	0	0	0	0	0	0	0	0	0	0	0	0	0	0	0	0	0	0	0	0	0	0	0	0	0	0	0	0	0	0	0	0	0	0	0	0.442955692335
Family_Level__Halobacteriaceae	0	0	0	0	0.692660270698	0	1.87929798966	0	0	0	0	0	0	0	0	0	0	0	0.921405509031	0	0	0	8.23770915234	0	0.0707019693944	0	0.0521197315692	0.405637108018	0	2.21898413359	0	0	0	0	0	0	0	0	0.460432939249	3.18742865699	0	0.0389922367786	0	0	6.29299337922	1.52674098443	0	0	1.22833079964
Family_Level__Halobacteroidaceae	0	0	0	0	0	0	0	0	0.0558849924044	0	0	0.612295967778	0	0.435764774356	0	0	0	0	0	0.0169415376626	0	0	0	0	0	0	0	0	0	0	0	0	0	0	0	0	0	0	0	0	0	0.0653894938116	0	0	0	0	0	0	0.0419772352954
Family_Level__Halomonadaceae	0	0	0	0	0	0	0	0	0	0	0	0	0	0	0	0	0	0	0	0.0615973361061	0	0	0	0	0	0	0	0	0	0	0	0	0	0	0	0	0	0	0	0	0	0	0	0	0	0	0	3.9112266314	0
Family_Level__Helicobacteraceae	0	0	0	0	0	0	0	0	0	0	0	0	17.4401019402	0	0	0	0	0	0	1.31775651559	0.494401788036	29.3203038806	0	0	0	0.0457664672178	0	0.120165891748	0	0	0.521058345649	0.331565065446	0	0.855827439396	0	0	0	0	0	0	0	0	0	0	0	0	2.98168652697	3.48530576652	0.439675414407
Family_Level__Herpetosiphonaceae	0	0	0	0	0	0	0	0	0	0	0	0	0	0	0	0	0	0	0	0	0	0	0	0	0	0	0	0	0	0	0	0	0	0	0	0	0	0	0	0	0	0	0	0	0	0	0	0	0
Family_Level__Hydrogenothermaceae	0	0	0	0	0	0	0	0	0.433150878421	0	0	0.122637835377	0	0	0	0	0	0	0	0.0554240471926	0	0	0	0	0	0	0	0	0	0	0	0	0	0	0	0	0	0	0	0	0	0.709428790092	0	0	0	0	0	0	0
Family_Level__Hyphomonadaceae	0	0	0	0	0	0	0	0	0	0	0	0	0	0	0	0	0	0.0471487635413	0	0.0497324323222	0	0	0	0	0	2.02543469212	0	0.629000828832	0	0	0	0.820451187111	0	0.283116438226	0	0	0	0	0	0	0	0	0	0.620376272153	0	0	0	0	0
Family_Level__Idiomarinaceae	0	0	0	0	0	0	0	0	0	0	0	0	0	0	0	0	0	0	0	0	0	0	0	0	0	0	0	0	0	0	0	0	0	0	0	0	0	0	0	0	0	0	0	0	0	0	0	0	0
Family_Level__Ignavibacteriaceae	0	0	0	0	0	0	0	0	0.0852408315067	0	0	0	0	0	0	0	0	0	0	0	0	0	0	0	0	0	0	0	0	0	0	0	0.238842192997	0	0.0768528259234	0	0	0	0	0	0	0	0	0	0	0	0	0	0
Family_Level__Jonesiaceae	0	0	6.90318958976	0	0	0	0	0	0	0	0	0	0	0.410173600573	0	0	2.69172549867	5.26759761601	0	0	3.41927783934	0	0	0	0	0.0696263598242	0	0	1.17721197889	0.962075276515	4.16230967018	2.00990250062	0	1.60158533158	0	0	0	0	0	1.5304592694	0	0	0	0	0	0	1.71915626291	0	3.65511096928
Family_Level__Kineosporiaceae	0	0	0	0	0	0	0	0	0	0	0	0	0	0	0	0	0	0	0	0.598374910891	0	0	0	0	0	0	0	0	0	0	0	0	0	0.246367822413	0	0	0	0	0.182296951342	0	0	0	0	0	0	0	1.66117942351	0	0
Family_Level__Kofleriaceae	0	0	0	0	0	0	0	0	0	0	0	0	0	0	0	0	0	0	0.0675034896086	0	0	0	0	0	0	0	0	0	0	0	0	0	0	0	0	0	0	0	0	0	0	0.0309063216187	0	0	0	0	0	0	0
Family_Level__Lachnospiraceae	0.241878443498	0.134734427191	4.36409507008	1.95811234673	25.6115235545	0	1.10203065474	1.74067483915	0.738470937237	2.05114811321	2.82333822629	1.2115620458	0	0.263004655319	1.03683697229	4.95184025186	8.78504416793	4.35543485042	0	0	0	0	10.8619777135	0	0.790441662041	0.811995145136	7.5185880842	0.491356318511	1.81081533792	0.435803188815	0.110600814937	0.581012069123	0.11964363464	0	0	18.7621371794	0.889059859846	0.894641036562	2.15795204064	8.40621297692	2.57163650298	1.11333887927	20.8943415571	2.59002064763	31.2859121981	3.39541926944	0.181664629014	0	2.0562767604
Family_Level__Lactobacillaceae	0	0.0262933521797	0.548299801099	70.6344800034	0	42.8065221032	79.4643430696	0	5.99635754927	0.27759983537	0	3.1808511243	0	1.40531996735	0	0	0	0	0	0	0	0	0	0	21.4348913889	1.82728195466	0	0.081012921083	0.00806129155586	4.32559716124	0	0	0	0	0.481638145322	0	0	0	0	0	0	5.11186155309	0	1.47972703404	0	0	0	35.7409210445	2.26699106455
Family_Level__Legionellaceae	0	0	0	0	0	0	0	0	0	0	0	0	0	0	0	0	0	0	0	0	0	0	0	0	0	0	0	0	0	0	0	0	0	0	0	0	0	0	0	0	0	0	0	0	0	0	0	0	0
Family_Level__Leptospiraceae	0	2.35069184104	0	0.476991806241	0	0	0	1.51217175678	0	4.5160062132	3.76061096243	0	0	0	1.69556434256	3.3072619511	0	0	0	0	2.46568137675	0	0	0	0	0.755879073975	2.65632702209	1.57989201296	0	0.68404416539	2.06636391255	1.28164835969	1.02983690024	0.413720377216	0	0	0	0	0	0	3.71654410949	0	0	0.179069080366	0	0	0	0	0
Family_Level__Leptotrichiaceae	0	0	0	0	0	0	0	0.986821949125	1.02169160762	1.71305844846	2.15518923403	0	0	0	1.50293710524	0.881728195488	0	0	0	0.968758424896	6.84468977927	0	0	0	0	1.02520755021	0	0	0.122932238888	0	0.578870657526	3.18323339064	1.30306340505	0.599590549448	0	0	0	0	0	0	1.4096423566	0	0	1.67063855786	0	0	2.84565502011	0	0
Family_Level__Leuconostocaceae	0	0	0	0	0	7.91282531379	0.155274375083	0	0	0	0	0	0	0	0	0	0	0	0	0	0	0	0	0	0	0	0	0	0	0	0	0	0	0	0	0	0	0	0	0	0	0	0	0	0	0	0	7.00481674721	0
Family_Level__Listeriaceae	0	0	0	0	0	0	0	0	1.40166900058	0	0	1.79193677688	0	0.25800330643	0	0	0	0	0	0.438805908066	0	0	0	0	0	0	0	0	0	0.193963892944	0	0	0	0	0	0	0	0	0	0	0	1.36565947414	0	0.34028552716	0	0	0	0	0
Family_Level__Magnetococcaceae	0	0	0	0	0	0	0	0	0	0	0	0	0	0	0	0	0	0	0	0.619912650519	3.18960364654	0	0	0	0	0	0	0	0	0	2.00162140223	1.08993446273	0	0.219143421598	0	0	0	0	0	0	0	0	0	0	0	0	0.742078741738	0	0
Family_Level__Melioribacteraceae	0	0	0	0	0	0	0	0	0	0	0	0	0	0	0	0	0	0	0	0	0	0	0	0	0	0.336760027176	0.244206444809	0	0	0	0	0	0	0	0	0	0	0	0	0	0	0	0	0	0	0	0	0	0
Family_Level__Methanobacteriaceae	0	0	0	0	0	0	0	0	0	0	0	0	0	0	0	0	0	0	0	0	0	0	0	0	0	0	0	0	0	0	0	0	0	0	0	0	0	0	0	0	0	0	0	0	0	0	0	0	0.683817841888
Family_Level__Methanocaldococcaceae	0	0	0	0	0	0	0	0	0	0	0	0	0	0	0	0	0	0	0	0	0	0	0	0	0	0	0	0	0	0	0	0.0480832034486	0	0	0	0	0	0	0	0	0	0	0	0	0	0	0	0	0
Family_Level__Methanocellaceae	0	0	0	0	0	0	0	0	0	0	0	0	0	0	0	0	0	0	0	0	0	0	0	0	0	0	0	0	0	0	0.246400521669	0	0	0	0	0	0	0	0	0	0	0	0	0	0	0	0	0	0
Family_Level__Methanococcaceae	1.80250032285	1.17637789394	3.33136958334	0	7.53523178122	3.57784749839	0	0	0	0	0	0	0	0	0	0.093018498136	3.71367103952	3.79672079005	0	0	0.412242786898	0	0	0	8.30704423734	0	0	1.60038898809	0.27118612967	0	0	0	0	0	0	0.928401377961	1.77485063214	0	0	0	0	0	1.07050159335	0	0	0	0.0184347068016	0	0
Family_Level__Methanocorpusculaceae	0	0	0	0	0	0	0	0	0	0	0	0	0	0	0	0	0	0	0	0	0	0	0	0	0	0	0.307232376922	0	0	0	0	0	0	0	0	0	0	0	0	0	0	0	0	0	0	0	0	1.32027315855	0
Family_Level__Methanomicrobiaceae	0	0	0	0	1.21748797163	0	0	0	0	0	0.16125646061	0	0	0	0	2.54133087474	0	0	0	0	1.35308655175	0	0	0.528809431194	0	0	0.173232681032	0	0	0	0	0	0.895561893015	0	0	0	0	1.60323756595	0	0	0	0	0	0.131060819591	0	0	0	0	0
Family_Level__Methanopyraceae	0	0	0	0	0	0	0	0.0431668367893	0	0	0	0	0	0	0	0	0	0	0	0	0	0	0	0	0	0	0	0.636770397818	0	0	0	0	0	0	0.0630627306711	0	0	0	0	0	0	0	0	0	0	0	0	0	0
Family_Level__Methanoregulaceae	0	0	0	0	0	0	0	0	0	0	0	0	0	0	0	0	0	0	0	0	0	0	0	0.174918705337	0	0	0	0	0	0	0	0	0	0	0	0	0	0	0	0	0	0	0	0	0	0	0	0	0
Family_Level__Methanosaetaceae	0	0	0	0	0	0	0	0	0	0	0	0	1.23667583943	0	0	0	0	0	0.359682952539	0.107678170501	0	0	0	0	0	0	0	0.011363786037	0	0.361464078502	0.777223862388	0	0	0	0	0	0	0	0	0	0	0	0	0	0	0	0.442968049308	0	0
Family_Level__Methanosarcinaceae	0	0	0	0.554926392112	0	3.13723517388	0	0	0	0	0	0	0	0	0	0	0	0	0	0	0.070048175161	0	0	0	6.67205889185	0	0	0	1.16476155855	0	0	0.0314744625423	0	0	0	0	0	0	0	5.11606753928	0	0	0	0	0	0	0	3.67498445338	0
Family_Level__Methanospirillaceae	0	0	0	0	0	0	0	0	0	0	0	0	0	0	0	0	0	0	0	0	0	0	0	0	0	0	0	0	0	0	0	0	0	0	0	0	0	0	0	0	0	0	0	0	0	0	0	0	0
Family_Level__Methanothermaceae	0	0	0	0	0	0	0	0	0	0	0	0	0	0	0	0	0	0	0	0	0	0	0	0	0	0.338932839492	0	0	0	0	0	0	0	0	0	0	0	0	0	0	0	0	0	0	0	0	0	0	0
Family_Level__Methylacidiphilaceae	0	0	0	0	0	0	0	0	0	0	0	0	0	0	0	0	0	0	0	0	0	0	0	0	0	0	0	0	0	0	0	0	0	0	0	0	0	0	0	0	0	0	0	0	0	0	0	0	0
Family_Level__Methylocystaceae	0	0	0	0	0	0	0	0	0	0	0	0	0	0	0	0	0	0	0	0	0	0	0	0	0	0	0	0	0	0	0.20503128501	0	0	0	0	0	0	0	0	0	0	0	0	0	0	0	0	0	0
Family_Level__Methylophilaceae	0	0	0	0	0	0	0.497531598661	0	0	0	0	0	0	0	0	0	0	0	0	0	0	0	0	0	0	0	0	0	0	0	0	0.4790077327	0	0	0	0	0	0	0	0	0	0	0	0	0	0	0	0	0
Family_Level__Microbacteriaceae	0	0	0	0	1.06030396906	0	0	0	0	0	0	0	0	0	0	0	0.185074243008	0	0.361021962742	0	0	0	0	0.206065220781	0	0	0	0.102652389463	0	0	0	0	0	0	0	1.74543029771	0	0	0	0	0	0	0.924565589351	0	0	0	0	0	0
Family_Level__Micrococcaceae	0	0	0.198578655795	0	0	0	0	2.80287548461	0.33580630272	0	0	0.189082959716	0	5.0290845181	0	3.41569980427	0	0	0	6.85970788664	4.0876363277	0	0	0	0	0.122913199372	0	0.556375733421	13.4694644497	3.74972857829	10.404427626	5.35688523747	1.65973801041	10.2079319826	3.52259271285	1.71994118104	0	16.608682411	0.0279206605604	0	0	0.385528312271	0	0.789218709139	0	0	3.60995443462	0	0
Family_Level__Moraxellaceae	0	0	0	3.81776086189	0	0	0	0.0892004975792	0	0	0	0	0	0	0	0.0921453404165	0	0	0	0	1.09540797723	0	0	0	0	0	0	0	0	0	0.634452741911	0.478285145726	0.754134697318	0	0.443699124501	0	0	0	0	0	0	0	0	0	0	0.105123474651	0	0	0
Family_Level__Mycobacteriaceae	0	0	0	0	0	0	0	0	0	0	0	0	0	0	0	0	0	0	0	0	0	0	0	0	0	0	0	0	0	0	0	0	0	0	0	0	0	0	0	0	0	0	0	0	0	0	0	0	0
Family_Level__Mycoplasmataceae	0	0.328391199297	0	0.907236175267	0	0	0.603188247828	1.30344236412	1.27182654803	3.82568858857	1.84382275017	1.62019376107	23.4581052244	0.682885490425	0.386642008754	0	0	0	0	1.11142665504	0	10.1892933062	0	0.467150957218	0	0.223660884083	0	0	0.292296665866	1.47381962558	0	0.374980769138	0.551618495102	0.358424694656	1.17836145993	0	0	1.12428193306	2.06573422764	0	0	1.82283891082	0	0.962125239823	0	0	0	8.92565434026	0
Family_Level__Myxococcaceae	0	0	0	0	0	0	0	0	0	0	0	0.100756169199	0	0.20351419398	0	0	0	0.0838681390114	0	0	0	0	0	0	0	0	0	0	0	0.273204557351	0	0	0	0.0508781338326	0.061367101755	0	0	0	0	0	0	0	0	0	0	0	0	0	0
Family_Level__Neisseriaceae	0	0	0	0	0	0	0	0	0	0	0	0.536127650877	0	0	0	0	0	0	0	7.42941782627	0.579311072738	0	0	0	0	0	0	0	0	2.72272951451	1.48910026316	3.13866861509	1.3081531081	2.35855935026	0	0	0	0.6925304848	0	0	0	0	0	0	0	0	2.08201843197	0	0
Family_Level__Nitrosopumilaceae	0	0	0	0	0	0.782276810506	0.871820761554	0	0.597680803756	0	0	1.00669479364	0	0	1.22198323148	0	0	0	0	0	0	0	0	0	0	0	0	0	0.438306059049	0	0	0.640822095487	0	0	0	0	0	0	1.12027837745	0	0.152422026164	0.753304292688	0	0	0	0.25396966776	0	3.43405879016	0.973179345041
Family_Level__Nitrososphaeraceae	0	0	0	0	0	0	0	0	0	0	0	0	0	0	0	0	0	0	0	0	0	0	0	0	0	0	0	0	0	0	0	0	0	0	0	0	0	0	0	0	0	0	0	0	0	0	0	0	0
Family_Level__Nitrospiraceae	0	0	0	0	0	0	0	0	0	0	0	0	0	0	0	0	0	0	0	0	0	0	0	0	0	0	0	0	0	0	0	0	0	0	0	0	0	0	0	0	0	0	0	0	0	0	0	0	0.459410156562
Family_Level__Nocardiaceae	0	0	0	0	6.87090945536	0	0	0	0	0	0	0	0	0	0	0	1.57364238169	0	1.9833509999	0	0	0	0	0.0590032767759	0	0	0	0	0	0	0	0	0	0	0	1.90032623279	0	0	0	0	0	0	0	0	0	0	0	0	0
Family_Level__Nocardiopsaceae	0	0	0	0	0	0	0	0	0	0	0	0	0	0	0	0	0	0	0	0	0.278886171392	0	0	0	0	0	0	0.484029732424	0	0	0.357658831371	0	0	0.702499267796	0	0	0	0.270429269852	0	0	0	0	1.33285782535	0	0	0	0.522691026262	0	0
Family_Level__Nostocaceae	0	0	0	0	0	0	0	0	0.259459128443	0	0	0	0	0	0	0	0	0	0	0	0	0	0	0	0	0	0	0	0	0.486499671456	0	0	0	0	0	0	0	0	0	0	0	0	0	0	0	0	0	0	0
Family_Level__Oceanospirillaceae	0	0	0	0	0	0	0	0	0	0	0	0	0	0	0	0	0	0	0	0	0	0	0	0	0	0	0	0	0	0	0	0	0	0	0	0	0	0	0	0	0	0	0	0	0	0	0	0	0
Family_Level__Oxalobacteraceae	0	0	0	0	0	0	0	0.167027434566	0	0	0	0.112143993853	0	0	0	0	0	0	0	0.354846285764	0.00470596165731	0	0	0	0	0	0	0	0	0	0	0.409530311572	0.398685332165	0	0	0	0	0	0	0	0	0	0	0	0	0	0	0	0
Family_Level__Paenibacillaceae	0	0	0	0	0	0	0	0	0	0	0	0	0	0	0	0	0	0	0	0.0535211079083	0	0	0	0	0	0	0	0	0	0.264777951054	0	0	0	0	0	0	0	0	0	0	0	0	0	0	0	0	0	0	0
Family_Level__Parachlamydiaceae	0	0	0	0	0	0	0	0	0	0	0	0	0	0	0	0	0	0	0	0	0	0	0	0	0	0	0	0	0	0	0	0	0	0	0	0	0	0	0	0	0	0	0	0	0	0	0	0	0
Family_Level__Parvularculaceae	0	0	0	0	0	0	0	0	0	0	0	0	4.09497269247	0	0	0	0	0	0	0	0	0	0	0	0	0	0	0	0	0	0	0	0	0	0	0	0	0	0	0	0	0	0	0	0	0	2.35918413224	0	0
Family_Level__Pasteurellaceae	0	10.6562606566	0	0	0	0	0	24.8352456448	17.9844128722	4.53772730015	13.2822416931	9.36132556344	0	21.5260593446	14.0564826896	10.8081481474	0	0	0	37.8719993753	1.59133471793	0	0	0	0	0.277018669757	0.240647620282	17.6093698571	15.2923239948	3.59740011012	7.71847482447	25.1278894307	18.9038163958	12.1266112273	52.4366693703	0	0	5.13743294747	19.6032962366	0	25.4040408166	7.34399432026	0	3.14615057719	0	0	3.39502302924	1.17604480665	0
Family_Level__Pelobacteraceae	0	0	0	0	0	0	0	0.0746509207847	0	0	0	0	0	0	0	0	0	0	0	0.937887020906	1.22679438339	0	0	0	0	0	0	0	0	0	0.860782060617	0.537570682484	0	0	0	0	0	0	0	0	0	0	0	0	0	0	0	0	0
Family_Level__Peptococcaceae	0	0	0	0	0	0	0	0	0	0	0	0	0	0	0	0	0	0	0	0	0	0	0	0	0	0	0	0	0	0	0	0	0	0	0	0	0	0	0	0	0	0	0	0	0	0	0	0	0
Family_Level__Peptostreptococcaceae	0	0.0986556002589	0	0	0	2.61554828703	0	0	0	1.83533360531	1.04583894152	0	0	0	1.58569227402	0	0	0	0	0	1.81945828184	0	0	0	0	1.40843822391	0.943042871431	0	1.11204798588	0	0.958141314351	0.917869916882	0.751052648653	0.610509695279	0	0	0	0	0	0	0.0278142532082	0	0	1.36519496496	0	0.00872542672164	2.86887219321	0	3.45506225529
Family_Level__Phycisphaeraceae	0	0	0	0	0	0	0	0	0	0	0	0	0	0	0	0	0	0	0	0	0	0	0	0	0	0	0	0	0	0	0	0	0	0	0	0	0	0	0	0	0	0	0	0	0	0	0	0	0
Family_Level__Picrophilaceae	0	0	0	0	0	0	0	0	0	0	0	0	0	0	0	0	0	0	0	0	0	0	0	0	0	0	0	0	0	0	0	0	0	0	0	0	0	0	0	0	0	0	0	0	0	0	0	0	0
Family_Level__Planctomycetaceae	0	0	0	0	0	0	0	0	0	0	0	0	0	0	0	0	0	0.132620275582	0	0.235656767254	0	0	0	0	0	0	0	0	0	0	0	0	0	0	0	0	0	0	0	0	0	0	0	0	0	0	0	0	0
Family_Level__Porphyromonadaceae	0	0	0	2.58372274623	0	0	1.37996024875	2.29135986073	0.688065375445	0.873561942748	3.26227752078	1.05665619797	0	1.17827971324	2.68591377444	4.10866691936	0	1.21722082675	5.24384847315	0	4.21799529596	0	5.46406093632	1.58415134259	0	2.8265251724	3.11212014328	0.217366408389	0	0.625139195892	1.05052146611	1.84185988754	3.12176818799	4.44832378226	3.82625294587	0	0	1.76961094989	0.641794463228	3.55541306248	2.98229060905	0.719123045742	0	1.3851219631	5.07388064469	4.73665545076	1.23320852837	0	1.77031032317
Family_Level__Prevotellaceae	0	0	0	0	0	0	0	0	1.74599751278	0	0	1.69321466476	0	0.659063143586	6.32067944396	0	0.758956105628	1.50180761533	1.35082154663	3.01782556391	4.42728027229	0	0	0	0	22.9357016336	5.24071689883	0	0	2.31069561357	1.70774733719	2.58609038195	2.48935676079	2.58119972391	1.73435992575	0	0	3.33097273446	1.35286059028	0	0	1.24990264076	0	18.8250001476	0	0	8.30435134462	0	0.0490332414541
Family_Level__Prochlorococcaceae	0	0	0	0	0	0	0	0	0	0	0	0	0	0	0	0	0	0	0	0	0	0	0	0	0	0	0	0	0	0	0	0	0	0	0	0	0	0	0	0	0	0	0	0	0	0	0	0	0
Family_Level__Promicromonosporaceae	0	0	0	0	0	0	0	0	0	0	0	0	0	0	0	0	0	0	0	0	0	0	0	0	0	0	0	0	0	0	0.0779570676325	0	0	0	0	0	0	0	0.087513897192	0	0	0	0	0	0	0	0	0	0
Family_Level__Propionibacteriaceae	0	0	4.60430119063	0	0	0	0	3.23450242416	0	0	0	0	0	1.54632737901	0	0	22.1592689026	25.2223727526	58.174170884	0	3.57738974537	0	8.95325532937	90.357211656	0	0	0	2.57305300621	0.351787909826	1.74538936314	6.70762667111	1.99627657449	1.16679671744	3.33455162762	0.468151828666	2.81410191009	0	0.945016956231	0	25.2410571861	0	0	0	0	0	0	3.4682434892	0	4.84579839613
Family_Level__Pseudoalteromonadaceae	0	0	0	0	0	0	0	0	0	0	0	0	0	0	0	0	0	0	0	0	0	0	0	0	0	0	0	0	0	0	0	0	0	0	0	0	0	0	0	0	0	0	0	0	0	0	0	0	0
Family_Level__Pseudomonadaceae	0	0.154536179723	0	0	0	0	0	0	0	0	0	0.004716119286	0	0	0	0	0	0	0	0	0	0	0	0	0	0	0	0	0	0	0	0	0	0	0	0	0	0	0	0	0	0	0	0	0	0	0	0	0
Family_Level__Pseudonocardiaceae	0	0	0	0	0	0	0	0	0	0	0	0	0	0	0	0	0	0	0	0	0	0	0	0	0.0506227614718	0	0	0	0	0	0	0	0	0	0	0	0	0	0	0	0	0	0	0	0	0	0	0	0
Family_Level__Psychromonadaceae	0	0	0	0	0	0	0	0	0	0	0	0	0	0	0	0	0	0	0	0	0	0	0	0	0	0	0	0	0	0	0	0	0	0	0	0	0	0	0	0	0	0	0	0	0	0	0	0	0
Family_Level__Puniceicoccaceae	0	0	0	0	0	0	0	0	0	0	0	0	0	0	0	0	0	0	0	0	0	0	0	0	0	0	0	0	0	0.427145691999	0	0	0	0	0	0	0	0	0	0	0	0	0	0	0	0	0	0	0
Family_Level__Pyrodictiaceae	0	0	0	0	0	0	0	0	0	0	0	0	0	0	0	0	0	0	0.208951096942	0	0	0	0	0	0	0.0221578974952	0	0	0	0	0	0	0	0	0	0	0	0	0	0	0	0	0	0.154503164082	0	0	0	0	0
Family_Level__Rhizobiaceae	0	0	0	0	0	0	0	0	0	0	0	0	0	0	0	0	0	0	0	0	0.112774687504	0	0	0	0	0	0	0	0	0	0	0.0689131355708	0	0	0	0	0	0	0	0	0	0	0	0	0	0	0	0	0
Family_Level__Rhodobacteraceae	0	0	0	0.803426567895	0.0147426649759	0	0	0	0	0	0	0	0	0	0	0	0	0	0	0.114499237432	0	0	0	0	0	0	0.00162546635296	0	0	0	0	0	0	0	0	0.587750860461	0	0	0	0	0	0	0	0	0	0	0	0	0
Family_Level__Rhodocyclaceae	0	0	0.0200742216101	0	0	0	0	0	0	0	0	0	0	0	0	0	0	0	0	0	1.19728149494	0	0	0	0	0	0	0	0	0	1.1092200882	0.521226127652	0	0.490431581332	0	0	0	0	0	0	0	0	0	0	0	0	0.0277671579331	0	0
Family_Level__Rhodospirillaceae	0	0	0	0	0	0	0	0	0	0	0	0	0	0	0	0	0.366321523445	0	0.442397184072	0.164571082838	0.173669618584	0	0	0.458554232689	0	0	0	0	0	0	0	0	0	0	0	0	0	0.57438277297	0	0	0	0	0	0	0	0	0.63602273812	0	0
Family_Level__Rhodothermaceae	0	0	0	0	0	0	0	0	0	0	0	0	0	0	0	0	0	0.0299618638683	0	0.738221290012	0	0	0	0	0	0	0	0.731068823522	0.140611073909	0	0	0	0	0	0	0	0	0	0	0	0	0.072951181786	0	0	0	0	1.78317256579	0	0
Family_Level__Rickettsiaceae	0	0	0	0	0	0	0	0	0	0	0	0	0	0	0	0	0	0	0	0	0	0	0	0	0	0	0	0	0	0	0	0	0	0	0	0	0	0	0	0	0	0	0	0	0	0	0	0	0
Family_Level__Rikenellaceae	0	0	0	0	0	0	0	0	0	0	0	0	0	0	0	0	0	0	0	0	0.581968873145	0	0	0	0	0	6.22925969381	0	0	0	0	0.775231287134	0	0	0	0	0	0	0	0	0	0	0	0	0	0	0	0	0
Family_Level__Rivulariaceae	0	0	0	0	0	0	0	0	0	0	0	0	0	0	0	0	0	0	0	0	0	0	0	0	0	0	0	0	0	0	0	0	0	0	0	0	0	0	0	0	0	0	0	0	0	0	0	0	0
Family_Level__Rubrobacteraceae	0	0	0	0	0	0	0	0	0	0	0	0	0	0	0	0	0	0	0	0	0	0	0	0	0	0	0	0	0	0	0	0	0	0	0	0	0	0	0	0	0	0	0	0	0	0	1.21096485463	0	0
Family_Level__Ruminococcaceae	0	0.884464509454	0	0	0	0	0	0	0.0347119091379	0	0.200920007882	0.235168541293	0	0	0	1.91298815144	0	0	0	0	0	0	0	0	0	0	8.2217714598	0	0	0	0	0	0.573970496154	0.423255883412	0	0	0	0.820891983824	0	0	0	0.0355875750275	0	0	0	0.805281466443	0.906884568599	0	0
Family_Level__Sanguibacteraceae	0	0	0	0	0	0	0	0.0942803511578	0	0	0	0	0	0.31662052312	0	0	0	0	0.30144945854	0	0	0	0	0	0	0	0	0.165269319616	0	0	0	0	0.0675404121374	0.0352538194458	0	0	0	0.74701071382	0	0	0	0	0.825807712103	0	0	0	0	0	0
Family_Level__Saprospiraceae	0	0	1.6021452644	0	0	0	0	0	0	0	0	0	0	0	0	0	0	0	0	0	0	0	0	0	0	0	0	0	0	0	0	0	0	0.755171786666	0	0	0	0	0	0	0	0	0	0	0	0	0	0	0
Family_Level__Shewanellaceae	0	0	0	0	0	0	0	0	0	0	0	0	0	0	0	0	0	0	0	0	0	0	0	0	0	0.0351883552456	0	0	0	0	0	0	0	0.172358035133	0	0	0	0	0	0	0	0	0	0	0	0	0	0	0
Family_Level__Simkaniaceae	0	0	0	0	0	0	0	0	0	0	0	0	0	0	0.367103611646	0	0	0	0	0	0	0	0	0	0	0	0	0	0	0	0	0	0	0	0	0	0	0	0	0	0	0	0	0	0	0	0	0	0
Family_Level__Spirochaetaceae	0	0.225845861796	2.22172638889	0	2.46096323458	0	0	0.192612596914	0	0	0	0	1.99331859419	0.0561870047914	0	0	4.7305454239	2.27502499632	3.48574198914	0	2.53797952564	0	15.2949447818	0	0	1.32300418187	2.25756846	0	0	0	0.668376926848	0.463042979965	0.215313653824	0.874587288367	0.640780256408	0.218615613788	0	0	0	5.1202582112	0	0	0	0.838222243111	6.17473644643	3.50590838331	6.43871081575	1.33642209067	0.59521967152
Family_Level__Staphylococcaceae	0	0	0	0	0	0	0	0	3.27718396639	0.0683550771652	0.220093769876	1.60781265306	0	0.778954239537	0	0	0	0	0	0.717156998028	0	0	1.94777801732	0	0	0.990494451982	0	0	0.599784761176	4.70861883135	0	0	0	0	1.07632973274	0	0	0	0.297798086402	8.41162906282	0	3.49599593954	0	0.166205897463	0	1.86571859872	0	0	22.3913394372
Family_Level__Streptococcaceae	0	63.9902251083	0	0	0	0.464554511171	1.27280202943	36.6292329085	44.361516886	59.1788139617	49.519012014	60.4252641577	0	51.8989456045	37.4717225957	36.729562421	0	0	0	14.9149775855	5.13297844534	0	0	0	0	7.45212205446	0	34.1230083742	41.4658832365	38.8649837788	10.474373984	6.00988788423	39.3730820932	17.0094225285	17.5350359819	0	0	50.1311885349	58.1509112836	0	43.8791560161	59.8774879835	0	11.5139968705	0	48.7710434456	1.91981553447	0	0.981975022353
Family_Level__Streptomycetaceae	0	0	0	0	0	0	0	0	0	0	0	0	0	0	0	0	0	0	0	0	0	0	0	0	0	0	0	0	0	0	0.321685416483	0	0	0	0	0	0	0	0	0	0	0	0	0	0	0	1.51522948581	0	0
Family_Level__Sulfolobaceae	0	0	0	0	0	0	0	0	0.929686806644	0	0	0	0	0	0.178224480846	0	0	0	0	0	0.198618783459	0	0	0	0	1.76721849973	0	0	0.383630484342	0.321888737662	0	0.53828075155	0	0	0	0	0	0	0	0	0	0	0	0	0	0	0.255846407783	0	0
Family_Level__Synergistaceae	0	0	0	0	0	0	0	0	0	0	0	0	0	0	0	0	0	0	0	0	0	0	0	0	0	0.173424436104	0	0	0	0	0	0	0	0	0	0	0	0	0	0	0	0	0	0	0	0	0	0	0
Family_Level__Syntrophaceae	0	0	0	0	0	0	0	0	0	0	0	0	0	0	0	0	0	0	0	0	0	0	0	0	0	0	0	0	0	0	1.54083262767	0.155774424076	0	0	0	0	0	0	0	0	0	0	0	0	0	0	0	0	0
Family_Level__Syntrophomonadaceae	0	0	0	0	0	0	0	0	0	0	0	0	0	0	0	0	0	0	0	0	0	0	0	0	0	0	0	0	0	0	0	0	0	0	0	0	0	0	0	0	0	0	0	0	0	0	0	0	0
Family_Level__Thermaceae	0	0	0	0	0	0	0	0.475251919008	0	0	0	0.0406803032728	16.3182558648	0.429902450976	0	0	0.293929338997	0.112782205894	0	0.543419263516	1.17886163859	26.9635773492	0	0	0.272989051069	0	0	0.516847741022	0.366789600183	0.674105224956	1.45180662574	0.243445502975	0.658342193214	0.932510249731	0	0.367992796734	0	0.13590160227	0	0	0	0	0	0	0	0	0.848407233077	1.83790524452	0
Family_Level__Thermoanaerobacteraceae	0	0	2.13813914934	0	0	0	0	0	0	0	0	0	0	0	0	0	0	0	0	0	0	0	0	0	0	0	0	0	0	0	0	0	0	0	0	0	0	0.32113517728	0	0	0	0	0	0	0	0	0	0	0
Family_Level__Thermoanaerobacterales_Family_III._Incertae_Sedis	0	0	0	0	0	0	0	0	0	0	0	0	0	0	0	0	0	0	0	0	0	0	0	0	0	0.037822366202	0	0	0	0	0	0	0	0	0	0	0	0	0	0	0	0	0	0	0	0	0	0	0
Family_Level__Thermoanaerobacterales_Family_IV._Incertae_Sedis	21.1082359412	1.38802058105	8.21576698692	0	15.1633475501	0	0	0	0	0	0	0	0	0	0	0	2.32417224282	4.67109174073	0	0	0	0	0	0	1.78486323125	0	0	3.23215129031	0	0	0	0	0	0	0	24.6733658852	18.5687491643	0	0	0	0	0	17.513913547	0	1.42313093604	0	0.845219208277	0	0
Family_Level__Thermococcaceae	0	0	0	0	0	0	0	0	0	0	0	0	0	0.323885732216	0	0	0	0	0	0	0	0	0	0	0	1.10699267419	0	0	0	0.19766323953	0	0	0.140313379693	0	0.696956919448	0	0	0	0	0	0	0	0	1.22576917989	0	0	0	0	0
Family_Level__Thermodesulfobiaceae	0	0	0	0	0	0	0.101387343169	0	0	0	0	0.928627430704	0	1.19326780094	0	0	0	0.299962216584	0	0	0	0	0	0	0	0.195983001799	0	0	0	0.0755157356097	0	0	0	0	0	0	0	0	1.69349559733	0	0	0	0	0.860432467395	0	0	0	0	2.32340966259
Family_Level__Thermomicrobiaceae	0	0	0	0	0	0	0	0	0	0	0	0	0	0	0	0	0	0	0	0	0	0	0	0	0	0	0	0	0	0	0	0	0	0	0	0	0	0	0	0	0	0	0	0	0	0	0	0	0
Family_Level__Thermoplasmataceae	0	0	0	0	0	0	0	0	0	0	0.408875377255	0	0	0	0	0	0	0	0	0	1.56400080701	0	0	0	0	0.314651214686	0.116472157575	0	0	0	0	0.963235887134	0.302608479938	0	0.08221556439	0	0	0	0	0	0.421345600265	0	0	0.628283779444	0	0	0	0	0
Family_Level__Thermoproteaceae	0	0	4.21312694248	0	0	0	0	0.0160564468859	0	0	0	0	0	0	0	0	4.58135689464	2.6410909782	0.51240255009	0	0.462075589383	0	0	0.332047924677	0	0.100738626135	0	0.237472328989	0	0	1.00380299136	0.348361082043	0.0236031971562	0.353604975729	0.18507003443	0	0	0.499216822992	0.150339890478	0.721103911891	0	0	0	0.0585465467201	0	0	0.523426609977	0	0
Family_Level__Thermotogaceae	0	2.53422120437	0	5.02184836584	0	0.323150216067	0	2.45769718491	0.126280963988	3.22603247757	3.4854524002	0.254178823367	0	0	2.66909967402	3.74872664234	0	1.35181569829	0	0	0	0	0	0.305216253993	5.51673308963	1.22148693944	0.655698265996	2.21728262627	1.68674394679	0.611165981106	0	0	1.41021700128	0	0.841772563675	0	0	0.440961705155	0	0.288838927148	3.18889410318	0	0	1.25511581165	0	1.03738536103	0	0	0.465212558303
Family_Level__Trueperaceae	0	0	0	0	0	0	0	0	0	0	0	0	0	0	0	0	0	0	0	0.229298028304	0	6.66204653968	0	0	0	0	0	0	0	0	0	0	0	0	0	0	0	0	0	0	0	0	0	0	0	0	1.12264831878	0	0
Family_Level__Unkwown Family	0	0.558877721918	5.0633625644	5.16301199106	0	1.95304408943	3.87826229888	0.131615197451	1.07427662496	1.53520256256	0.631750369083	1.67803778368	4.14176116572	1.65510274697	0.766739919906	2.65780279118	12.4029455352	6.1623618774	5.19156682841	1.26006260073	0.66404947783	11.5640824964	25.0972380257	1.60204058758	1.19262308425	4.88439763581	3.36763850352	2.0300903206	2.9451802569	3.50522908574	2.3368689223	1.78984574211	1.04132221064	4.1597843284	0.381371296385	0	0	0.835182806414	1.2688294237	11.4525700625	1.70031153812	1.96467565437	0	2.83193935913	16.1163840351	15.4622608898	5.70745167264	6.9257631953	7.22262251496
Family_Level__Veillonellaceae	0	0.601931214471	0	0	0	2.33294692847	0	9.48700688117	4.56925087397	1.80144696634	3.28981938991	2.70623238409	0	5.32880883914	10.126844775	2.57698203297	0.277359095156	3.77216439221	2.84945374755	2.15584013522	4.55507355021	0	0.340696148604	0	1.42684080887	17.5441185491	1.60738654089	14.6728190233	3.43080605488	6.74719061721	5.35472472758	4.89617766227	6.18717628131	4.52348950417	5.7384651559	0	0	2.68824588016	5.22269470514	4.69102616241	2.53911772074	2.9910726197	0	22.0773438378	0	7.33919864135	3.90288670253	0	4.23980450941
Family_Level__Verrucomicrobiaceae	0	0	0.157781983481	0	0	0	0	0	0	0	0	0	0	0	0	0	0	0	0	0	0	0	0	0	0	0	0.149599654039	0	0	0	0	0	0	0	0	0	0	0	0	0	0	0	0	0.193409864508	0	0	0	0	0
Family_Level__Vibrionaceae	0	2.58575233391	2.29659512955	0.771981569682	0	0	3.33853736321	1.59197002302	2.50620169311	0.170631377568	1.84081058911	3.25635628643	0	1.30177815005	2.25765522821	0.955750817673	0	0.981800399001	0	1.98715197243	0	0	0	0	0	0	0	2.11020144575	2.61588128868	3.33908812817	0	0	1.6501190086	0.0395886399819	2.28584972091	0	0	2.79530811568	2.49870657803	0	1.65182174909	2.19835929747	0	0	0	0.292975050179	0	0	0
Family_Level__Waddliaceae	0	0	0	2.288807	0	0	0	0	0	0	0	0	0	0	0	0	0	0	0	0	0	0	0	0	0	0	0	0	0	0	0	0	0	0	0	0	0	0	0	0	0.0991999406113	0	0	0	0	0	0	0	0
Family_Level__Xanthomonadaceae	0	0	0	0	0	0	0	0	0	0	0	0	0	0	0	0	0	0	0	0	0	0	1.62050120257	0	0	0	0	0	0	0	0	0	0	0	0	0	0	0	0	0	0	0	0	0	0	0	0	0	0
Genus_Level__Acetobacter	0	0	0	0	0	0	0	0	0	0	0	0	0	0	0	0	0	0	0	0	0	0	0	0	0	0	0	0	0	0	0	0	0	0	0	0	0	0	0	0	0	0	0	0	0	0	0	0	0
Genus_Level__Acetohalobium	0	0	0	0	0	0	0	0	0.00256432431847	0	0	0.612295967778	0	0	0	0	0	0	0	0.0169415376626	0	0	0	0	0	0	0	0	0	0	0	0	0	0	0	0	0	0	0	0	0	0.0653894938116	0	0	0	0	0	0	0
Genus_Level__Acholeplasma	0	0	0	0	0	0.814346496969	0	0.722254599444	0.255368310459	1.37076448391	1.38909753806	0	0	0	0.643876332252	0.739263385964	0	0	0	0.414944756513	0	0	0	0	0	0	0	0	0	0.375780331535	0.263983614742	0	0.132618160698	0	0.831412535886	0	0	0.343063752407	0	0	0	0.649897857711	0	0	0	0	0	0	2.4733575826
Genus_Level__Acidaminococcus	0	0	0.534570837822	0	0	0	0	0	0	0	0	0	0	0	0	0	0	0	0	0	0	0	0	0	0	0	0	0	0	0	0	0	0	0	0	0	0	0	0	0	0	0	0	0	0	0	0	0	0
Genus_Level__Acidianus	0	0	0	0	0	0	0	0	0	0	0	0	0	0	0	0	0	0	0	0	0	0	0	0	0	0	0	0	0	0	0	0	0	0	0	0	0	0	0	0	0	0	0	0	0	0	0	0	0
Genus_Level__Acidilobus	0	0	0	0	0	0	0	0.303077592153	0	0	0	0	0	0.122981202193	0	0	0	0	0	0	0	0	0	0.0182161445985	0	0	0	0	0	0	0	0	0.0619181103427	0.167919948116	0	0	0	0	0	0	0	0	0	0	0	0	0	0	0
Genus_Level__Acidimicrobium	0	0	0	0	0	0	0	0	0	0	0	0	0	0	0	0	0	0	1.00124799002	0	0	0	0	0	0	0	0	0	0	0	0	0	0	0	0	2.70378704395	0	0	0	0	0	0	0	0	0	0	0	0	0
Genus_Level__Acidithiobacillus	0	0	0.75051350376	0	0	0	0	0	0	0	0	0	0	0	0	0	0	0	0	0	0	0	0	0	0	0	0	0	0	0	0	0	0	0	0	0	0	0	0	0	0	0	0	0	0	0	0	0	0
Genus_Level__Acidobacterium	0	0	0.371632159017	0	0	0	0	0	0	0	0	0	0	0	0	0	0	0	0	0	0	0	0	0	0	0	0	0	0	0	0	0	0	0	0	0	0	0	0	0	0	0	0	0	0	0	0	0	0
Genus_Level__Acidovorax	0	0	0	0	0	0	0	0	0	0	0	0	0	0	0	0	0	0	0	0.910731984282	0	0	0	0	0	0	0	0	0	0	0	0	0	0.368151224175	0	0	0	0	0	0	0	0	0	0	0	0	0	0	0
Genus_Level__Aciduliprofundum	0	0	0	0	0	0	0	0	0	0	0	0	0	0	0	0	0	0	0	0	0	0	0	0	0	0.727680220499	0	0	0	0	0	0	0	0	0	0	0	0	0	0	0	0	0	0	0	0	0	0	0
Genus_Level__Acinetobacter	0	0	0	3.81776086189	0	0	0	0.0892004975792	0	0	0	0	0	0	0	0.0921453404165	0	0	0	0	0	0	0	0	0	0	0	0	0	0	0	0	0.754134697318	0	0.443699124501	0	0	0	0	0	0	0	0	0	0	0	0	0	0
Genus_Level__Actinobacillus	0	0	0	0	0	0	0	0	0	0	0	0	0	0	0	0	0	0	0	0	0	0	0	0	0	0	0	0	0	0.00709683206845	0	0	0	0	0.283133698457	0	0	0	0	0	0	0	0	0	0	0	0.810624954487	0	0
Genus_Level__Actinosynnema	0	0	0	0	0	0	0	0	0	0	0	0	0	0	0	0	0	0	0	0	0	0	0	0	0.0506227614718	0	0	0	0	0	0	0	0	0	0	0	0	0	0	0	0	0	0	0	0	0	0	0	0
Genus_Level__Adlercreutzia	0	0	0	0	0	0	0	0	0	0	0	0.0998346383893	0	0.213603946913	0	0	0	0	0	0	0.180799065857	0	0	0	0	0	0	0	0	0	0.480622815853	0	0	0	0	0	0	0	0.0400055803451	0	0	0	0	0	0	0	0.621057561707	0	0
Genus_Level__Aerococcus	0	0	0	0	0	0	0	0	0	0	0	0	0	0	0	0	0	0	0	0	0	0	0	0	0	0	0	0	0	0	0	0	0.00217421593121	0.629984563301	0	0	0	0	0	0	0	0	0	0.173947154166	0	0	0	0	0
Genus_Level__Aeromonas	0	0	0	0	0	0	0	0	0	0	0	0	0	0	0	0	0	0	0	0.59168312473	0	0	0	0	0	0	0	0	0	0	0	0	0	0	0	0	0	0	0	0	0	0	0	0	0	0	0	0	0
Genus_Level__Aeropyrum	0	0	0	0	0	0	0	0	0	0	0	0	0	0	0	0	0	0	0	0	0	0	0	0	0	0	0	0	0	0	0	0	0	0	0	0	0	0	0	0	0	0	0	0	0	0	0.112608468735	0	0
Genus_Level__Aggregatibacter	0	0	0	0	0	0	0	0	0	0	0	0	0	0	0	0	0	0	0	0	0.354792002133	0	0	0	0	0.277018669757	0	0	0	0	3.10079832039	17.9901534848	0	0.987689040007	0	0	0	0	0	0	0	0	0	0	0	0	0.374368946889	0	0
Genus_Level__Agrobacterium	0	0	0	0	0	0	0	0	0	0	0	0	0	0	0	0	0	0	0	0	0	0	0	0	0	0	0	0	0	0	0	0	0	0	0	0	0	0	0	0	0	0	0	0	0	0	0	0	0
Genus_Level__Akkermansia	0	0	0.157781983481	0	0	0	0	0	0	0	0	0	0	0	0	0	0	0	0	0	0	0	0	0	0	0	0.149599654039	0	0	0	0	0	0	0	0	0	0	0	0	0	0	0	0	0.193409864508	0	0	0	0	0
Genus_Level__Albidiferax	0	0	0	0	0	0	0	0	0	0	0	0	0	0	0	0	0	0	0	0	0	0	0	0	0	0	0	0	0	0	0	0	0	0	0	0	0	0	0	0	0	0	0	0	0	0	0	0	0
Genus_Level__Alicycliphilus	0	0	0	0	0	0	0	0	0.0769314584597	0	0	0	0	0	0	0	0	0	0	0	0	0	0	0	0	0	0	0	0	0	0	0	0	0	0	0	0	0	0	0	0	0	0	0	0	0	0	0	0
Genus_Level__Alicyclobacillus	0	0	0	0	0	0	0	0	0	0	0	0	0	0	0	0	0	0	0.953050743426	0	0	0	0	0	0	0	0	0.035473914941	0	0	0	0	0	0	0	0	0	0	0	0	0	0	0	0	0	0	0	0	0
Genus_Level__Aliivibrio	0	0	0	0	0	0	0	1.59197002302	0	0.170631377568	1.84081058911	0	0	0.378317501016	0	0.955750817673	0	0	0	1.96674053994	0	0	0	0	0	0	0	0	0	0	0	0	0	0.0395886399819	0.632515134256	0	0	2.79530811568	0	0	0	0	0	0	0	0	0	0	0
Genus_Level__Alistipes	0	0	0	0	0	0	0	0	0	0	0	0	0	0	0	0	0	0	0	0	0.581968873145	0	0	0	0	0	6.22925969381	0	0	0	0	0.775231287134	0	0	0	0	0	0	0	0	0	0	0	0	0	0	0	0	0
Genus_Level__Alteromonas	0	0	0	0	0	0	0	0	0	0	0	0	0	0	0	0	0	0	0	0	0	0	0	0	0	2.11201163336	0	0	0	0	0	0	0	0.134703936351	0	0	0	0	0	0	0	0	0	3.24305122439	0	0	0.453500786803	0	0
Genus_Level__Aminobacterium	0	0	0	0	0	0	0	0	0	0	0	0	0	0	0	0	0	0	0	0	0	0	0	0	0	0.173424436104	0	0	0	0	0	0	0	0	0	0	0	0	0	0	0	0	0	0	0	0	0	0	0
Genus_Level__Ammonifex	0	0	2.13813914934	0	0	0	0	0	0	0	0	0	0	0	0	0	0	0	0	0	0	0	0	0	0	0	0	0	0	0	0	0	0	0	0	0	0	0.32113517728	0	0	0	0	0	0	0	0	0	0	0
Genus_Level__Amphibacillus	0	0	0	0.136563024444	0	0	0	0	0	0	0	0	0	0	0	0	0	0	0	0	0	0	0	0	0	0	0	0	0	0	0	0	0	0	0	0	0	0	0	0	0	0	0	0	0	0	0	0	0
Genus_Level__Anabaena	0	0	0	0	0	0	0	0	0	0	0	0	0	0	0	0	0	0	0	0	0	0	0	0	0	0	0	0	0	0	0	0	0	0	0	0	0	0	0	0	0	0	0	0	0	0	0	0	0
Genus_Level__Anaerobaculum	0	0	0	0	0	0	0	0	0	0	0	0	0	0	0	0	0	0	0	0	0	0	0	0	0	0	0	0	0	0	0	0	0	0	0	0	0	0	0	0	0	0	0	0	0	0	0	0	0
Genus_Level__Anaerococcus	0	0	0	0	0	0	0	0	0	0	0	0	0	0	0	0	0	0	0	0	0.101542594134	0	0	0	0	1.42697929902	0	0	0	0	0.29965597876	0	0	0.674941590467	0	0	0	0	0	0	0	0.218414293413	0	0.760631857066	0	0	0	0	11.6445452086
Genus_Level__Anaerolinea	0	0	0	0	0	0	0	0	0	0	0	0	0	0	0	0	0	0	0	0	0.168786956139	0	0	0	0	0	0.0058769992541	0.0532653112633	0	0	0	0	0	0	0	0	0	0	0.0403672205682	0	0	0	0	0	0	0	0	0	0
Genus_Level__Anaplasma	0	0	0.731951787582	0	0	0	4.44269475929	0	1.06784236258	0	0	1.48107616033	0	0.056412746731	0.0218406765045	0	0.19622147009	2.24969568143	0	0	2.99365581144	0	11.3545461523	0	0	1.87465018453	0.568458832538	0	0.573930719258	0	2.13671369856	3.16009647331	0	1.58465339899	0	0	0	0	1.65117915546	8.85909768414	0	2.06531179534	0	1.62512332603	0	4.4488520147	2.15343298509	0	0.081961445401
Genus_Level__Anoxybacillus	0	0	0	0	0	0	0	0	0	0	0	0	0	0	0	0	0	0	0	0	0	0	1.06690554563	0	0	0.654149363142	0	0	0	0	0	0	0	0	0	0	0	0	0	0	0	0	0	0.859642168338	0	0	0.554682855966	0	0
Genus_Level__Aquifex	0	0	0	0	0	0	0	0	0	0	0	0	0	0	0	0	0	0	0	0	0	0	0	0	0	0.193944440105	0	0	0	0	0	0	0	0	0	0	0	0	0	0	0	0	0	0.049882252288	0	0	0	0	0
Genus_Level__Arcanobacterium	0	0	0	0	0	0	0	0	0.293028695901	0	0	0.570793622738	0	0.203822686821	0	0	0	0	0	0	0	0	0	0	0	0.336869095048	0	0.567281162153	0	0	0	0	0	0	0.14896579652	0	0	0	0.759203148378	0	0	0	0	0.116570740632	0	0	0	0	0
Genus_Level__Archaeoglobus	0	0	0	0	0	0	0	0	0.488252750637	0	0	0	0	0	0.316818397864	0	0	0	0	0	0	0	0	0	0	0.0482267386709	0	0	0	0	0	0	0	0	0	0	0	0	0	0	0	0	0	0	0	0	0	0	0
Genus_Level__Arcobacter	0	0	0	0	0	0	0	0	0	0	0	0	0	0	0	0	0	0	0	0	0	0	0	0	0	0	0	0	0	0	0	0	0	0	0	0	0	0	0	0	0	0	0	0	0	0	0	0	0
Genus_Level__Arthrobacter	0	0	0	0	0	0	0	0	0	0	0	0	0	0	0	0	0	0	0	0	0	0	0	0	0	0	0	0	0	0	0	0	0	0	0	0	0	0	0	0	0	0	0	0	0	0	0	0	0
Genus_Level__Arthrospira	0	0	0	0	0	0	0	0	0	0	0	0	0	0	0	0	0	0	0	0	0	0	0	0	0	0	0	0	0	0	0	0	0	0	0	0	0	0	0	0	0	0	0	0	0	0	0.205963138486	0.106299248948	0
Genus_Level__Atopobium	0	0	0	0	0	0	0	0	0	0	0	0	0	0.0489254952348	0	0	0	0	0	0	0	0	0	0.0658247218105	0	1.11545437347	0	0	0	0	0	0	0	0	0	0	0	0	0	0	0	0	0	0.130789292414	0	0	0	0	0.876931425863
Genus_Level__Azospira	0	0	0.0200742216101	0	0	0	0	0	0	0	0	0	0	0	0	0	0	0	0	0	1.19728149494	0	0	0	0	0	0	0	0	0	1.1092200882	0.521226127652	0	0.490431581332	0	0	0	0	0	0	0	0	0	0	0	0	0.0277671579331	0	0
Genus_Level__Bacillus	0	1.72272660396	2.09881385739	1.38323219051	0	1.69798260088	1.01286926014	0	0	1.27110036115	0	0	0	0	0.552592280644	2.40107984559	1.07217127897	3.633020784	2.30684309865	0	0	0	0	1.12855507113	5.29203292995	0.323660041089	0	0	1.57915877943	0.55174247764	0	0	0.45620171867	0	0	0	0	0.818217096595	0	2.40372000566	0	0.138451133432	0	1.17412314391	0	0	1.08952506094	2.068704238	0
Genus_Level__Bacteriovorax	0	0	0	0	0	0	0	0	0.204754313652	0	0	0	0	0	0.251239711132	0	0	0	0	0	0	0	0	0	0	1.04902876189	0	0	0	0	0	0	0	0	0	0	0	0	0	0	0	0	0	0.510446285256	0	0	0	0	0
Genus_Level__Bacteroides	0	0.270117604295	0.916836212349	0	0	0.286066846695	0	0	0.0593825067068	0	0	0	0	0	0.027887276848	0	2.04183511019	0.55737899807	0	0.113468221016	1.32714141342	0	0	0	1.96428299549	2.39803987662	43.2854528453	0.379719617494	0.275918364261	0.0985821883049	1.06088598174	1.53018673168	0	0	0.196113406132	0	0	0	0	0	0	0	0	0.799986257491	0	0	0.557800269952	0	0.0103514026411
Genus_Level__Bartonella	0	0	0	0	0	0	0	0	0	0	0	0	0	0	0	0	0	0	0	0	0	0	0	0	0	0	0	0	0	0	0	0	0	0	0	0	0	0	0	0	0	0	0	0	0	0	0	0	0
Genus_Level__Bdellovibrio	0	0	0	0	0	0	0	0	0	0	0	0	0	0	0	0	0	0.183358157845	0	0.815576489675	0	0	0	0	0	0	0	0.508152699196	0	0	0	0	0	0	0	0	0	0	0	0	0	0.0402881483779	0	0.273969405101	0	0	0	0	0
Genus_Level__Belliella	0	0	0	0	0	0.775664106554	0	0	0	0	0	0	0	0	0	0	0	0	0	0	0	0	0	0	0	0	0	0	1.34027372691	0	0	0	0	0	0	0	0	0	0	0	0	0	0	0	0	0	0	0	0
Genus_Level__Beutenbergia	0	0	0	0	0	0	0	0	0	0	0	0	0	0	0	0	0	0	0	0	0	0	0	0	0	0	0	0	0	0	0	0	0	0	0	0	0	0	0	0	0	0	0	0	0	0	0	0	0
Genus_Level__Bibersteinia	0	0	0	0	0	0	0	0	0	0	0	0	0	0	0	0	0	0	0	0	0.88598817527	0	0	0	0	0	0.0411758719678	0	0	0	0.133394428809	2.32393370037	0	1.14379315872	0.24227885747	0	0	0	0	0	0	0.276925316533	0	0	0	0	0.691428374115	0	0
Genus_Level__Bifidobacterium	0	0	0	0	0	0	0	1.15719167971	0	0	0	0	0	0.353938316279	0	0	0	0.609157030452	0.249771224783	0	0.247066206488	0	4.41675957311	0.199622250137	0	0	0	0	0	0.254077628029	0.90900630742	0	0	0	0	0	0	0.0707274442012	0	0.291902162187	0	0	0	0	0	0	0	0	0
Genus_Level__Blattabacterium	0	0	0	0	0	0	0	0	0	0	0	0	0	0	0	0	0	0	0	0.832983632915	0	0	0	0	0	0.131981213888	0	0	0	0	0	0	0	0.339261870265	0	0	0	0	0	0	0	0	0	0.222225133968	0	0	0.251467156307	3.08443968336	0
Genus_Level__Blautia	0	0.134734427191	0	1.95811234673	0	0	0	1.74067483915	0.738470937237	2.05114811321	2.82333822629	1.2115620458	0	0.263004655319	1.03683697229	4.95184025186	0	0	0	0	0	0	0	0	0	0	2.9224768673	0	0	0	0	0.581012069123	0.11964363464	0	0	0	0	0.894641036562	2.15795204064	0	2.57163650298	1.11333887927	0	1.85073295266	0	0	0	0	0
Genus_Level__Bordetella	0	0	0	0	0	0	0	0	0	0	0	0	0	0	0	0	0	0	0	0	0	0	0	0	0	0	0	0	0	0	0	0	0	0	0	0	0	0	0	0	0	0	0	0	0	0	0.833654438799	0	0
Genus_Level__Brachyspira	0	0.124796561078	0	0	0	0	0	0	0	0	0	0	0	0	0	0.109681656229	0	0	0	0	0.103860854117	0	0	0	0	0	0	0.223017711744	0	0	0	0	0.138591324727	0	0	0	0	0	0	0	0.272894877273	0	0	0	0	0	0	0	0.665175646748
Genus_Level__Brevibacillus	0	0	0	0	0	0	0	0	0	0	0	0	0	0	0	0	0	0	0	0	0	0	0	0	0	0	0	0	0	0	0	0	0	0	0	0	0	0	0	0	0	0	0	0	0	0	0	0	0
Genus_Level__Buchnera	0	0	0	0	0	0	0	0	0	0	0	0	0	0	0	0.46534708593	0	0	0	0	0	0	0	0	0	0	0	0	0	0	0	0	0	0	0	0	0	0	0	0	0	0	0	0	0	0	0	3.17744860403	0
Genus_Level__Burkholderia	0	0	0	0	0	0	0	0	0	0	0	0	0	0	0	0	0	0	0	0	0	0	0	0	0	0	0	0	0	0	0	0	0	0	0	0	0	0	0	0	0	0	0	0	0	0	0	0	0
Genus_Level__Butyrivibrio	0	0	0	0	0	0	0	0	0	0	0	0	0	0	0	0	0	0	0	0	0	0	0	0	0	0.23176093866	0	0	0	0	0	0	0	0	0	0	0	0	0	0	0	0	0	0.739287694968	0	0	0	0	0
Genus_Level__Caldicellulosiruptor	0	0	0	0	0	0	0	0	0	0	0	0	0	0	0	0	0	0	0	0	0	0	0	0	0	0	0	0	0	0	0	0	0	0	0	0	0	0	0	0	0	0	0	0	0	0	0	0	0
Genus_Level__Caldilinea	0	0	0	0	0	0	0	0	0	0	0	0	0	0	0	0	0	0	0	0	0	0	0	0	0	0	0	0	0	0	0	0	0	0	0	0	0	0	0	0	0	0	0	0	0	0	0	0	0
Genus_Level__Caldivirga	0	0	0	0	0	0	0	0.0160564468859	0	0	0	0	0	0	0	0	0	0	0	0	0.462075589383	0	0	0.272368354965	0	0	0	0	0	0	0.643476470771	0.340477636153	0.0236031971562	0.353604975729	0.18507003443	0	0	0.499216822992	0.150339890478	0	0	0	0	0.0585465467201	0	0	0.359119659225	0	0
Genus_Level__Calothrix	0	0	0	0	0	0	0	0	0	0	0	0	0	0	0	0	0	0	0	0	0	0	0	0	0	0	0	0	0	0	0	0	0	0	0	0	0	0	0	0	0	0	0	0	0	0	0	0	0
Genus_Level__Campylobacter	0	0	0	0	0	0	0	0	0	0	0	0	0	0	0	0	0	0	0	0	0.739126126191	0	0	0	0	2.25031460557	0	0.489542142787	0	0	1.62549439151	3.3647771201	0.0127791871892	1.23641225369	0	0	0	0	0	0	0.136256603484	0	0	2.19758867873	0	0	1.21293378436	0	1.11114390995
Genus_Level__Candidatus_Amoebophilus	0	0	0	1.29883691716	0	0	0	0	0	0	0	0	0	0	0	0	0	0	0	0	0	0	0	0	0	0	0	0	0	0	0	0	0	0	0	0	0	0	0	0	0	0	0	0	0	0	0	0	0
Genus_Level__Candidatus_Azobacteroides	0	0	0	0	0	0	0	0	0	0	0	0	0	0	0	0	0	0	0	0	0	0	0	0	0	0	0	0	0	0	0	0	0	0	0	0	0	0	0	0	0	0	0	0	0	0	0	0.982608663604	0
Genus_Level__Candidatus_Blochmannia	0	1.73265233062	1.60996585973	0	0	5.93252703202	0	0	0	0	0	0	0	0	0	0.208635463572	2.61564190904	0.536049334003	0	0	0	0	0	0	0	0	0	0.876917777408	0	0	0	0	0	0	0	0	0	0	0	1.47206110632	0.131179843828	0	0	0	7.18813170198	0	0	0	0
Genus_Level__Candidatus_Caldiarchaeum	0	0	0	0	0	0	0	0	0	0	0	0	0	0	0	0	0	0	0	0	0	0	0	0	0	0.536380679096	0	0	0	0	0	0	0	0	0	0	0	0	0	0	0	0	0	0	0	0	0	0	0
Genus_Level__Candidatus_Cardinium	0	0	0	0	0	0	0	0	0	0	0	0	0	0	0	0	0	0	0	0	0	0	0	0	0	0	0	0	0	0	0	0	0	0	0	0	0	0	0	0	0	0	0	0	0	0	0	0	0.354662744547
Genus_Level__Candidatus_Carsonella	0	0	0	0	0	0	0	0	0	0	0	0	4.14176116572	0	0	0	0	0	0.647550857167	0	0	11.5640824964	0	0.464066218973	0	0	0	0	0	0	0	0	0	0	0	0	0	0	0	0	0	0	0	0	0	0	0	0	0
Genus_Level__Candidatus_Cloacamonas	0	0	0	0	0	0	0	0	0	0	0	0	0	0	0	0	0	0	0	0	0	0	0	0	0	0	0.606286660934	0	0	0	0	0	0	0	0	0	0	0	0	0	0	0	0	0	0	0	0	0.269226428404	0
Genus_Level__Candidatus_Endolissoclinum	0	0	0	0	0	0	0	0	0	0	0	0	0	0	0	0	0	0	0	0	0	0	0	0	0	0	0	0	0	0	0	0	0	0	0	0	0	0	0	0	0	0	0	0	0	0	0	0	0
Genus_Level__Candidatus_Hodgkinia	0	0	0	0	0	0	0	0	0	0	0	0	0	0	0	0	0	0.0874388191924	0.462165768179	0.0228426218558	0	0	0	0.0290081765227	1.19262308425	0	0	0	0	0	0	0	0	0	0	0	0	0	0	0	0	0	0	0	0	0	0	0	0
Genus_Level__Candidatus_Korarchaeum	0	0	0	0	0	0	0	0	0.0422310055815	0	0	0	0	0	0	0	0	0	0	0	0	0	0	0	0	0	0	0	0	0	0	0	0	0	0.0796863496885	0	0	0	0	0	0	0	0	0	0	0	0	0	0
Genus_Level__Candidatus_Koribacter	0	0	0	0	0	0	0	0	0	0	0	0	0	0	0	0	0	0	0	0	0	0	0	0	0	0	0	0	0	0	0	0	0	0	0	0	0	0	0	0	0	0	0	0.351673096712	0	0	0	0	0
Genus_Level__Candidatus_Liberibacter	0	0	0	0	0	0	0	0	0	0	0	0	0	0	0	0	0	0	0	0	0	0	0	0	0	0	0	0	0	0	0	0	0	0	0	0	0	0	0	0	0	0	0	0	0	0	0	0	0
Genus_Level__Candidatus_Methanomethylophilus	0	0	0	0	0	0	0	0	0	0	0	0	0	0	0	0	0	0	0	0	0	0	0	0	0	0	0	0	0	0.603423809809	0.613470611291	0	0	0	0	0	0	0.0827191259668	0	0	0	0	0	0.131168591084	0	0	0	0	0
Genus_Level__Candidatus_Moranella	0	0	0	0	0	0	0	0	0	0	0	0	0	0	0	0	0	0	0	0	0	0	0	0	0	0	0	0	0	0	0	0	0	0	0	0	0	0	0	0	0	0	0	0	0	0	0	0	0
Genus_Level__Candidatus_Nasuia	0	0	0	0	0	0	0	0	0	0	0	0	0	0	0	0	0	0	0	0	0	0	0	0	0	0	0	0	0	0	0	0	0	0	0	0	0	0	0	0	0	0	0	0	0	0	0	0	0
Genus_Level__Candidatus_Pelagibacter	0	0	0	0	0	0	0	0	0	0	0	0	0	0	0	0	0	0	0	0	0	0	0	0	0	0	0	0	0	0	0	0	0	0	0	0	0	0	0	0	0	0	0	0	0	0	0	0	0
Genus_Level__Candidatus_Phytoplasma	0	0	0	0	0	0	0	0	0	0	0	0	0	0	0	0	0	0	0	0	0	0	0	0	0	0	0	0	0	0	0	0	0	0	0	0	0	0	0	0	0	0	0	0	0	0	0	0	0
Genus_Level__Candidatus_Portiera	0	0	0	0	0	0	0	0	0	0	0	0	0	0	0	0	0	0	0	0.0615973361061	0	0	0	0	0	0	0	0	0	0	0	0	0	0	0	0	0	0	0	0	0	0	0	0	0	0	0	3.9112266314	0
Genus_Level__Candidatus_Protochlamydia	0	0	0	0	0	0	0	0	0	0	0	0	0	0	0	0	0	0	0	0	0	0	0	0	0	0	0	0	0	0	0	0	0	0	0	0	0	0	0	0	0	0	0	0	0	0	0	0	0
Genus_Level__Candidatus_Riesia	0	0	0	0	0	0	0	0	0	0.373702554363	0	0	0	0	0	0	0	0	0	0	0	0	0	0	0	0	0	0	0	0	0	0	0	0	0	0	0	0	0	0	0	0	0	0	0	0	0	0	0
Genus_Level__Candidatus_Saccharimonas	0	0	0	0	0	0	0	0	0	0	0	0	0	0	0	0	0	0	0	0	0	0	0	0	0	0.404300588149	0	0	0	0	0	0	0	0	0	0	0	0	0	0	0	0	0	0	0	0	2.11826845119	0	0
Genus_Level__Candidatus_Sulcia	0	0	0	0	0	0	0	0	0	0	0.0662487582147	0	0	0	0	0.887217056131	0	0	0	0.721499966102	0	0	0	0.10744492861	0	0	0	0	0	0	0	0	0	0	0	0	0	0.752463680447	0	0	0	0	0	0	0	0	0	1.81620451956	0.00865614048381
Genus_Level__Candidatus_Tremblaya	0	0	0	0	0	0	0	0	0	0	0	0	0	0	0	0	0	1.05118884832	2.67050196657	0	0	0	3.86374299582	0.169189779536	0	0	0	0	0	0	0	0	0	0	0	0	0	0	0	0.336817368209	0	0	0	0	0	0	0.0269051815875	0.407808380238	0
Genus_Level__Candidatus_Zinderia	0	0	0	0	0	0	0	0	0	0	0	0	0	0	0	0	0	0	0	0	0	0	0	0	0	0	0	0	0	0	0	0	0	0	0	0	0	0	0	0	0	0	0	0	0	0	0	0	0
Genus_Level__Capnocytophaga	0	0	0	0	0	0	0	1.08409104235	1.58744169596	0.905984480282	0.462072342878	0.868569798201	0	0	0.940423950043	0.537079966204	0	0	0	1.02618797332	7.22885981655	0	0	0	0	0.757117152171	1.18334119322	0	0	0.0974242728573	4.9928469353	6.60360725188	2.73249443055	11.7932851742	0.389486145467	0	0	1.35230192294	0	0	0	1.20625813916	0	1.80410333828	0	0	5.53198385218	0	0
Genus_Level__Carnobacterium	0	0	0	0	0	0	0	0	0	0	0	0	0	0	0	0	0	0	0	0	0	0	0	0	0	0	0	0	0	0	0	0	0	0	0	0	0	0	0	0	0	0	0	0	0	0	0	2.96773772837	0
Genus_Level__Caulobacter	0	0	0	0	0	0	0	0	0	0	0	0	0	0	0	0	0	0	0	0	0	0	0	0	0	0	0	0.610237039963	0	0	0	0	0	0	0	0	0	0	0	0	0	0	0	0	0	0	0	0	0
Genus_Level__Cellulomonas	0	0	0	0	0	0	0	0	0	0	0	0	0	0	0	0	0	0	0	0	0	0	0	0	0.0831794824561	0	0	0	0	0	0	0	0	0	0	0	0	0	0	0	0	0	0	0	0	0	0	0	0
Genus_Level__Cellulophaga	0	0	0	0	0	0	0	0	0	0	0	0	0	0	0	0	0	0	0	0	0	0	0	0	0	0	0	0	0	0	0	0	0	0	0	0	0	0	0	0	0	0	0	0	0	0	0	0	0.154708556057
Genus_Level__Cellvibrio	0	0	0	0	0	0	0	0	0	0	0	0	0	0	0	0	0	0	0	0	0	0	0	0	0	0	0	0	0	0	0	0	0	0	0	0	0	0	0	0	0	0	0	0	0	0	0	0	0
Genus_Level__Cenarchaeum	0	0	0	0	0	0	0	0	0	0	0	0	0	0	0	0	0	0	1.37020091709	0	0	0	0	0.123650936391	0	0	0	0	0	0	0	0	0	0	0	0	0	0	0	0	0	0	0	0	0	0	2.08195188452	0	0
Genus_Level__Chamaesiphon	0	0	0	0.235663558175	0	0	0	0	0	0.0576166265106	0.142161176089	0	0	0	0.096435282758	0	0	0	0	0	0.210440800227	0	0	0	0	0.0034557307503	0	0	0	0	0.381902465359	0.322271341663	0	0	0	0	0	0	0	0	0.114101904872	0	0	0	0	0	0	0.122336517148	0
Genus_Level__Chitinophaga	0	0	0	0	0	0	0	0	0	0	0	0	0	0	0	0	0	0	0	0	0	0	0	0	0	0	0	0	0	0	0	0	0	0	0	0	0	0	0	0	0	0	0	0	0	0	0	0	0
Genus_Level__Chlamydia	0	0	0	0	0	0	0	1.28237572732	1.3645017518	3.61202991861	1.38156717893	0	0	0	3.0804554386	1.25477459946	0	0	0	0	0	0	0	0	0	0	0	0	0	1.1870775449	0.472189584849	0.347007073953	1.01840647695	0.108390078377	0	0	0	0.93494099197	0	0	0.589088110853	1.3625652288	0	0	0	0	0	0	0
Genus_Level__Chlamydophila	0	0	0	0	0	0	0	0	0	0	0	0	0	0	0	0	0	0	0	0	0.776689917756	0	0	0	0	0.858402987757	0	0	0	0	0	0	0	0.533249452736	0	0	0	0	0	0	0	0	0	1.51288853196	0	0	0	0	0
Genus_Level__Chlorobium	0	0	0	0	0	0	0	0	0	0	0	0	13.8823517077	0	0	0	0	0	0.0971080835723	0.2655388297	0.435015466628	3.78941087191	0	0.198236062877	0	0	0	0	0	0	0.137587129693	0	0	0	0	0	0	0	0	0	0	0	0	0.0946925850519	0	0	0	1.68542359152	0
Genus_Level__Chloroflexus	0	0	0	0	0	0	0	0	0	0	0	0	0	0	0	0.227312666211	0	0	0	0	0	0	0	0	0	0	0	0	0	0	0	0	0	0	0	0	0	0	0	0	0	0	0	0	0	0	0	0	0
Genus_Level__Chloroherpeton	0	0	0	0	0	0	0	0	0	0	0	0	0	0	0	0	0	0	0	0	0	0	0	0	0	0	0	0	0	0	0	0	0	0	0	0	0	0	0	0	0	0	0	0	0	0	0	0	0
Genus_Level__Chroococcidiopsis	0	0	0	0	0	0	0.528680452453	0	0	0	0	0	0	0	0	0	0	0	0	0	0	0	0	0	0	0	0	0	0	0.311346564564	0	0	0	0	0	0	0	0	0	0	0	0	0	0	0	0	0	0	0
Genus_Level__Chthonomonas	0	0	0	0	0	0	0	1.83300395396	0	0	1.30862537332	0	0	0	0	3.163024767	1.92043400545	0	0	0	3.19932728552	0	0	0.330535797356	0	0	1.66833098627	0	0	0	1.21094980478	0.712854275272	1.58693287979	1.3235916683	0	0	0	1.10895724988	0	0	0.973570671428	0	0	0	0	0	0	0	0
Genus_Level__Clavibacter	0	0	0	0	0	0	0	0	0	0	0	0	0	0	0	0	0	0	0	0	0	0	0	0	0	0	0	0	0	0	0	0	0	0	0	0	0	0	0	0	0	0	0	0	0	0	0	0	0
Genus_Level__Clostridium	0	1.81582769583	0.629352512679	0	0	3.28496117031	0	0.111552366717	0.264923175123	3.73264422022	1.40518350793	0	0	0	5.42607279962	0.882402596197	0	0.0716652343483	0	0	2.01658940953	0	0	0	2.64085219293	0.316602939373	2.61659141415	1.48048296417	1.36481792603	0	0.321053428795	0.00450130972536	1.14078108714	0.5204401228	0	0	0	0	0	0	1.85241385021	0	0	0.358166977012	0	0.598405385952	0.951481376318	0	14.4339254654
Genus_Level__Comamonas	0	0	0	0	0	0	0	0	0	0	0	0	0	0	0	0	0	0	0	0	0	0	0	0	0	0	0	0	0	0	0	0	0	0	0	0	0	0	0	0	0	0	0	0	0	0	0	0	0
Genus_Level__Coprococcus	0.241878443498	0	4.36409507008	0	25.6115235545	0	1.10203065474	0	0	0	0	0	0	0	0	0	8.78504416793	4.35543485042	0	0	0	0	10.8619777135	0	0.790441662041	0.580234206475	0	0.491356318511	1.81081533792	0.435803188815	0.110600814937	0	0	0	0	18.7621371794	0.889059859846	0	0	8.40621297692	0	0	20.8943415571	0	31.2859121981	3.39541926944	0.181664629014	0	2.0562767604
Genus_Level__Coprothermobacter	0	0	0	0	0	0	0.101387343169	0	0	0	0	0.928627430704	0	1.19326780094	0	0	0	0.299962216584	0	0	0	0	0	0	0	0.195983001799	0	0	0	0.0755157356097	0	0	0	0	0	0	0	0	1.69349559733	0	0	0	0	0.860432467395	0	0	0	0	2.32340966259
Genus_Level__Coraliomargarita	0	0	0	0	0	0	0	0	0	0	0	0	0	0	0	0	0	0	0	0	0	0	0	0	0	0	0	0	0	0.427145691999	0	0	0	0	0	0	0	0	0	0	0	0	0	0	0	0	0	0	0
Genus_Level__Coriobacterium	0	0	0	0	0	0	0	0	0	0	0	0	0	0	0	0	0	0	0	0	0	0	0	0.0221192086202	0	0	0	0	0	0	0	0	0	0	0	0	0	0	0	0	0	0	0	0	0	0	0	0	0
Genus_Level__Corynebacterium	0	0	30.6481206658	0	0	0	0	0	0	0	0	0	0	0.442811322687	0	0	10.2711997842	12.5024028515	0	1.49977058409	11.4048302942	0	0	0	0	1.02845518252	0	0.0806241261724	0	0.0785963883596	11.4005017306	7.32876773383	0	2.70416307368	0.640726355146	0	0	0	0.0160294491754	0	0	0	0	0.624563453552	0	0	5.74561907962	0	1.04892234972
Genus_Level__Crinalium	0	0	0	0	0	0	0	0	0	0	0	0	0	0.285970650433	0	0	0	0	0	0	0	0	0	0	0	0	0	0	0	0	0	0	0	0	0	0	0	0	0	0	0	0	0	0	0	0	0	0	0
Genus_Level__Croceibacter	0	0	0	0	0	0	0	0	0	0	0	0	0	0	0	0	0	0	0	0	0	0	0	0	0	0	0	0	0	0	0	0	0	0	0	0	0	0.117233393145	0	0	0	0	0	0	0	0	0	0	0
Genus_Level__Cryptobacterium	0	0	0	0	0	0	0	0	0	0	0	0.617940747608	0	0	0	0	0	0	3.2773207967	0.0913759619213	0	0	0	0	0	0	0	0	0	0	0	0	0	0	1.00292956148	0	0	0	0.386683655504	0	0	0	0	0	0	0	0	0	0
Genus_Level__Cyanobacterium	0	0	0	0	0	0	0	0	0	0	0	0	0	0	0	0	0	0	0	0	0	0	0	0	0	0	0	0	0	0	0	0	0	0	0	0	0	0	0	0	0	0	0	0	0	0	0	0	0
Genus_Level__Cyanobium	0	0	0	0	0	0	0	0	0	0	0	0	0	0	0	0	0	0	0	0.364490587415	0	0	0	0	0	0	0	0	0	0	0	0	0	0	0	0	0	0	0	0	0	0	0	0	0	0	0	0	0
Genus_Level__Cyanothece	0	0	0	0	0	0	0	0	0	0	0	0	0	0	0	0	0	0	0	0	0	0	0	0	0	0	0	0	0	0	0	0	0	0	0	0	0	0	0	0	0	0	0	0	0	0	0	0.0664475729799	0
Genus_Level__Dactylococcopsis	0	0	0	0	0	0	0	0	0	0	0	0	0	0	0	0	0	0	0	0	0	0	0	0	0	0	0	0	0	0	0	0	0	0	0	0	0	0	0	0	0	0	0	0	0	0	0	0	0
Genus_Level__Dehalococcoides	0	0	0	0	0	0	0	0	0	0	0	0	0	0	0	0	0	0	0	0	0	0	0	0	0	0	0	0	0	0	0	0	0	0.0587565278911	0	0	0	0	0	0	0	0	0	0	0	0	0	0	0
Genus_Level__Dehalogenimonas	0	0	0	0	0	0	0	0	0	0	0	0	0	0	0	0	0	0	0	0	0	0	0	0	0	0	0	0	0	0	0	0	0	0	0	0	0	0	0	0	0	0	0	0	0	0	0	0	0
Genus_Level__Deinococcus	0	0	0	0	0	0	0	0	0	0	0	0	0	0	0	0	1.91626328401	0	0.165814100328	1.35770259458	0	0	0	0	0	0	0	0	0.0922831467978	0.0555451704821	0	0	0	0.533797927317	0	0	0	0	0	0	0	0	0	0	0	0	0	0	0
Genus_Level__Delftia	0	0	0	0	0	0	0	0	0.0460621711172	0	0	0	0	0.083339281939	0	0	0	0.282770225104	0	0.910146086957	0	0	0	0	0	0	0	0	0	0.197582646537	0	0	0	0.231565631264	0	0	0	0	0	0	0	0	0	0	0	0	0	0	0
Genus_Level__Denitrovibrio	0	0	0	0	0	0	0	0	0	0	0	0	0	0	0	0	0	0	0	0	0	0	0	0	0	0	0	0	0	0	0	0	0	0	0	0	0	0	0	0	0	0	0	0	0	0	0	0	0
Genus_Level__Desulfarculus	0	0	0	0	0	0	0	0	0	0	0	0	0	0	0	0	0	0	0	0	0	0	0	0	0	0	0	0	0	0	0	0	0	0	0	0	0	0	0	0	0	0	0	0	0	0	0	0	0
Genus_Level__Desulfatibacillum	0	0	0	0	0	0	0	0	0	0	0	0	0	0	0	0	0	0	0	0	0	0	0	0	0	0	0	0	0	0	0.75601850913	0	0	0.0186913712481	0	0	0	0	0	0	0	0	0	0	0	0	0	0	0
Genus_Level__Desulfitobacterium	0	0	0	0	0	0	0	0	0	0	0	0	0	0	0	0	0	0	0	0	0	0	0	0	0	0	0	0	0	0	0	0	0	0	0	0	0	0	0	0	0	0	0	0	0	0	0	0	0
Genus_Level__Desulfocapsa	0	0	0	0	0	0	0	0	0	0	0	0	0	0	0	0	0	0	0	0	0	0	0	0	0	0	0	0	0	0	0	0	0	0	0	0	0	0	0	0	0	0	0	0	0	0	0	0	0
Genus_Level__Desulfococcus	0	0	0	0	0	0	0	0	0	0	0	0	0	0	0	0	0	0	0	0	0	0	0	0	0	0	0	0	0	0	0	0	0	0	0	0	0	0	0	0	0	0	0	0	0	0	0	0	0
Genus_Level__Desulfomonile	0	0	0	0	0	0	0	0	0	0	0	0	0	0	0	0	0	0	0	0	0	0	0	0	0	0	0	0	0	0	1.54083262767	0.155774424076	0	0	0	0	0	0	0	0	0	0	0	0	0	0	0	0	0
Genus_Level__Desulfovibrio	0	0	0.453921407869	0	0	0	0	0.0252803984459	0	0	0	0	0	0.0172570930779	0	0	0	1.00781382409	0	1.64812634849	0	0	0	0.220502305005	0	0	0	0.592980558414	0	0.4175165857	0	0	0	0.420571120213	0	0	0	0	0.101965249236	0	0	0	0	0	0	0	0	0	0
Genus_Level__Desulfurispirillum	0	0	0.269649804866	0	0	0	0	0	0	0	0	0	0	0	0	0	0	0	0	0	0.0567498150118	0	0	0	0	0	0	0	0	0	0	0.727591750418	0	1.40137482122	0	0	0	0	0	0	0	0	0	0	0	0	0	0	0
Genus_Level__Desulfurobacterium	0	0	0	0	0	0	0	0	0.0140422540118	0	0	0.66634452916	0	0.311545419375	0	0	0	0	0	0.242112305958	0	0	0	0	0	0	0	0	0	0	0	0	0	0	0	0	0	0	0	0	0	1.09433136913	0	0.824500100581	0	0	0	0	0
Genus_Level__Desulfurococcus	0	0	0	0	0	0	0	0	0	0	0	0	0	0	0	0	0	0	0	0	0	0	0	0	0	0	0	0	0	0	0	0	0	0	0	0	0	0	0	0	0	0	0	0.0535192405235	0	0	0	0	0
Genus_Level__Dichelobacter	0	0	0	0	0	0	0	0	0	0	0	0	0	0	0	0	0	0	0	0	0	0	0	0	0	0.0228093103296	0	0	0	0	0	0	0	0	0	0	0	0	0	0	0	0	0	0	0	0	0	0	0
Genus_Level__Dyadobacter	0	0	0	0	0	0	0	0	0	0	0	0	0	0	0	0	0	0	0	0	1.19687011447	0	0	0	0	0	0.218016358718	0	0	0	0.00442547811206	0.376673265629	0	0	0	0	0	0	0	0	0	0	0	0	0	0	0	0	0
Genus_Level__Echinicola	0	0	0	0	0	0	0	0	0	0	0	0	0	0	0	0	0	0	0	0	0	0	0	0	0	0	0	0	0	0	0	0.940671693144	0	0.187365429404	0	0	0	0	0	0	0	0	0	0	0	0	0	0	0
Genus_Level__Edwardsiella	0	0	0	0	0	0	0	0	0	0	0	0	0	0	0	0	0	0	0	0	0	0	0	0	0	0	0	0	0	0	0	0	0	0	0	0	0	0	0	0	0	0	0	0	0	0	0	0	0
Genus_Level__Eggerthella	0	0	0	0	0	0	0	0	0	0	0	0	0	0	0	0	0	0	0	0	0	0	0	0	0	0	0	0	0	0	0	0	0	0	0	0	0	0	0	0	0	0	0	0	0	0	0	0	0
Genus_Level__Ehrlichia	14.4648327006	4.91328355533	8.82557449986	1.14566576288	3.39954262981	11.4996805705	0	0.219043632411	0	2.0727669236	2.38454561224	0	0	0	2.7879112442	3.36633437458	8.51428673795	8.73378176331	0	0	0.631966183053	0	0	0	17.859970711	0	0.494894513234	3.95560729019	1.50560287137	0	0	0	1.29892842288	0	0	0	6.77475239599	0	0	4.77369915698	3.80142760271	0	11.4867373999	0	8.37527392563	1.51119556021	0	0	1.67850262796
Genus_Level__Elusimicrobium	0	0	0	0	0	0	0	0	0	0	0	0	0	0	0	0	0	0	0	0	0	0	0	0	0	0	0	0	0	0	0	0	0	0	0	0	0	0	0	0	0	0	0	0	0	0	0	0	0
Genus_Level__Emticicia	0	0	0	0	0	0	0	0	0	0	0	0	0	0	0	0	0	0	0	0	0	0	0	0	0	0	0	0	0	0	0.736163295219	0	0	0	0	0	0	0	0	0	0	0	0	0	0	0	1.13308306292	0	0
Genus_Level__Enterobacter	0	0	0	0	0	0	0	0	0	0	0	0	0	0	0	0	0	0	0	0	0	0	0	0	0	0	0	0	0	0	0	0	0	0	0	0	0	0	0	0	0	0	0	0	0	0	0	0	0
Genus_Level__Enterococcus	0	0	0	0	0	0	0	0	0	0	0	0	0	0	0	0	0	0	0	0	0	0	0	0	0	0	0	0	0	0	0	0	0	0	0	0	0	0	0	0	0	0	0	0	0	0	0	0	0
Genus_Level__Erwinia	0	0	0	0	0	0	0	0	0	0	0	0	0	0	0	0	0	0	0	0	0	0	0	0	0	0	0	0	0	0	0	0	0	0	0	0	0	0	0	0	0	0	0	0	0	0	0	0	0
Genus_Level__Erysipelothrix	0	0	0	0	0	0	0	0	0	0	0	0	0	0	0	0	0	0	0	0	0	0	0	0	0	0	0	0	0	0	0	0	0	0	0.330051991324	0	0	0	0	0	0	0	0	0	0	0	0	0	0
Genus_Level__Ethanoligenens	0	0	0	0	0	0	0	0	0	0	0	0	0	0	0	0	0	0	0	0	0	0	0	0	0	0	0.384343488359	0	0	0	0	0	0	0	0	0	0	0	0	0	0	0	0	0	0	0	0	0	0
Genus_Level__Eubacterium	0	1.28159781715	2.82508076572	0	0	0	0	0	0	0	0	0	0	0	0	0	0	3.52050689147	0	0	0	0	0	0	7.09845470881	2.5108524548	2.31958254492	1.31664794643	0	0	0	0.0720956521791	0	0	0	0	0	0	0	0	0	0.367310586727	0	1.23447491861	0	0	1.47976523185	3.6131941978	0
Genus_Level__Exiguobacterium	0	0	1.78627160782	0	0	0	0.338732493114	0	0	0	0	0	0	0	0	0	4.81433707345	5.02373420989	1.12760186891	0.0418355870429	0	0	11.5235274167	0.22453674276	0	1.00222116517	0	0.758085870593	0.881780851872	0.255289293443	0	0	0	0	0	0	0	0	0	6.27553779089	0	0	0	0.84778723656	7.68683460172	4.10832459669	0	0	2.39842634024
Genus_Level__Faecalibacterium	0	0	0	0	0	0	0	0	0.0347119091379	0	0	0.235168541293	0	0	0	0	0	0	0	0	0	0	0	0	0	0	4.13492363979	0	0	0	0	0	0	0	0	0	0	0	0	0	0	0	0	0	0	0	0	0	0
Genus_Level__Ferroglobus	0	0	0	0	0	0	0	0	0	0	0	0	0	0	0	0	0	0	0	0	0	0	0	0	0	0	0	0	0	0	0	0	0	0	0	0	0	0	0	0	0	0	0	0	0	0	0	0	0
Genus_Level__Ferroplasma	0	0	0	0	0	0	0	0	0	0	0	0	0	0	0	0	1.66174524755	0	0	0	0	0	0	0	0	0	0	0	0.180432327182	0	0	0	0	0	0	0	0	0	0	0	0	0	0	0	0	0	0	0	0
Genus_Level__Fervidobacterium	0	0	0	0	0	0	0	0	0.126280963988	0	0	0.254178823367	0	0	0	0	0	0	0	0	0	0	0	0	0	0	0	0	0	0.611165981106	0	0	0	0	0	0	0	0	0	0	0	0	0	0	0	0	0	0	0
Genus_Level__Fibrella	0	0	0	0	0	0	0	0	0	0	0	0.112705557268	0	0	0	0	0	0	0	0.5729045432	0	0	0	0	0	0	0	0	0	0	0	0	0.0185254627144	0.296163443826	0	0	0	0	0	0	0	0	0	0	0	0	0	0	0
Genus_Level__Fibrobacter	0	0	0	0	0	0	0	0	0	0	0	0	0	0	0	0	0	0	0	0	0	0	0	0	0	1.17140856961	0	0	0	0.853006323293	0	0	0	0	0	0	0	0	0	0	0	0	0	0.0481601091817	0	0	0	0	0
Genus_Level__Filifactor	0	0.0986556002589	0	0	0	2.61554828703	0	0	0	1.83533360531	1.04583894152	0	0	0	1.57200317976	0	0	0	0	0	1.81945828184	0	0	0	0	1.40843822391	0.943042871431	0	1.11204798588	0	0.958141314351	0.917869916882	0.751052648653	0.610509695279	0	0	0	0	0	0	0.0278142532082	0	0	1.36519496496	0	0.00872542672164	2.86887219321	0	0
Genus_Level__Finegoldia	0	0	0	0	0	0	0	0	0.501811980365	0	0	0	0	0	0	0	0	0	0	0	0	0	0	0	0	1.05477472558	0	0	0	1.36874192159	0.0468203472059	0.407150713584	0	0	0	0	0	0	0	0	0	0.474291557561	0	0.023468331998	0	0	0.554224825664	0	0.464793837981
Genus_Level__Flavobacterium	0	0	0	0	0	0	0	0	0	0	0	0	0	0	0	0	0	0	0	0	0	0	0	0	0	0	0	0	0	0	0	0	0	0	0	0	0	0	0	0	0	0	0	0	0	0	0	0	0
Genus_Level__Flexibacter	0	0	0	0	0	0	0	0	0	0.451267617995	0	0	0	0	0	0	0	0	0	0	0	0	0	0	0	0	0	0	0	0	0	0	0	0	0	0	0	0	0	0	0	0	0	0	0	0	0	0	0
Genus_Level__Fluviicola	0	0	0	0	0	0	0	0	0.329585762063	0	0	0	0	0	0	0	0	0	0	0	0	0	0	0	0	0	0	0	0	1.99781684484	0	0	0	0	0	0	0	0	0	0	0	0	0	0	0	0	0	2.18415461297	0
Genus_Level__Francisella	0	0	0	0	0	7.73695901249	0	0	0	0	0	0	0	0	0	0	0	0	0	0	0	0	0	0	0	0	0	0	0	0	1.12670673943	0	0	0	0	0	0	0	0	0	0	0	0	0	0	0	0	0	0.92142868926
Genus_Level__Fusobacterium	0	0	0	0	0	0	0	0.245692246043	2.07341618527	0.59913296997	1.30326415918	0	0	0	1.0968334912	0	0	0	0	0	5.22639544157	0	0	0	0	2.93571174442	0	0	0	0	0.720348783758	0.775330344733	0.920370196427	0.430998399014	0	0	0	0	0	0	0.168133957547	0	0	4.84364040018	0	0	2.13428296378	0	0.43271964095
Genus_Level__Gardnerella	0	0	0	0	0	0	0	0	0.973351060086	0	0	1.08717046177	0	0.508733012508	0	0	0	0	0	0	0	0	0	0	0	0.703782369713	0	0	0	0.544486940749	0	0	0	0	0	0	0	0	0	0	0	0.35356544179	0	0	0	0	0	0	0
Genus_Level__Geitlerinema	0	0	0	0	0	0	0	0	0	0	0	0	0	0	0	0	0	0	0	0	0	0	0	0	0	0	0	0	0	0	0	0	0	0	0	0	0	0	0	0	0	0	0	0	0	0	0	0	0
Genus_Level__Gemmatimonas	0	0	0	0	0	0	0	0	0	0	0	0	0	0	0	0	0.330942778104	0	4.12075058559	0	0	0	0	0	0	0	0	0	0	0	0	0	0	0	0	4.59519939136	0	0	0	0	0	0	0	0	0	0	0	0	0
Genus_Level__Geobacillus	0	0	0	0	0	0	0	0	0	0	0	0	0	0	0	0	0	0	0	0	0	0	0	0	0	0.925178885704	0	0	0	0	0	0	0	0	0	0	0	0	0	0	0	0	0	0	0	0	1.24910116952	0	0
Genus_Level__Geobacter	0	0	0	0.0470442029925	0	0	0	0	0	0	0	0	17.4344569711	0	0	0.270943770475	0	0	0	0.350494478868	0	11.5112855561	0	0	0	0	1.07085939641	0	0	0	0	0	0	0	0	0	0	0.673469603482	0	0	0	0	0	0	0	0	0.446411379022	0	0
Genus_Level__Glaciecola	0	0	0	0	0	0	0	0	0	0	0	0	0	0	0	0	0	0	0	0	0	0	0	0	0	0	0	0	0	0	0	0	0	0	0	0	0	0	0	0	0	0	0	0	0	0	0	0	0
Genus_Level__Gloeocapsa	0	0	0	0	0	0	0	0	0.0831912326147	0	0	0.974120691805	0	0	0	0	0	0	0	0	0	0	0	0	0	0	0	0	0	0	0	0	0	0	0	0	0	0	1.11926180371	0	0	0.424563921269	0	0	0	0	0	0	0
Genus_Level__Gluconacetobacter	0	0	0	0	0	0	0	0	0	0	0	0	0	0	0	0	0	0	0	0.152503638583	0	0	0	0	0	0	0	0	0	0	0	0	0	0	0	0	0	0	0	0	0	0	0	0	0	0	0	0	0
Genus_Level__Gluconobacter	0	0	0	0	0	0	0	0	0	0	0	0	0	0	0	0	0	0	2.0684996114	0.328417534889	0	0	0	0	0	0	0	0	0	0	0	0	0	0	0	0	0	0	0	0	0	0	0	0	0	0	0	0	0
Genus_Level__Granulicella	0	0	0	0	0	0	0	0	0	0	0	0	0	0	0	0	0	0	0	0.419881184016	0.220517975283	0	0	0	0	0	0	0	0	0.176683718756	0.38368825467	0	0	0	0	0	0	0	0	0	0	0	0	0	0	0	1.2635462448	0	0
Genus_Level__Haemophilus	0	10.6562606566	0	0	0	0	0	22.924348015	17.9844128722	1.72110677066	11.0411597941	9.36132556344	0	21.5260593446	14.0564826896	10.8081481474	0	0	0	37.8719993753	0	0	0	0	0	0	0.190325254836	17.6093698571	15.2923239948	3.59030327805	4.2583444034	4.38466066742	18.6646500474	9.99512902859	51.6342888891	0	0	5.13743294747	19.6032962366	0	24.5618162775	7.06706900373	0	3.14615057719	0	0	1.51860075375	1.17604480665	0
Genus_Level__Hahella	0	0	0	0	0	0	0	0	0	0	0	0	0	0	0	0	0	0	0	0	0	0	0	0	0	0	0	0	0	0	0.33618216554	0	0	0	0	0	0	0	0	0	0	0	0	0	0	0	0	0	0
Genus_Level__Halanaerobium	0	0	0	0	0	0	0	0	0	0	0	0	0	0	0	0	0	0	0	0	0	0	0	0	0	0	0	0	0	0	0	0	0	0	0	0	0	0	0	0	0	0	0	0	0	0	0	0	0.442955692335
Genus_Level__Haliangium	0	0	0	0	0	0	0	0	0	0	0	0	0	0	0	0	0	0	0.0675034896086	0	0	0	0	0	0	0	0	0	0	0	0	0	0	0	0	0	0	0	0	0	0	0.0309063216187	0	0	0	0	0	0	0
Genus_Level__Haliscomenobacter	0	0	1.6021452644	0	0	0	0	0	0	0	0	0	0	0	0	0	0	0	0	0	0	0	0	0	0	0	0	0	0	0	0	0	0	0.550978350569	0	0	0	0	0	0	0	0	0	0	0	0	0	0	0
Genus_Level__Halobacteroides	0	0	0	0	0	0	0	0	0.053320668086	0	0	0	0	0.435764774356	0	0	0	0	0	0	0	0	0	0	0	0	0	0	0	0	0	0	0	0	0	0	0	0	0	0	0	0	0	0	0	0	0	0	0.0419772352954
Genus_Level__Haloferax	0	0	0	0	0	0	0	0	0	0	0	0	0	0	0	0	0	0	0	0	0	0	0	0	0	0	0	0	0	0	0	0	0	0	0	0	0	0	0	0	0	0	0	0	0	0	0	0	0
Genus_Level__Halogeometricum	0	0	0	0	0	0	0	0	0	0	0	0	0	0	0	0	0	0	0	0	0	0	0	0	0	0	0	0	0	0	0	0	0	0	0	0	0	0	0	0	0	0	0	0	0	0	0	0	0
Genus_Level__Halomicrobium	0	0	0	0	0.692660270698	0	0	0	0	0	0	0	0	0	0	0	0	0	0.921405509031	0	0	0	0	0	0.0707019693944	0	0.0521197315692	0	0	0	0	0	0	0	0	0	0	0	0	0	0	0	0	0	0	0	0	0	0
Genus_Level__Haloquadratum	0	0	0	0	0	0	1.87929798966	0	0	0	0	0	0	0	0	0	0	0	0	0	0	0	6.16755004992	0	0	0	0	0	0	2.21898413359	0	0	0	0	0	0	0	0	0.460432939249	2.92607247768	0	0	0	0	0	0.42966505919	0	0	1.22833079964
Genus_Level__Halorhabdus	0	0	0	0	0	0	0	0	0	0	0	0	0	0	0	0	0	0	0	0	0	0	0	0	0	0	0	0.251904667263	0	0	0	0	0	0	0	0	0	0	0	0	0	0	0	0	0	0	0	0	0
Genus_Level__Haloterrigena	0	0	0	0	0	0	0	0	0	0	0	0	0	0	0	0	0	0	0	0	0	0	0	0	0	0	0	0	0	0	0	0	0	0	0	0	0	0	0	0	0	0	0	0	0	0	0	0	0
Genus_Level__Halothece	0	0	0	0	0	0	0	0	0	0	0	0	0	0	0	0	0	0	0	0	0	0	0	0	0	0	0	0	0	0	0	0	0	0	0	0	0	0	0	0	0	0	0	0	0	0	0	0	0
Genus_Level__Halovivax	0	0	0	0	0	0	0	0	0	0	0	0	0	0	0	0	0	0	0	0	0	0	0	0	0	0	0	0	0	0	0	0	0	0	0	0	0	0	0	0	0	0	0	0	0	0	0	0	0
Genus_Level__Helicobacter	0	0	0	0	0	0	0	0	0	0	0	0	17.4401019402	0	0	0	0	0	0	1.31775651559	0.494401788036	29.3203038806	0	0	0	0.0457664672178	0	0.120165891748	0	0	0.521058345649	0.331565065446	0	0.855827439396	0	0	0	0	0	0	0	0	0	0	0	0	2.98168652697	3.48530576652	0.439675414407
Genus_Level__Herbaspirillum	0	0	0	0	0	0	0	0.167027434566	0	0	0	0.112143993853	0	0	0	0	0	0	0	0.354846285764	0.00470596165731	0	0	0	0	0	0	0	0	0	0	0.409530311572	0.398685332165	0	0	0	0	0	0	0	0	0	0	0	0	0	0	0	0
Genus_Level__Herpetosiphon	0	0	0	0	0	0	0	0	0	0	0	0	0	0	0	0	0	0	0	0	0	0	0	0	0	0	0	0	0	0	0	0	0	0	0	0	0	0	0	0	0	0	0	0	0	0	0	0	0
Genus_Level__Hirschia	0	0	0	0	0	0	0	0	0	0	0	0	0	0	0	0	0	0.0471487635413	0	0.0497324323222	0	0	0	0	0	2.02543469212	0	0.629000828832	0	0	0	0.820451187111	0	0.283116438226	0	0	0	0	0	0	0	0	0	0.620376272153	0	0	0	0	0
Genus_Level__Histophilus	0	0	0	0	0	0	0	1.91089762986	0	2.81662052949	2.241081899	0	0	0	0	0	0	0	0	0	0.350554540525	0	0	0	0	0	0.00914649347891	0	0	0	0.225937671871	0.429141578055	0.23916634842	0	0	0	0	0	0	0	0.842224539116	0	0	0	0	0	0	0	0
Genus_Level__Hydrogenobaculum	0	0.111590742816	0	0	0	0	0	0	0	0	0	0	0	0	0	0.0389452421134	0	0	0	0	0	0	0	0	2.38266190615	0	0	0.0758947933265	0.933933581453	0	0	0	0	0	0	0	0	0	0	0	0.149271323052	0	0	0	0	1.24429151328	0	0	0.666892312339
Genus_Level__Hyperthermus	0	0	0	0	0	0	0	0	0	0	0	0	0	0	0	0	0	0	0	0	0	0	0	0	0	0	0	0	0	0	0	0	0	0	0	0	0	0	0	0	0	0	0	0	0	0	0	0	0
Genus_Level__Idiomarina	0	0	0	0	0	0	0	0	0	0	0	0	0	0	0	0	0	0	0	0	0	0	0	0	0	0	0	0	0	0	0	0	0	0	0	0	0	0	0	0	0	0	0	0	0	0	0	0	0
Genus_Level__Ignavibacterium	0	0	0	0	0	0	0	0	0.0852408315067	0	0	0	0	0	0	0	0	0	0	0	0	0	0	0	0	0	0	0	0	0	0	0	0.238842192997	0	0.0768528259234	0	0	0	0	0	0	0	0	0	0	0	0	0	0
Genus_Level__Ignicoccus	0	0	0	0	0	0	0	0	0.0261495130532	0	0	0.0621962477319	0	0.0463029303621	0	0	0	0	0	0	0	0	0	0	0	0	0	0	0	0	0	0	0.391529155469	0	0.507991557381	0	0	0	0	0	0	0	0	0	0	0	0	0	0
Genus_Level__Ignisphaera	0	0.26750704034	0	0	2.6188338945	0	0	0	0	0	0	0.251005591658	0	0	0.360482820282	0.217956502533	0	0.424184277383	0	0.0225061488727	0.117229923361	0	0	0	0	0.107015119784	0.461646178513	0	0	0.2074824835	0.096701372734	0.311299571365	0	0.0250725353777	0.253187913681	0	1.74466936833	0	0	0.521898314975	0.551824611241	0.441139158432	0.332022598242	0.283384519548	0	0	0	0	0
Genus_Level__Ilumatobacter	0	0	0	0	0.100435944787	0	0	0	0	0	0	0	0	0	0	0.418025654547	0	0	0.0459448141748	0	0	0	0	0	0	0	0	0	0	0	0	0	0	0	0	0	0	0	0	0	0	0.0595359494228	0	0	0.57454579184	0.101903698683	0	0	0
Genus_Level__Isoptericola	0	0	0	0	0	0	0	0	0	0	0	0	0	0	0	0	0	0	0	0	0	0	0	0	0	0	0	0	0	0	0	0	0	0	0	0	0	0	0.087513897192	0	0	0	0	0	0	0	0	0	0
Genus_Level__Isosphaera	0	0	0	0	0	0	0	0	0	0	0	0	0	0	0	0	0	0	0	0	0	0	0	0	0	0	0	0	0	0	0	0	0	0	0	0	0	0	0	0	0	0	0	0	0	0	0	0	0
Genus_Level__Janthinobacterium	0	0	0	0	0	0	0	0	0	0	0	0	0	0	0	0	0	0	0	0	0	0	0	0	0	0	0	0	0	0	0	0	0	0	0	0	0	0	0	0	0	0	0	0	0	0	0	0	0
Genus_Level__Jonesia	0	0	6.90318958976	0	0	0	0	0	0	0	0	0	0	0.410173600573	0	0	2.69172549867	5.26759761601	0	0	3.41927783934	0	0	0	0	0.0696263598242	0	0	1.17721197889	0.962075276515	4.16230967018	2.00990250062	0	1.60158533158	0	0	0	0	0	1.5304592694	0	0	0	0	0	0	1.71915626291	0	3.65511096928
Genus_Level__Ketogulonicigenium	0	0	0	0	0	0	0	0	0	0	0	0	0	0	0	0	0	0	0	0	0	0	0	0	0	0	0	0	0	0	0	0	0	0	0	0	0	0	0	0	0	0	0	0	0	0	0	0	0
Genus_Level__Kineococcus	0	0	0	0	0	0	0	0	0	0	0	0	0	0	0	0	0	0	0	0.598374910891	0	0	0	0	0	0	0	0	0	0	0	0	0	0.246367822413	0	0	0	0	0.182296951342	0	0	0	0	0	0	0	1.66117942351	0	0
Genus_Level__Kinetoplastibacterium	0	0	0	0	0	0	0	0	0	0	0	0	0	0	0	0	0	0	0	0	0	0	0	0	0	0	0	0	0	0	0.436319104012	0	0	0	0	0	0	0	0	0	0	0	0	0	0	0	0	0	2.78323388992
Genus_Level__Kitasatospora	0	0	0	0	0	0	0	0	0	0	0	0	0	0	0	0	0	0	0	0	0	0	0	0	0	0	0	0	0	0	0	0	0	0	0	0	0	0	0	0	0	0	0	0	0	0	0	0	0
Genus_Level__Kocuria	0	0	0	0	0	0	0	0	0	0	0	0	0	0	0	0	0	0	0	0	0	0	0	0	0	0	0	0	0	0	0	0	0	0	0	1.71994118104	0	0	0	0	0	0	0	0	0	0	0	0	0
Genus_Level__Krokinobacter	0	0	0	0	0	0	0	0	0	0	0	0	0	0	0	0	0	0	0	0	0	0	0	0	0	0	0	0	0	0	0	0	0	0	0	0	0	0	0	0	0	0	0	0	0	0	0	0	1.20272200394
Genus_Level__Kytococcus	0	0	0	0	0	0	0	0.518755866251	0	0	0	0	0	0	0	0	0.556668283429	0	0	0	0	0	0	0	0.0627716285373	0	0	0	0	0	0	0	0	0.00739139109986	0	1.44632239649	0	0	0	0	0	0	0	0	0	0	0	0	0
Genus_Level__Lactobacillus	0	0.0262933521797	0.548299801099	70.6344800034	0	42.8065221032	79.4643430696	0	5.99635754927	0.27759983537	0	3.1808511243	0	1.40531996735	0	0	0	0	0	0	0	0	0	0	21.4348913889	1.82728195466	0	0.081012921083	0.00806129155586	4.32559716124	0	0	0	0	0.481638145322	0	0	0	0	0	0	5.11186155309	0	1.47972703404	0	0	0	35.7409210445	2.26699106455
Genus_Level__Lactococcus	0	0	0	0	0	0	0	0	0	0	0	0	0	0	0	0	0	0	0	0	0	0	0	0	0	0	0	0	0	0	0	0	0	0	0	0	0	0	0	0	0	0	0	0	0	0	0	0	0.305260591836
Genus_Level__Laribacter	0	0	0	0	0	0	0	0	0	0	0	0	0	0	0	0	0	0	0	0.0225053573879	0	0	0	0	0	0	0	0	0	0	0	0	0	0	0	0	0	0	0	0	0	0	0	0	0	0	0	0	0
Genus_Level__Lawsonia	0	0	0	0	0	0	0	0	0	0	0	0	0	0	0	0	0	0	0	0	0	0	0	0	0	0	0	0	0	0	0	0	0	0	0	0	0	0	0	0	0	0	0	0	0	0	0	0	0
Genus_Level__Leadbetterella	0	0	0	0	0	0	0	0	0	0	0	0	0	0	0	0	0	0	0	0	0	0	0	0	0	0.482249552102	0	0	0	0	0	0	0	0	0	0	0	0	0	0	0	0	0	0.18316013128	0	0	0	0	0
Genus_Level__Legionella	0	0	0	0	0	0	0	0	0	0	0	0	0	0	0	0	0	0	0	0	0	0	0	0	0	0	0	0	0	0	0	0	0	0	0	0	0	0	0	0	0	0	0	0	0	0	0	0	0
Genus_Level__Leptolyngbya	0	0	0	0	0	0	0	0	0	0	0	0	0	0	0	0	0	0	0	0	0	0	0	0	0	0	0	0	0	0	0	0	0	0	0	0	0	0	0	0	0	0	0	0	0	0	0	0	0
Genus_Level__Leptospira	0	2.35069184104	0	0.476991806241	0	0	0	1.51217175678	0	4.5160062132	3.76061096243	0	0	0	1.69556434256	3.3072619511	0	0	0	0	2.46568137675	0	0	0	0	0.493298793449	2.65632702209	1.57989201296	0	0.68404416539	2.06636391255	1.28164835969	1.02983690024	0.413720377216	0	0	0	0	0	0	3.71654410949	0	0	0.179069080366	0	0	0	0	0
Genus_Level__Leptospirillum	0	0	0	0	0	0	0	0	0	0	0	0	0	0	0	0	0	0	0	0	0	0	0	0	0	0	0	0	0	0	0	0	0	0	0	0	0	0	0	0	0	0	0	0	0	0	0	0	0.459410156562
Genus_Level__Leptotrichia	0	0	0	0	0	0	0	0	0	0	0	0	0	0	0	0	0	0	0	0	5.14095585963	0	0	0	0	0	0	0	0	0	0	2.76698677962	0	0	0	0	0	0	0	0	0	0	0	0	0	0	1.182671248	0	0
Genus_Level__Leuconostoc	0	0	0	0	0	4.33862846678	0.155274375083	0	0	0	0	0	0	0	0	0	0	0	0	0	0	0	0	0	0	0	0	0	0	0	0	0	0	0	0	0	0	0	0	0	0	0	0	0	0	0	0	7.00481674721	0
Genus_Level__Listeria	0	0	0	0	0	0	0	0	1.40166900058	0	0	1.79193677688	0	0.25800330643	0	0	0	0	0	0.438805908066	0	0	0	0	0	0	0	0	0	0.193963892944	0	0	0	0	0	0	0	0	0	0	0	1.36565947414	0	0.34028552716	0	0	0	0	0
Genus_Level__Macrococcus	0	0	0	0	0	0	0	0	2.65672843023	0	0	0	0	0.577131019895	0	0	0	0	0	0	0	0	0	0	0	0.990494451982	0	0	0	1.83261906054	0	0	0	0	0.775300643373	0	0	0	0.19505234236	0	0	1.12013452873	0	0.166205897463	0	0	0	0	0.741961705372
Genus_Level__Magnetococcus	0	0	0	0	0	0	0	0	0	0	0	0	0	0	0	0	0	0	0	0.619912650519	3.18960364654	0	0	0	0	0	0	0	0	0	2.00162140223	1.08993446273	0	0.219143421598	0	0	0	0	0	0	0	0	0	0	0	0	0.742078741738	0	0
Genus_Level__Magnetospirillum	0	0	0	0	0	0	0	0	0	0	0	0	0	0	0	0	0.366321523445	0	0.442397184072	0	0.173669618584	0	0	0	0	0	0	0	0	0	0	0	0	0	0	0	0	0.57438277297	0	0	0	0	0	0	0	0	0	0	0
Genus_Level__Mahella	21.1082359412	1.38802058105	8.21576698692	0	15.1633475501	0	0	0	0	0	0	0	0	0	0	0	2.32417224282	4.67109174073	0	0	0	0	0	0	1.78486323125	0	0	3.23215129031	0	0	0	0	0	0	0	24.6733658852	18.5687491643	0	0	0	0	0	17.513913547	0	1.42313093604	0	0.845219208277	0	0
Genus_Level__Mannheimia	0	0	0	0	0	0	0	0	0	0	0	0	0	0	0	0	0	0	0	0	0	0	0	0	0	0	0	0	0	0	0	0	0	0	0.276967925235	0	0	0	0	0	0	0	0	0	0	0	0	0	0
Genus_Level__Marinithermus	0	0	0	0	0	0	0	0	0	0	0	0	0	0	0	0	0	0	0	0	0	0	0	0	0.218583005404	0	0	0	0	0	0	0	0	0	0	0	0	0	0	0	0	0	0	0	0	0	0	0	0
Genus_Level__Marinitoga	0	0	0	0	0	0	0	0	0	0	0	0	0	0	0	0	0	0	0	0	0	0	0	0	0	0	0	0	0	0	0	0	0	0	0	0	0	0	0	0	0	0	0	0	0	0	0	0	0
Genus_Level__Marinomonas	0	0	0	0	0	0	0	0	0	0	0	0	0	0	0	0	0	0	0	0	0	0	0	0	0	0	0	0	0	0	0	0	0	0	0	0	0	0	0	0	0	0	0	0	0	0	0	0	0
Genus_Level__Marivirga	0	0	0	0	0	0	0	0	0	0	0	0	0	0	0	0	0	0	0	0	0	0	0	0	0	0	0	0	0	0	0.00952255166935	1.01063913915	0	0	0	0	0	0	0	0	0	0	0	0	0	0	0	0	0
Genus_Level__Megamonas	0	0	0	0	0	1.69665760489	0	1.05621394795	1.35319130211	1.28923633754	2.29981935401	0	0	0	2.18569065713	0	0	0	0	0	1.71065800516	0	0	0	0	0.419702057362	0	0	0	0	1.55785786919	0.254680523323	0.915193632043	0.741004813926	0.210668792999	0	0	0	0	0	1.4413883519	0	0	0.605400645482	0	0	0	0	2.91865191172
Genus_Level__Megasphaera	0	0	0	0	0	0	0	0	0	0	0	0	0	0	0	0	0	0	0	0	0	0	0.340696148604	0	0	0.0747014415627	0	0	0	0	0	0	0	0.270710605975	0	0	0	0	0	0	0	0	0	0	0	0	0.326462738897	0	0
Genus_Level__Meiothermus	0	0	0	0	0	0	0	0	0	0	0	0	0	0.143278393117	0	0	0.240381694093	0	0	0	0	0	0	0	0	0	0	0	0	0.184072580787	0	0.0181241984016	0.0312891200292	0	0	0	0	0	0	0	0	0	0	0	0	0	0	0	0
Genus_Level__Melioribacter	0	0	0	0	0	0	0	0	0	0	0	0	0	0	0	0	0	0	0	0	0	0	0	0	0	0.336760027176	0.244206444809	0	0	0	0	0	0	0	0	0	0	0	0	0	0	0	0	0	0	0	0	0	0
Genus_Level__Mesotoga	0	1.57195164889	0	5.02184836584	0	0	0	2.45769718491	0	3.22603247757	3.4854524002	0	0	0	1.51089272085	3.74872664234	0	0	0	0	0	0	0	0.305216253993	0	1.22148693944	0.655698265996	1.35834470352	0	0	0	0	1.41021700128	0	0.224858880763	0	0	0.440961705155	0	0	3.18889410318	0	0	1.25511581165	0	0	0	0	0
Genus_Level__Metallosphaera	0	0	0	0	0	0	0	0	0	0	0	0	0	0	0	0	0	0	0	0	0	0	0	0	0	0	0	0	0.0970786016779	0	0	0	0	0	0	0	0	0	0	0	0	0	0	0	0	0	0	0	0
Genus_Level__Methanobacterium	0	0	0	0	0	0	0	0	0	0	0	0	0	0	0	0	0	0	0	0	0	0	0	0	0	0	0	0	0	0	0	0	0	0	0	0	0	0	0	0	0	0	0	0	0	0	0	0	0.683817841888
Genus_Level__Methanobrevibacter	0	0	0	0	0	0	0	0	0	0	0	0	0	0	0	0	0	0	0	0	0	0	0	0	0	0	0	0	0	0	0	0	0	0	0	0	0	0	0	0	0	0	0	0	0	0	0	0	0
Genus_Level__Methanocaldococcus	0	0	0	0	0	0	0	0	0	0	0	0	0	0	0	0	0	0	0	0	0	0	0	0	0	0	0	0	0	0	0	0	0	0	0	0	0	0	0	0	0	0	0	0	0	0	0	0	0
Genus_Level__Methanocella	0	0	0	0	0	0	0	0	0	0	0	0	0	0	0	0	0	0	0	0	0	0	0	0	0	0	0	0	0	0	0.246400521669	0	0	0	0	0	0	0	0	0	0	0	0	0	0	0	0	0	0
Genus_Level__Methanococcoides	0	0	0	0.554926392112	0	0	0	0	0	0	0	0	0	0	0	0	0	0	0	0	0.070048175161	0	0	0	0	0	0	0	0	0	0	0.0314744625423	0	0	0	0	0	0	0	0	0	0	0	0	0	0	0	3.67498445338	0
Genus_Level__Methanococcus	1.80250032285	1.17637789394	3.33136958334	0	7.53523178122	3.57784749839	0	0	0	0	0	0	0	0	0	0.093018498136	3.71367103952	3.79672079005	0	0	0.412242786898	0	0	0	8.30704423734	0	0	1.60038898809	0.27118612967	0	0	0	0	0	0	0.928401377961	1.77485063214	0	0	0	0	0	1.07050159335	0	0	0	0.0184347068016	0	0
Genus_Level__Methanocorpusculum	0	0	0	0	0	0	0	0	0	0	0	0	0	0	0	0	0	0	0	0	0	0	0	0	0	0	0.307232376922	0	0	0	0	0	0	0	0	0	0	0	0	0	0	0	0	0	0	0	0	1.32027315855	0
Genus_Level__Methanoculleus	0	0	0	0	1.21748797163	0	0	0	0	0	0	0	0	0	0	0	0	0	0	0	0	0	0	0.174242527035	0	0	0	0	0	0	0	0	0	0	0	0	0	0	0	0	0	0	0	0	0	0	0	0	0
Genus_Level__Methanohalobium	0	0	0	0	0	0	0	0	0	0	0	0	0	0	0	0	0	0	0	0	0	0	0	0	0	0	0	0	0	0	0	0	0	0	0	0	0	0	0	0	0	0	0	0	0	0	0	0	0
Genus_Level__Methanomassiliicoccus	0	0	0	1.09240000141	0	0	3.01084935331	0	0	0	0	0	0	0	0	0	0	0	0	0	0	0	2.2264904694	0	0	0.274677934366	0	0	0	0	0	0	0.228984736222	0	0	0	0	0	0.113419999741	1.25826505932	0	0	0	0.335952376738	0	3.10786191021	0	0	0
Genus_Level__Methanomethylovorans	0	0	0	0	0	0	0	0	0	0	0	0	0	0	0	0	0	0	0	0	0	0	0	0	0	0	0	0	0	0	0	0	0	0	0	0	0	0	0	5.11606753928	0	0	0	0	0	0	0	0	0
Genus_Level__Methanoplanus	0	0	0	0	0	0	0	0	0	0	0.16125646061	0	0	0	0	2.54133087474	0	0	0	0	1.35308655175	0	0	0.354566904159	0	0	0.173232681032	0	0	0	0	0	0.895561893015	0	0	0	0	1.60323756595	0	0	0	0	0	0.131060819591	0	0	0	0	0
Genus_Level__Methanopyrus	0	0	0	0	0	0	0	0.0431668367893	0	0	0	0	0	0	0	0	0	0	0	0	0	0	0	0	0	0	0	0.636770397818	0	0	0	0	0	0	0.0630627306711	0	0	0	0	0	0	0	0	0	0	0	0	0	0
Genus_Level__Methanoregula	0	0	0	0	0	0	0	0	0	0	0	0	0	0	0	0	0	0	0	0	0	0	0	0.174918705337	0	0	0	0	0	0	0	0	0	0	0	0	0	0	0	0	0	0	0	0	0	0	0	0	0
Genus_Level__Methanosaeta	0	0	0	0	0	0	0	0	0	0	0	0	1.23667583943	0	0	0	0	0	0.359682952539	0.107678170501	0	0	0	0	0	0	0	0.011363786037	0	0.361464078502	0.777223862388	0	0	0	0	0	0	0	0	0	0	0	0	0	0	0	0.442968049308	0	0
Genus_Level__Methanosalsum	0	0	0	0	0	3.13723517388	0	0	0	0	0	0	0	0	0	0	0	0	0	0	0	0	0	0	6.67205889185	0	0	0	1.16476155855	0	0	0	0	0	0	0	0	0	0	0	0	0	0	0	0	0	0	0	0
Genus_Level__Methanosphaera	0	0	0	0	0	0	0	0	0	0	0	0	0	0	0	0	0	0	0	0	0	0	0	0	0	0	0	0	0	0	0	0	0	0	0	0	0	0	0	0	0	0	0	0	0	0	0	0	0
Genus_Level__Methanosphaerula	0	0	0	0	0	0	0	0	0	0	0	0	0	0	0	0	0	0	0	0	0	0	0	0	0	0	0	0	0	0	0	0	0	0	0	0	0	0	0	0	0	0	0	0	0	0	0	0	0
Genus_Level__Methanospirillum	0	0	0	0	0	0	0	0	0	0	0	0	0	0	0	0	0	0	0	0	0	0	0	0	0	0	0	0	0	0	0	0	0	0	0	0	0	0	0	0	0	0	0	0	0	0	0	0	0
Genus_Level__Methanothermobacter	0	0	0	0	0	0	0	0	0	0	0	0	0	0	0	0	0	0	0	0	0	0	0	0	0	0	0	0	0	0	0	0	0	0	0	0	0	0	0	0	0	0	0	0	0	0	0	0	0
Genus_Level__Methanothermococcus	0	0	0	0	0	0	0	0	0	0	0	0	0	0	0	0	0	0	0	0	0	0	0	0	0	0	0	0	0	0	0	0	0	0	0	0	0	0	0	0	0	0	0	0	0	0	0	0	0
Genus_Level__Methanothermus	0	0	0	0	0	0	0	0	0	0	0	0	0	0	0	0	0	0	0	0	0	0	0	0	0	0.338932839492	0	0	0	0	0	0	0	0	0	0	0	0	0	0	0	0	0	0	0	0	0	0	0
Genus_Level__Methanotorris	0	0	0	0	0	0	0	0	0	0	0	0	0	0	0	0	0	0	0	0	0	0	0	0	0	0	0	0	0	0	0	0.0480832034486	0	0	0	0	0	0	0	0	0	0	0	0	0	0	0	0	0
Genus_Level__Methylacidiphilum	0	0	0	0	0	0	0	0	0	0	0	0	0	0	0	0	0	0	0	0	0	0	0	0	0	0	0	0	0	0	0	0	0	0	0	0	0	0	0	0	0	0	0	0	0	0	0	0	0
Genus_Level__Methylobacillus	0	0	0	0	0	0	0	0	0	0	0	0	0	0	0	0	0	0	0	0	0	0	0	0	0	0	0	0	0	0	0	0.4790077327	0	0	0	0	0	0	0	0	0	0	0	0	0	0	0	0	0
Genus_Level__Methylocystis	0	0	0	0	0	0	0	0	0	0	0	0	0	0	0	0	0	0	0	0	0	0	0	0	0	0	0	0	0	0	0.20503128501	0	0	0	0	0	0	0	0	0	0	0	0	0	0	0	0	0	0
Genus_Level__Methylotenera	0	0	0	0	0	0	0.497531598661	0	0	0	0	0	0	0	0	0	0	0	0	0	0	0	0	0	0	0	0	0	0	0	0	0	0	0	0	0	0	0	0	0	0	0	0	0	0	0	0	0	0
Genus_Level__Methylovorus	0	0	0	0	0	0	0	0	0	0	0	0	0	0	0	0	0	0	0	0	0	0	0	0	0	0	0	0	0	0	0	0	0	0	0	0	0	0	0	0	0	0	0	0	0	0	0	0	0
Genus_Level__Microbacterium	0	0	0	0	1.06030396906	0	0	0	0	0	0	0	0	0	0	0	0.185074243008	0	0.361021962742	0	0	0	0	0.206065220781	0	0	0	0.102652389463	0	0	0	0	0	0	0	1.74543029771	0	0	0	0	0	0	0.924565589351	0	0	0	0	0	0
Genus_Level__Micrococcus	0	0	0	0	0	0	0	0	0	0	0	0	0	0	0	0	0	0	0	0	0	0	0	0	0	0	0	0.0474747156775	0	0	0	0	0	0	0	0	0	0	0.0279206605604	0	0	0	0	0	0	0	0.320706350137	0	0
Genus_Level__Microcystis	0	0	0	0	0	0	0	0	0	0	0	0	0	0	0	0	0	0	0	0	0	0	0	0	0	0	0	0	0	0	0	0	0	0	0	0	0	0	0	0	0	0	0	0	0	0	0	0	0
Genus_Level__Moraxella	0	0	0	0	0	0	0	0	0	0	0	0	0	0	0	0	0	0	0	0	1.09540797723	0	0	0	0	0	0	0	0	0	0.634452741911	0.478285145726	0	0	0	0	0	0	0	0	0	0	0	0	0	0.105123474651	0	0	0
Genus_Level__Muricauda	0	0	0	0	0	0	0	0	0	0	0	0	0	0	0	0	0	0	0	0	0	0	0	0	0	0	0	0	0	0	0	0	0	0	0	0	0	0	0	0	0	0	0	0	0	0	0	0	0
Genus_Level__Mycobacterium	0	0	0	0	0	0	0	0	0	0	0	0	0	0	0	0	0	0	0	0	0	0	0	0	0	0	0	0	0	0	0	0	0	0	0	0	0	0	0	0	0	0	0	0	0	0	0	0	0
Genus_Level__Mycoplasma	0	0.328391199297	0	0.907236175267	0	0	0.603188247828	1.30344236412	1.27182654803	3.82568858857	1.84382275017	1.62019376107	23.4581052244	0.682885490425	0.386642008754	0	0	0	0	1.11142665504	0	10.1892933062	0	0.467150957218	0	0.223660884083	0	0	0.292296665866	1.47381962558	0	0.374980769138	0.551618495102	0.358424694656	1.17836145993	0	0	1.12428193306	2.06573422764	0	0	1.82283891082	0	0.962125239823	0	0	0	8.92565434026	0
Genus_Level__Myxococcus	0	0	0	0	0	0	0	0	0	0	0	0.100756169199	0	0.20351419398	0	0	0	0.0838681390114	0	0	0	0	0	0	0	0	0	0	0	0.273204557351	0	0	0	0.0508781338326	0.061367101755	0	0	0	0	0	0	0	0	0	0	0	0	0	0
Genus_Level__Nanoarchaeum	0	0	0	0	0	0	0	0	0	0	0	0	0	0	0	0	0	0	0	0	0	0	0	0	0	0	0	0	0	0	0.105456947978	0	0	0.284378470316	0	0	0	0	0	0	0	0	0	0	0	0	0	0	0
Genus_Level__Natrialba	0	0	0	0	0	0	0	0	0	0	0	0	0	0	0	0	0	0	0	0	0	0	0.0498478399402	0	0	0	0	0	0	0	0	0	0	0	0	0	0	0	0	0	0	0	0	0	0	0	0	0	0
Genus_Level__Natronobacterium	0	0	0	0	0	0	0	0	0	0	0	0	0	0	0	0	0	0	0	0	0	0	2.02031126248	0	0	0	0	0	0	0	0	0	0	0	0	0	0	0	0	0.261356179313	0	0.0389922367786	0	0	6.29299337922	1.09707592524	0	0	0
Genus_Level__Natronococcus	0	0	0	0	0	0	0	0	0	0	0	0	0	0	0	0	0	0	0	0	0	0	0	0	0	0	0	0.153732440755	0	0	0	0	0	0	0	0	0	0	0	0	0	0	0	0	0	0	0	0	0
Genus_Level__Natronomonas	0	0	0	0	0	0	0	0	0	0	0	0	0	0	0	0	0	0	0	0	0	0	0	0	0	0	0	0	0	0	0	0	0	0	0	0	0	0	0	0	0	0	0	0	0	0	0	0	0
Genus_Level__Neisseria	0	0	0	0	0	0	0	0	0	0	0	0.536127650877	0	0	0	0	0	0	0	7.40691246888	0.579311072738	0	0	0	0	0	0	0	0	2.72272951451	1.48910026316	3.13866861509	1.3081531081	2.35855935026	0	0	0	0.6925304848	0	0	0	0	0	0	0	0	2.08201843197	0	0
Genus_Level__Neorickettsia	0	0	0	0	0	0	0	0	0	0	0	0	0	0	0	0	0	0	0	0	0	0	0	0	0	0	0	0	0	0	0	0	0	0	0	0	0	0	0	0	0	0	0	0	0	0	0	0	0
Genus_Level__Nitratiruptor	0	0	0	0	0	1.17386122457	0	0	0	0	0	0	0	0	0	0	0	0	0	0	0	0	0	0	0	0	0	0	0	0	0	0	0	0	0	0	0	0	0	0	0	0	0	0	0	0	0	0	0
Genus_Level__Nitrosococcus	0	0	0	0	0	0	0	0	0	0	0	0	0	0	0	0	0	0	0	0	0	0	0	0	0	0	0	0	0	0	0	0	0	0	0	0	0	0	0	0	0	0	0	0	0	0	0	0	0
Genus_Level__Nitrosopumilus	0	0	0	0	0	0.782276810506	0.871820761554	0	0.597680803756	0	0	1.00669479364	0	0	1.22198323148	0	0	0	0	0	0	0	0	0	0	0	0	0	0.438306059049	0	0	0.640822095487	0	0	0	0	0	0	1.12027837745	0	0.152422026164	0.753304292688	0	0	0	0.25396966776	0	3.43405879016	0.973179345041
Genus_Level__Nitrososphaera	0	0	0	0	0	0	0	0	0	0	0	0	0	0	0	0	0	0	0	0	0	0	0	0	0	0	0	0	0	0	0	0	0	0	0	0	0	0	0	0	0	0	0	0	0	0	0	0	0
Genus_Level__Nocardiopsis	0	0	0	0	0	0	0	0	0	0	0	0	0	0	0	0	0	0	0	0	0	0	0	0	0	0	0	0.484029732424	0	0	0.357658831371	0	0	0.702499267796	0	0	0	0.270429269852	0	0	0	0	1.33285782535	0	0	0	0.522691026262	0	0
Genus_Level__Nostoc	0	0	0	0	0	0	0	0	0	0	0	0	0	0	0	0	0	0	0	0	0	0	0	0	0	0	0	0	0	0	0	0	0	0	0	0	0	0	0	0	0	0	0	0	0	0	0	0	0
Genus_Level__Oceanimonas	0	0	0	0	0	0	0	0	0	0	0	0	0	0	0	0	0	0	0	0	0	0	0	0	0	0	0	0	0	0	0	0	0	0	0	0	0	0	0	0	0	0	0	0	0	0	0	0	0
Genus_Level__Oceanithermus	0	0	0	0	0	0	0	0.325009381439	0	0	0	0.0406803032728	0	0.0655771711755	0	0	0.0535476449044	0	0	0.075836376643	0.796774754599	0	0	0	0.0104773876554	0	0	0.381927428589	0	0.487845288716	0.961444596198	0.0170652274079	0.627053073185	0.442206911835	0	0	0	0.13590160227	0	0	0	0	0	0	0	0	0	0	0
Genus_Level__Oceanobacillus	0	0	0	0	0	0	0	0	0.279986597122	0	0	0	0	0	0	0	0	0	0	0	0	0	0	0	0	0	0	0	0	1.20207063602	0	0	0	0	0	0	0	0	0	0	0	0	0	0	0	0	0	0	0
Genus_Level__Olsenella	0	0	0	0	0	0	0	0	0	0	0	0	0	0.122496775296	0	0	0	0	0	0	0	0	0	0	0	0	0	0.155786734529	0	0	0.204200593687	0	0	0.374442323472	0	0	0	0	0	0	0	0	0	0	0	0	0	0	0
Genus_Level__Orientia	0	0	0	0	0	0	0	0	0	0	0	0	0	0	0	0	0	0	0	0	0	0	0	0	0	0	0	0	0	0	0	0	0	0	0	0	0	0	0	0	0	0	0	0	0	0	0	0	0
Genus_Level__Ornithobacterium	0	0	0	0	0	0	0	0	0	0	0	0	0	0	0	0	0	0	0	0	0	0	0	0	0	0	0	0	0	0	0	0	0	0	0	0	0	0	0	0	0	0	0	0	0	0	0	0	0
Genus_Level__Oscillatoria	0	0	0	0	0	0	0	0	0	0	0	0	0	0	0	0	0	0	0	0	0	0	0	0	0	0	0	0	0	0	0	0	0	0	0	0	0	0	0	0	0	0	0	0	0	0	0	0	0
Genus_Level__Owenweeksia	0	0	0	0	0	0	0	0	0	0	0	0	0	0	0	0	0	0	0	0	0.638139266294	0	0	0	0	0	0	0	0	0	0.467929569733	1.69781602946	0	0.0522188387379	0	0	0	0	0	0	0	0	0	0	0	0	0	0	0
Genus_Level__Paenibacillus	0	0	0	0	0	0	0	0	0	0	0	0	0	0	0	0	0	0	0	0.0535211079083	0	0	0	0	0	0	0	0	0	0.264777951054	0	0	0	0	0	0	0	0	0	0	0	0	0	0	0	0	0	0	0
Genus_Level__Parabacteroides	0	0	0	0	0	0	0	0	0	0	0	0	0	0	0	0	0	0	0	0	0.669549674363	0	0	0	0	0	1.5556052686	0	0	0	0	0	0	0.382870836823	0	0	0	0	0	0	0	0	0	0	0	0	0	0	0
Genus_Level__Parachlamydia	0	0	0	0	0	0	0	0	0	0	0	0	0	0	0	0	0	0	0	0	0	0	0	0	0	0	0	0	0	0	0	0	0	0	0	0	0	0	0	0	0	0	0	0	0	0	0	0	0
Genus_Level__Paracoccus	0	0	0	0.803426567895	0	0	0	0	0	0	0	0	0	0	0	0	0	0	0	0	0	0	0	0	0	0	0.00162546635296	0	0	0	0	0	0	0	0	0	0	0	0	0	0	0	0	0	0	0	0	0	0
Genus_Level__Parvularcula	0	0	0	0	0	0	0	0	0	0	0	0	4.09497269247	0	0	0	0	0	0	0	0	0	0	0	0	0	0	0	0	0	0	0	0	0	0	0	0	0	0	0	0	0	0	0	0	0	2.35918413224	0	0
Genus_Level__Pasteurella	0	0	0	0	0	0	0	0	0	0	0	0	0	0	0	0	0	0	0	0	0	0	0	0	0	0	0	0	0	0	0	0	0	0	0	0	0	0	0	0	0	0	0	0	0	0	0	0	0
Genus_Level__Pectobacterium	0	0	0	0	0	0	0	0	0	0	0	0	0	0	0	0	0	0	0	0.541072063376	0	0	0	0	0	0	0	0	0	0	0	0	0	0.685332214727	0	0	0	0	0	0	0	0	0	0	0	0	0	0	0
Genus_Level__Pediococcus	0	0	0	0	0	0	0	0	0	0	0	0	0	0	0	0	0	0	0	0	0	0	0	0	0	0	0	0	0	0	0	0	0	0	0	0	0	0	0	0	0	0	0	0	0	0	0	0	0
Genus_Level__Pelobacter	0	0	0	0	0	0	0	0.0746509207847	0	0	0	0	0	0	0	0	0	0	0	0.937887020906	1.22679438339	0	0	0	0	0	0	0	0	0	0.860782060617	0.537570682484	0	0	0	0	0	0	0	0	0	0	0	0	0	0	0	0	0
Genus_Level__Pelodictyon	0	0	0	0	0	0	0	0	0	0	0	0	0	0	0	1.9875120288	0	0	1.00590303589	0	0	0	0	0.677800255508	0	0	2.08582559146	0	0	0	0	0	0	0	0	0	0	0	0	0	0	0	0	0	0	0	0	2.44552107481	0
Genus_Level__Photobacterium	0	0	0	0	0	0	0	0	0	0	0	0	0	0	0	0	0	0	0	0	0	0	0	0	0	0	0	0	0	0	0	0	0	0	0	0	0	0	0	0	0	0	0	0	0	0	0	0	0
Genus_Level__Phycisphaera	0	0	0	0	0	0	0	0	0	0	0	0	0	0	0	0	0	0	0	0	0	0	0	0	0	0	0	0	0	0	0	0	0	0	0	0	0	0	0	0	0	0	0	0	0	0	0	0	0
Genus_Level__Picrophilus	0	0	0	0	0	0	0	0	0	0	0	0	0	0	0	0	0	0	0	0	0	0	0	0	0	0	0	0	0	0	0	0	0	0	0	0	0	0	0	0	0	0	0	0	0	0	0	0	0
Genus_Level__Pirellula	0	0	0	0	0	0	0	0	0	0	0	0	0	0	0	0	0	0	0	0	0	0	0	0	0	0	0	0	0	0	0	0	0	0	0	0	0	0	0	0	0	0	0	0	0	0	0	0	0
Genus_Level__Planctomyces	0	0	0	0	0	0	0	0	0	0	0	0	0	0	0	0	0	0.132620275582	0	0.235656767254	0	0	0	0	0	0	0	0	0	0	0	0	0	0	0	0	0	0	0	0	0	0	0	0	0	0	0	0	0
Genus_Level__Polaribacter	0	0	0	0	0	0	0	0	0	0	0	0	0	0	0	0	0	0	0	0	0	0	0	0	0	0	0	0	0	0	0	0	0	0	0	0	0	0	0	0	0	0	0	0	0	0	0	0	0.695013588885
Genus_Level__Polynucleobacter	0	0	0	0	0	0	0	0	0	0	0	0	0	0	0	0	0	0	0	0	0	0	0	0	0	0	0	0	0	0	0	0	0	0.101662535434	0	0	0	0	0	0	0	0	0	0	0	0	0	0	0
Genus_Level__Porphyromonas	0	0	0	2.58372274623	0	0	1.37996024875	2.29135986073	0.688065375445	0.873561942748	3.26227752078	1.05665619797	0	1.17827971324	2.68591377444	4.10866691936	0	1.21722082675	5.24384847315	0	3.54844562159	0	5.46406093632	1.58415134259	0	1.5949668708	1.41643796756	0.217366408389	0	0.625139195892	1.05052146611	1.84185988754	3.12176818799	4.06545294544	3.82625294587	0	0	1.76961094989	0.641794463228	3.55541306248	2.98229060905	0.719123045742	0	1.3851219631	5.07388064469	4.73665545076	0.192590596893	0	1.77031032317
Genus_Level__Prevotella	0	0	0	0	0	0	0	0	1.74599751278	0	0	1.69321466476	0	0.659063143586	6.32067944396	0	0.758956105628	1.50180761533	1.35082154663	3.01782556391	4.42728027229	0	0	0	0	22.9357016336	5.24071689883	0	0	2.31069561357	1.70774733719	2.58609038195	2.48935676079	2.58119972391	1.73435992575	0	0	3.33097273446	1.35286059028	0	0	1.24990264076	0	18.8250001476	0	0	8.30435134462	0	0.0490332414541
Genus_Level__Prochlorococcus	0	0	0	0	0	0	0	0	0	0	0	0	0	0	0	0	0	0	0	0	0	0	0	0	0	0	0	0	0	0	0	0	0	0	0	0	0	0	0	0	0	0	0	0	0	0	0	0	0
Genus_Level__Propionibacterium	0	0	4.60430119063	0	0	0	0	3.23450242416	0	0	0	0	0	1.54632737901	0	0	22.1592689026	25.2223727526	58.174170884	0	3.57738974537	0	8.95325532937	90.357211656	0	0	0	2.57305300621	0.351787909826	1.74538936314	6.70762667111	1.99627657449	1.16679671744	3.33455162762	0.468151828666	2.81410191009	0	0.945016956231	0	25.2410571861	0	0	0	0	0	0	3.4682434892	0	4.84579839613
Genus_Level__Pseudanabaena	0	0	0	0	0	0	0	0	0	0	0	0	0	0	0	0	0	0	0	0	0	0	0	0	0	0	0	0	0	0	0	0	0	0	0	0	0	0	0	0	0	0	0	0	0	0	0	0	0
Genus_Level__Pseudoalteromonas	0	0	0	0	0	0	0	0	0	0	0	0	0	0	0	0	0	0	0	0	0	0	0	0	0	0	0	0	0	0	0	0	0	0	0	0	0	0	0	0	0	0	0	0	0	0	0	0	0
Genus_Level__Pseudomonas	0	0.154536179723	0	0	0	0	0	0	0	0	0	0.004716119286	0	0	0	0	0	0	0	0	0	0	0	0	0	0	0	0	0	0	0	0	0	0	0	0	0	0	0	0	0	0	0	0	0	0	0	0	0
Genus_Level__Pseudovibrio	0	0	0	0	0	0	0	0	0	0	0	0	0	0	0	0	0	0	0	0	0	0	0	0	0	0	0	0	0	0	0	0	0	0	0	0	0	0	0	0	0	0	0	0	0	0	0	0	0
Genus_Level__Psychrobacter	0	0	0	0	0	0	0	0	0	0	0	0	0	0	0	0	0	0	0	0	0	0	0	0	0	0	0	0	0	0	0	0	0	0	0	0	0	0	0	0	0	0	0	0	0	0	0	0	0
Genus_Level__Psychromonas	0	0	0	0	0	0	0	0	0	0	0	0	0	0	0	0	0	0	0	0	0	0	0	0	0	0	0	0	0	0	0	0	0	0	0	0	0	0	0	0	0	0	0	0	0	0	0	0	0
Genus_Level__Pusillimonas	0	0	0	0	0	0	0	0	0	0	0	0	0	0	0	0	0	0	0.819746923185	0	0	0	0.448941232627	0	0	0	0	0	0	0	0.0304357813175	0	0	0	0	0	0	0	0	0	0	0	0	0	0	0	0	0	0
Genus_Level__Pyrobaculum	0	0	4.21312694248	0	0	0	0	0	0	0	0	0	0	0	0	0	4.58135689464	2.6410909782	0.51240255009	0	0	0	0	0.0394273186716	0	0.0298859081719	0	0	0	0	0	0	0	0	0	0	0	0	0	0.721103911891	0	0	0	0	0	0	0.164306950752	0	0
Genus_Level__Pyrococcus	0	0	0	0	0	0	0	0	0	0	0	0	0	0	0	0	0	0	0	0	0	0	0	0	0	0.42941321288	0	0	0	0	0	0	0	0	0	0	0	0	0	0	0	0	0	0.876976648947	0	0	0	0	0
Genus_Level__Pyrolobus	0	0	0	0	0	0	0	0	0	0	0	0	0	0	0	0	0	0	0.208951096942	0	0	0	0	0	0	0.0221578974952	0	0	0	0	0	0	0	0	0	0	0	0	0	0	0	0	0	0.154503164082	0	0	0	0	0
Genus_Level__Ralstonia	0	0	0	0	0	0	0	0.123796149179	0	0	0.153488965096	0	0	0	0	0	0	0	0	0.0755229790774	0.0847392793011	0	0	0	0	0	0.132954480201	0	0	0	0	0.122629240262	0.0233454130115	0	0	0	0	0	0	0	0.114422760647	0	0	0	0	0	0	0	0
Genus_Level__Rhizobium	0	0	0	0	0	0	0	0	0	0	0	0	0	0	0	0	0	0	0	0	0.112774687504	0	0	0	0	0	0	0	0	0	0	0.0689131355708	0	0	0	0	0	0	0	0	0	0	0	0	0	0	0	0	0
Genus_Level__Rhodobacter	0	0	0	0	0.0147426649759	0	0	0	0	0	0	0	0	0	0	0	0	0	0	0.114499237432	0	0	0	0	0	0	0	0	0	0	0	0	0	0	0	0.587750860461	0	0	0	0	0	0	0	0	0	0	0	0	0
Genus_Level__Rhodococcus	0	0	0	0	6.87090945536	0	0	0	0	0	0	0	0	0	0	0	1.57364238169	0	1.9833509999	0	0	0	0	0.0590032767759	0	0	0	0	0	0	0	0	0	0	0	1.90032623279	0	0	0	0	0	0	0	0	0	0	0	0	0
Genus_Level__Rhodopirellula	0	0	0	0	0	0	0	0	0	0	0	0	0	0	0	0	0	0	0	0	0	0	0	0	0	0	0	0	0	0	0	0	0	0	0	0	0	0	0	0	0	0	0	0	0	0	0	0	0
Genus_Level__Rhodospirillum	0	0	0	0	0	0	0	0	0	0	0	0	0	0	0	0	0	0	0	0	0	0	0	0.458554232689	0	0	0	0	0	0	0	0	0	0	0	0	0	0	0	0	0	0	0	0	0	0	0.63602273812	0	0
Genus_Level__Rhodothermus	0	0	0	0	0	0	0	0	0	0	0	0	0	0	0	0	0	0	0	0.123766707525	0	0	0	0	0	0	0	0	0	0	0	0	0	0	0	0	0	0	0	0	0	0.072951181786	0	0	0	0	0	0	0
Genus_Level__Rickettsia	0	0	0	0	0	0	0	0	0	0	0	0	0	0	0	0	0	0	0	0	0	0	0	0	0	0	0	0	0	0	0	0	0	0	0	0	0	0	0	0	0	0	0	0	0	0	0	0	0
Genus_Level__Riemerella	0	0	0	0	0	0	0	0	0.218156287365	0	0	0	0	0	0	0	0	0	0	0.324126757763	0	0	0	0	0	0.266364843193	0	0	0	1.53454886587	0.628107975791	0	0	0.750479101575	0	0	0	0	0	0	0	0	0	0.151626028055	0	0	0	0	0
Genus_Level__Rivularia	0	0	0	0	0	0	0	0	0	0	0	0	0	0	0	0	0	0	0	0	0	0	0	0	0	0	0	0	0	0	0	0	0	0	0	0	0	0	0	0	0	0	0	0	0	0	0	0	0
Genus_Level__Robiginitalea	0	0	0	0	0	0	0	0	0	0	0	0	0	0	0	0	0	0	0	0	0	0	0	0	0	0	0	0	0	0	0	0.00254820227382	0	0	0	0	0	0	0	0	0	0	0	0	0	0	0	0	0
Genus_Level__Roseburia	0	0	0	0	0	0	0	0	0	0	0	0	0	0	0	0	0	0	0	0	0	0	0	0	0	0	4.59611121689	0	0	0	0	0	0	0	0	0	0	0	0	0	0	0	0	0	0	0	0	0	0
Genus_Level__Roseiflexus	0	0	0	0	0	0	0	0	0	0	0	0	0	0	0	0	0	0	0	0	0	0	0	0	0	0	0	0	0	0	0	0	0	0	0	0	0	0	0	0	0	0	0	0	0	0	0	0	0
Genus_Level__Rothia	0	0	0.198578655795	0	0	0	0	2.80287548461	0.33580630272	0	0	0.189082959716	0	5.0290845181	0	3.41569980427	0	0	0	6.85970788664	4.0876363277	0	0	0	0	0.122913199372	0	0.508901017744	13.4694644497	3.74972857829	10.404427626	5.35688523747	1.65973801041	10.2079319826	3.52259271285	0	0	16.608682411	0	0	0	0.385528312271	0	0.789218709139	0	0	3.28924808448	0	0
Genus_Level__Rubrivivax	0	0	0	0	0	0	0	0	0	0	0	0	0	0	0	0	0	0	0.283746367585	0	0	0	0	0	0	0	0	0	0	0	0	0	0	0	0	0	0	0	0.0361476202439	0	0	0	0	0	0	0	0	0	0
Genus_Level__Rubrobacter	0	0	0	0	0	0	0	0	0	0	0	0	0	0	0	0	0	0	0	0	0	0	0	0	0	0	0	0	0	0	0	0	0	0	0	0	0	0	0	0	0	0	0	0	0	0	1.21096485463	0	0
Genus_Level__Ruminococcus	0	0.884464509454	0	0	0	0	0	0	0	0	0.200920007882	0	0	0	0	1.91298815144	0	0	0	0	0	0	0	0	0	0	3.70250433165	0	0	0	0	0	0.573970496154	0.423255883412	0	0	0	0.820891983824	0	0	0	0.0355875750275	0	0	0	0.805281466443	0.906884568599	0	0
Genus_Level__Runella	0	0	0	0	0	0	0	0	0	0	0	0	0	0	0	0	0	0	0	0	0.0463048887291	0	0	0	0	0	0	0	0	0	0	0	0	0.177776702415	0	0	0	0	0	0	0	0	0	0	0	0	0	0	0
Genus_Level__Saccharophagus	0	0	0	0	0	0	0	0	0	0	0	0	0	0	0	0	0	0	0	0	0	0	0	0	0	0	0	0	0	0	0	0	0	0.234562885506	0	0	0	0	0	0	0	0	0	0	0	0	0	0	0
Genus_Level__Salinarchaeum	0	0	0	0	0	0	0	0	0	0	0	0	0	0	0	0	0	0	0	0	0	0	0	0	0	0	0	0	0	0	0	0	0	0	0	0	0	0	0	0	0	0	0	0	0	0	0	0	0
Genus_Level__Salinibacter	0	0	0	0	0	0	0	0	0	0	0	0	0	0	0	0	0	0.0299618638683	0	0.614454582486	0	0	0	0	0	0	0	0.731068823522	0.140611073909	0	0	0	0	0	0	0	0	0	0	0	0	0	0	0	0	0	1.78317256579	0	0
Genus_Level__Sanguibacter	0	0	0	0	0	0	0	0.0942803511578	0	0	0	0	0	0.31662052312	0	0	0	0	0.30144945854	0	0	0	0	0	0	0	0	0.165269319616	0	0	0	0	0.0675404121374	0.0352538194458	0	0	0	0.74701071382	0	0	0	0	0.825807712103	0	0	0	0	0	0
Genus_Level__Saprospira	0	0	0	0	0	0	0	0	0	0	0	0	0	0	0	0	0	0	0	0	0	0	0	0	0	0	0	0	0	0	0	0	0	0.204193436097	0	0	0	0	0	0	0	0	0	0	0	0	0	0	0
Genus_Level__Sebaldella	0	0	0	0	0	0	0	0	0	0	0	0	0	0	0	0	0	0	0	0	1.68164108085	0	0	0	0	0	0	0	0	0	0	0	0	0	0	0	0	0	0	0	0	0	0	0	0	0	0.748533022452	0	0
Genus_Level__Selenomonas	0	0.519715048235	0	0	0	0	0	0.703480852785	0.187313453046	0.512210628802	0.990000035903	0.384085030175	0	0	0.285763110199	1.01843134935	0	0	2.84945374755	0	2.46934139493	0	0	0	0	0.248228159521	1.60738654089	1.60519485988	0	0	1.16469593479	1.74848847511	1.593250393	0.620026629697	1.1929431412	0	0	0.163986942516	0.32858075968	0	0.684428044547	0.618161842578	0	0.328020930365	0	0	2.10329662548	0	0
Genus_Level__Serratia	62.3825525918	0.0646203630678	3.30130623504	2.30518899282	33.2540170788	2.06586123166	0	0	0	0	0	0	0	0	0	1.1794923007	3.88900261097	1.76536694913	0	0	0	0	4.89468618879	0	15.0959832687	0	0.231140085058	0.464960126083	1.80320816917	0	0	0	0.309277245391	0	0	37.536627833	70.2479185794	0	0	3.95555654059	0.966271666058	0	45.6192521777	0	17.4950109409	2.98894571697	0	0	0
Genus_Level__Shewanella	0	0	0	0	0	0	0	0	0	0	0	0	0	0	0	0	0	0	0	0	0	0	0	0	0	0.0351883552456	0	0	0	0	0	0	0	0.172358035133	0	0	0	0	0	0	0	0	0	0	0	0	0	0	0
Genus_Level__Shimwellia	0	0	0	0	0	0	0	0	0	0	0	0	0	0	0	0	0	0	0	0	0	0	0	0	0	0	0	0	0	0	0	0	0	0	0	0	0	0	0	0	0	0	0	0	0	0	0	0	0
Genus_Level__Simkania	0	0	0	0	0	0	0	0	0	0	0	0	0	0	0.367103611646	0	0	0	0	0	0	0	0	0	0	0	0	0	0	0	0	0	0	0	0	0	0	0	0	0	0	0	0	0	0	0	0	0	0
Genus_Level__Slackia	0	0	0	0	0	0	0	0	0	0	0	0	0	0	0	0	0	0	0	0	0	0	0	0	0	0	0	0	0	0.223090519129	0	0.183460785738	0	0	0	0	0	0	0	0	0	0	0	0	0	0	0	0	0
Genus_Level__Sphaerochaeta	0	0	0	0	0	0	0	0	0	0	0	0	0	0	0	0	0	0	0	0	0	0	0	0	0	0.49110651602	0	0	0	0	0	0	0	0	0.337955509491	0	0	0	0	0	0	0	0	0	0	0	1.46561919061	0	0.59521967152
Genus_Level__Spirochaeta	0	0	0	0	2.46096323458	0	0	0.192612596914	0	0	0	0	1.99331859419	0	0	0	0.831399442912	0	0	0	2.18234167985	0	0	0	0	0	2.25756846	0	0	0	0.668376926848	0.463042979965	0	0.48993685132	0.302824746916	0.218615613788	0	0	0	0	0	0	0	0	0	0	0	1.33642209067	0
Genus_Level__Spirosoma	0	0	0	0	0	0	0	0	0	0	0	0	0	0	0	0	0	0	0	0	0	0	0	0	0	0	0	0	0	0	0	0	0	0	0	0	0	0	0	0	0	0	0	0	0	0	0	0	0
Genus_Level__Stanieria	0	0	0	0	0	0	0	0	0	0.0743075824069	0	0	0	0	0.22664019005	0	0	0	0	0	0	0	0	0	0	0	0	0	0	0	0	0	0	0	0	0	0	0	0	0	0	0	0	0	0	0	0	0	0
Genus_Level__Staphylococcus	0	0	0	0	0	0	0	0	0.620455536165	0.0683550771652	0.220093769876	1.60781265306	0	0.201823219642	0	0	0	0	0	0.717156998028	0	0	1.94777801732	0	0	0	0	0	0.599784761176	2.87599977081	0	0	0	0	0.301029089366	0	0	0	0.102745744041	8.41162906282	0	2.37586141082	0	0	0	1.86571859872	0	0	21.6493777318
Genus_Level__Staphylothermus	0	0	0	0	0	0	0	0	0.344396094151	0	0	0	0	0	0	0	0	0	0	0	0.970428681923	0	0	0	0	0	0	0	0	1.76657866796	1.04780508688	0.283831693045	0	0.35941750868	0	0	0	0	0	0	0	0	0	0	0	0	0.0299948720915	0	0
Genus_Level__Stigmatella	0	0	0	0	0	0	0	0	0	0	0	0	0	0	0	0	0	0	0	0.0802708998072	0	0	0	0	0	0	0	0	0	0	0	0	0	0	0	0	0	0	0	0	0	0	0	0	0	0	0	0	0
Genus_Level__Streptobacillus	0	0	0	0	0	0	0	0.986821949125	1.02169160762	1.71305844846	2.15518923403	0	0	0	1.50293710524	0.881728195488	0	0	0	0.968758424896	0.0220928387927	0	0	0	0	1.02520755021	0	0	0.122932238888	0	0.578870657526	0.416246611024	1.30306340505	0.599590549448	0	0	0	0	0	0	1.4096423566	0	0	1.67063855786	0	0	0.914450749661	0	0
Genus_Level__Streptococcus	0	63.9902251083	0	0	0	0.464554511171	1.27280202943	36.6292329085	44.361516886	59.1788139617	49.519012014	60.4252641577	0	51.8989456045	37.4717225957	36.729562421	0	0	0	14.9149775855	5.13297844534	0	0	0	0	7.45212205446	0	34.1230083742	41.4658832365	38.8649837788	10.474373984	6.00988788423	39.3730820932	17.0094225285	17.5350359819	0	0	50.1311885349	58.1509112836	0	43.8791560161	59.8774879835	0	11.5139968705	0	48.7710434456	1.91981553447	0	0.676714430517
Genus_Level__Streptomyces	0	0	0	0	0	0	0	0	0	0	0	0	0	0	0	0	0	0	0	0	0	0	0	0	0	0	0	0	0	0	0.321685416483	0	0	0	0	0	0	0	0	0	0	0	0	0	0	0	1.51522948581	0	0
Genus_Level__Sulfobacillus	0	0	0	0	0	0	0	0	0	0	0	0	0	0	0	0	0	0	0	0	0	0	0	0	0	0	0	0	0	0	0	0	0	0	0	0	0	0	0	0	0	0	0	0	0	0	0	0	0
Genus_Level__Sulfolobus	0	0	0	0	0	0	0	0	0.929686806644	0	0	0	0	0	0.178224480846	0	0	0	0	0	0.198618783459	0	0	0	0	1.76721849973	0	0	0.286551882664	0.321888737662	0	0.53828075155	0	0	0	0	0	0	0	0	0	0	0	0	0	0	0.255846407783	0	0
Genus_Level__Sulfuricurvum	0	0	0	0	0	0	0	0	0	0	0	0	0	0	0	0	0	0	0	0	0	0	0	0	0	0	0	0	0	0	0	0	0	0	0	0	0	0	0	0	0	0	0	0	0	0	0	0	0
Genus_Level__Sulfurihydrogenibium	0	0	0	0	0	0	0	0	0.433150878421	0	0	0.122637835377	0	0	0	0	0	0	0	0.0554240471926	0	0	0	0	0	0	0	0	0	0	0	0	0	0	0	0	0	0	0	0	0	0.709428790092	0	0	0	0	0	0	0
Genus_Level__Sulfurimonas	0	0	0	0	0	0	0	0	0	0	0	0	0	0	0	0	0	0	0	0	0	0	0	0	0	0	0	0	0	0	0	0	0	0	0	0	0	0	0	0	0	0	0	0	0	0	0	0	0
Genus_Level__Sulfurospirillum	0	0	0	0	0	0	0	0	0	0	0	0	0	0	0	0	0	0	0	0	0	0	0	0	0	0	0	0	0	0	0	0	0	0	0	0	0	0	0	0	0	0	0	0	0	0	0	0	0
Genus_Level__Sulfurovum	0	0	3.27709095658	0	0	0	0	0	0	0	0	0	0	0	0	1.77058573504	7.46510331308	0	0	0	0	0	0	0.60779474118	0	0	0	0	0	0	0	0	0	0	0	0	0	0	0	0	0	0	0	0	7.82536117516	0.150174304836	0	0	0
Genus_Level__Synechococcus	0	0	0	0	0	0	0	0	0	0	0	0	0	0	0	0	0	0	0	0.10939383831	0	0	0	0	0	0	0	0	0	0	0.32123244753	0	0	0	0	0	0	0	0	0	0	0	0	0	0	0	0.537917833697	0	0
Genus_Level__Synechocystis	0	0	0	0	0	0	0	0	0	0	0	0	0	0	0	0	0	0	0	0	0	0	0	0	0	0	0	0	0	0	0	0	0	0	0	0	0	0	0	0	0	0	0	0	0	0	0	0	0
Genus_Level__Syntrophomonas	0	0	0	0	0	0	0	0	0	0	0	0	0	0	0	0	0	0	0	0	0	0	0	0	0	0	0	0	0	0	0	0	0	0	0	0	0	0	0	0	0	0	0	0	0	0	0	0	0
Genus_Level__Tannerella	0	0	0	0	0	0	0	0	0	0	0	0	0	0	0	0	0	0	0	0	0	0	0	0	0	1.23155830159	0.140076907108	0	0	0	0	0	0	0	0	0	0	0	0	0	0	0	0	0	0	0	1.04061793148	0	0
Genus_Level__Terriglobus	0	0	0	0	0	0	0	2.21702122372	0	0	2.28084561611	0.244362106177	0	0.534962624159	0.163443453142	3.75053525456	0	0	1.06402940284	0	0	0	0	0.939767657692	0	0	0.561774504347	0.686245807173	0	0	0	0	3.12031691357	0	1.94227933929	0	0	2.11225516458	0	0	0.549006779505	0.182240817952	0	0.104491540931	0	0	0	0	0
Genus_Level__Tetragenococcus	0	0	0	0	0	0	0	0	0	0	0	0	0	0	0	0	0	0	0	0	0	0	0	0	0	0	0	0	0	0	0	0	0	0	0	0	0	0	0	0	0	0	0	0	0	0	0	0	0.828960623694
Genus_Level__Thermaerobacter	0	0	0.154157368786	0	0	0	0	0	0	0	0	0	0	0	0	0	0	0	0	0.179126953472	0	0	0	0	0	0	0	0	0	0	0	0	0	0	0	0	0	0	0	0	0	0	0	0	0	0	1.49628157304	0	0
Genus_Level__Thermanaerovibrio	0	0	0	0	0	0	0	0	0	0	0	0	0	0	0	0	0	0	0	0	0	0	0	0	0	0	0	0	0	0	0	0	0	0	0	0	0	0	0	0	0	0	0	0	0	0	0	0	0
Genus_Level__Thermoanaerobacterium	0	0	0	0	0	0	0	0	0	0	0	0	0	0	0	0	0	0	0	0	0	0	0	0	0	0.037822366202	0	0	0	0	0	0	0	0	0	0	0	0	0	0	0	0	0	0	0	0	0	0	0
Genus_Level__Thermobaculum	0	0	0	0	0	0	0	0	0.0414171405412	0	0	0.076451092004	0	0.623992647472	0	0	0	0	0	0	0	0	0	0	0	0	0	0	0	0	0	0	0	2.57129556592	0	0	0	0	0	0	0	0	0	0	0	0	0	0	0
Genus_Level__Thermobifida	0	0	0	0	0	0	0	0	0	0	0	0	0	0	0	0	0	0	0	0	0.278886171392	0	0	0	0	0	0	0	0	0	0	0	0	0	0	0	0	0	0	0	0	0	0	0	0	0	0	0	0
Genus_Level__Thermococcus	0	0	0	0	0	0	0	0	0	0	0	0	0	0.323885732216	0	0	0	0	0	0	0	0	0	0	0	0.677579461307	0	0	0	0.19766323953	0	0	0.140313379693	0	0.696956919448	0	0	0	0	0	0	0	0	0.348792530941	0	0	0	0	0
Genus_Level__Thermocrinis	0	0	0	0	0	0	0	0	0	0	0	0	0	0	0	0	0	0	0	0	0	0	0	0	0	0	0	0	0	0	0	0	0	0	0	0	0	0	0	0	0	0	0	0	0	0	0	0	0.0204308102475
Genus_Level__Thermogladius	0	0	0	0	0	0	0	0	0.0357910095043	0	0	0.205446551408	0	0.0519339672451	0	0	0.169575106833	0	0	0	0	0	0	0	0	0.268034316703	0	0.312515602785	1.20393408418	0.902923038768	0	0	0.299132811739	0.342527351008	0	0	0	0.102570976075	0.0217105925208	0	0	0	0	0.291410969399	0	0	0	0	0
Genus_Level__Thermomicrobium	0	0	0	0	0	0	0	0	0	0	0	0	0	0	0	0	0	0	0	0	0	0	0	0	0	0	0	0	0	0	0	0	0	0	0	0	0	0	0	0	0	0	0	0	0	0	0	0	0
Genus_Level__Thermoplasma	0	0	0	0	0	0	0	0	0	0	0.408875377255	0	0	0	0	0	0	0	0	0	1.56400080701	0	0	0	0	0.314651214686	0.116472157575	0	0	0	0	0.963235887134	0.302608479938	0	0.08221556439	0	0	0	0	0	0.421345600265	0	0	0.628283779444	0	0	0	0	0
Genus_Level__Thermoproteus	0	0	0	0	0	0	0	0	0	0	0	0	0	0	0	0	0	0	0	0	0	0	0	0	0	0.0708527179632	0	0.237472328989	0	0	0	0	0	0	0	0	0	0	0	0	0	0	0	0	0	0	0	0	0
Genus_Level__Thermosynechococcus	0	0	0	0	0	0	0	0	0	0	0	0	0	0	0	0	0	0	0	0	0	0	0	0	0	0	0	0	0	0	0	0	0	0	0	0	0	0	0	0	0	0	0	0	0	0	0	0	0
Genus_Level__Thermotoga	0	0.962269555486	0	0	0	0.323150216067	0	0	0	0	0	0	0	0	1.15820695316	0	0	1.35181569829	0	0	0	0	0	0	5.51673308963	0	0	0.858937922751	1.68674394679	0	0	0	0	0	0.616913682911	0	0	0	0	0.288838927148	0	0	0	0	0	1.03738536103	0	0	0.465212558303
Genus_Level__Thermovibrio	0	0	0	0	0	0	0	0	0	0	0	0	0	0	0	0	0	0	0	0	0	0	0	0	0	0	0	0	0	0	0	0	0	0	0	0	0	0	0	0	0	0	0	0	0	0	0	0	0
Genus_Level__Thermus	0	0	0	0	0	0	0	0.15024253757	0	0	0	0	16.3182558648	0.221046886684	0	0	0	0.112782205894	0	0.467582886873	0.382086883991	26.9635773492	0	0	0.043928658009	0	0	0.134920312434	0.366789600183	0.0021873554528	0.490362029541	0.208256077165	0	0.490303337896	0	0.367992796734	0	0	0	0	0	0	0	0	0	0	0.848407233077	1.83790524452	0
Genus_Level__Thioalkalivibrio	0	0	0	0	0	0	0	0	0	0	0	0	0	0	0	0	0	0	0	0	0	0	0	0	0	0	0	0	0	0	0	0	0	0	0	0	0	0	0	0	0	0	0	0	0	0	0	0	0
Genus_Level__Thiomonas	0	0	0	0	0	0	0	0	0	0	0	0	0	0	0	0	0	0	0	0	0	0	0	0	0	0	0	0	0	0	0	0.811725319825	0	0	0	0	0	0	0	0	0	0	0	0	0	0	0	0	0
Genus_Level__Tistrella	0	0	0	0	0	0	0	0	0	0	0	0	0	0	0	0	0	0	0	0.164571082838	0	0	0	0	0	0	0	0	0	0	0	0	0	0	0	0	0	0	0	0	0	0	0	0	0	0	0	0	0
Genus_Level__Tolumonas	0	0	0	0	0	0	0	0	0	0	0	0	0	0	0	0	0	0	0	0.784065207906	0	0	0	0	0	0	0	0	0	0	0	0	0	0	0	0	0	0	0	0	0	0	0	0	0	0	0	0	0
Genus_Level__Treponema	0	0.225845861796	2.22172638889	0	0	0	0	0	0	0	0	0	0	0.0561870047914	0	0	3.89914598099	2.27502499632	3.48574198914	0	0.355637845791	0	15.2949447818	0	0	0.831897665852	0	0	0	0	0	0	0.215313653824	0.384650437047	0	0	0	0	0	5.1202582112	0	0	0	0.838222243111	6.17473644643	3.50590838331	4.97309162514	0	0
Genus_Level__Trichormus	0	0	0	0	0	0	0	0	0.259459128443	0	0	0	0	0	0	0	0	0	0	0	0	0	0	0	0	0	0	0	0	0.486499671456	0	0	0	0	0	0	0	0	0	0	0	0	0	0	0	0	0	0	0
Genus_Level__Tropheryma	0	0	0	0	0	0	0	0	0	0	0	0	0	0	0	0	0	0	0	0	0	0	0	0	0	0	0	0	0	0	0	0	0	0	0	0	0	0	0	0	0	0	0	0	0	0	0	0	0
Genus_Level__Truepera	0	0	0	0	0	0	0	0	0	0	0	0	0	0	0	0	0	0	0	0.229298028304	0	6.66204653968	0	0	0	0	0	0	0	0	0	0	0	0	0	0	0	0	0	0	0	0	0	0	0	0	1.12264831878	0	0
Genus_Level__Turneriella	0	0	0	0	0	0	0	0	0	0	0	0	0	0	0	0	0	0	0	0	0	0	0	0	0	0.262580280526	0	0	0	0	0	0	0	0	0	0	0	0	0	0	0	0	0	0	0	0	0	0	0
Genus_Level__Unknown Genus	0	0.558877721918	0	2.53611151432	0	0.779182864859	0	0.131615197451	0.907437246221	1.40327835364	0.42334043478	0.627465999873	0	0.745139449063	0.457353541353	0	0.12350514863	0	0	0.0343267635347	0.826411247715	0	7.48347714378	0	0	1.93568131777	2.76135184259	1.27200445001	2.06339940503	2.33516941792	1.57005804134	0.655849080624	0.812337474415	1.30411029217	0.301684946696	0	0	0	0	3.58194984407	1.58620963325	1.5401117331	0	1.16535805804	0.604188258217	8.09590007805	3.9186438948	3.15483186442	5.13270565506
Genus_Level__Variovorax	0	0	0	0	0	0	0	0	0	0	0	0	0	0	0	0	0	0	0	0	0	0	0	0	0	0	0	0	0	0	0	0	0	0	0	0	0	0	0	0	0	0	0	0	0	0	0	0	0
Genus_Level__Veillonella	0	0.0822161662358	0	0	0	0.636289323586	0	7.72731208043	3.02874611882	0	0	2.32214735392	0	5.32880883914	7.65539100772	1.55855068363	0.277359095156	3.77216439221	0	2.15584013522	0.375074150125	0	0	0	1.42684080887	16.8014868907	0	13.0676241634	3.43080605488	6.74719061721	2.6321709236	2.89300866384	3.67873225626	2.89174745457	4.33485322169	0	0	2.52425893765	4.89411394546	4.69102616241	0.413301324293	2.37291077712	0	21.1439222619	0	7.33919864135	1.47312733815	0	1.32115259768
Genus_Level__Vibrio	0	2.58575233391	2.29659512955	0.771981569682	0	0	3.33853736321	0	2.50620169311	0	0	3.25635628643	0	0.923460649036	2.25765522821	0	0	0.981800399001	0	0.0204114324859	0	0	0	0	0	0	0	2.11020144575	2.61588128868	3.33908812817	0	0	1.6501190086	0	1.65333458666	0	0	0	2.49870657803	0	1.65182174909	2.19835929747	0	0	0	0.292975050179	0	0	0
Genus_Level__Vulcanisaeta	0	0	0	0	0	0	0	0	0	0	0	0	0	0	0	0	0	0	0	0	0	0	0	0.0202522510409	0	0	0	0	0	0	0.360326520592	0.00788344588976	0	0	0	0	0	0	0	0	0	0	0	0	0	0	0	0	0
Genus_Level__Waddlia	0	0	0	2.288807	0	0	0	0	0	0	0	0	0	0	0	0	0	0	0	0	0	0	0	0	0	0	0	0	0	0	0	0	0	0	0	0	0	0	0	0	0.0991999406113	0	0	0	0	0	0	0	0
Genus_Level__Weeksella	0	0	0	0	0	0	0	0	0	0	0	0	0	0	0	0	0	0	0	0.481963335779	0	0	0	0	0	0	0	0	0	0.00473367505457	0.103818411077	0	0	0.422384098782	0	0	0	0	0	0	0	0	0	0	0	0	0.880538444637	0	0
Genus_Level__Weissella	0	0	0	0	0	3.57419684701	0	0	0	0	0	0	0	0	0	0	0	0	0	0	0	0	0	0	0	0	0	0	0	0	0	0	0	0	0	0	0	0	0	0	0	0	0	0	0	0	0	0	0
Genus_Level__Wolbachia	0	0	0	0	0	0	0	0	0	0	0	0	0	0	0	0	0	0	0	0	0	0	0	0	0	0	0	0	0	0	0	0	0	0	0	0	0	0	0	0	0	0	0	0	0	0	0	0	0
Genus_Level__Wolinella	0	0	0	0	0	0	0	0	0	0	0	0	0	0	0	0	0	0	0	0	0	0	0	0	0	0	0	0	0	0	0	0	0	0	0	0	0	0	0	0	0	0	0	0	0	0	0	0	0
Genus_Level__Xanthomonas	0	0	0	0	0	0	0	0	0	0	0	0	0	0	0	0	0	0	0	0	0	0	0	0	0	0	0	0	0	0	0	0	0	0	0	0	0	0	0	0	0	0	0	0	0	0	0	0	0
Genus_Level__Xenorhabdus	0	0	0	0	0	0	0	0	0	0	0	0	0	0	0	0	0	0	0	0	0	0	0	0	0	0	0	0	0	0	0	0	0	0	0	0	0	0	0	0	0	0	0	0	0	0	0	0	0
Genus_Level__Xylanimonas	0	0	0	0	0	0	0	0	0	0	0	0	0	0	0	0	0	0	0	0	0	0	0	0	0	0	0	0	0	0	0.0779570676325	0	0	0	0	0	0	0	0	0	0	0	0	0	0	0	0	0	0
Genus_Level__Xylella	0	0	0	0	0	0	0	0	0	0	0	0	0	0	0	0	0	0	0	0	0	0	1.62050120257	0	0	0	0	0	0	0	0	0	0	0	0	0	0	0	0	0	0	0	0	0	0	0	0	0	0
Genus_Level__Yersinia	0	0	0	0	0	0	0	0	0	0	0	0	0	0	0	0	0	0	0	0	0	0	0	0	0	0	0	0	0	0	0	0	0	0	0	0	0	0	0	0	0	0	0	0	0	0	0	0	0
Genus_Level__Zobellia	0	0	0	0	0	0	0	0	0	0	0	0	0	0	0	0	0	0	0	0	0	0	0	0	0	0.474987442668	0	0	0	0	0	0	0	0	0	0	0	0	0	0	0	0	0	0.138013341724	0	0	0	0	0
Species_Level__16SrXII_(Stolbur_group)	0	0	0	0	0	0	0	0	0	0	0	0	0	0	0	0	0	0	0	0	0	0	0	0	0	0	0	0	0	0	0	0	0	0	0	0	0	0	0	0	0	0	0	0	0	0	0	0	0
Species_Level__Acetobacter_pasteurianus	0	0	0	0	0	0	0	0	0	0	0	0	0	0	0	0	0	0	0	0	0	0	0	0	0	0	0	0	0	0	0	0	0	0	0	0	0	0	0	0	0	0	0	0	0	0	0	0	0
Species_Level__Acetohalobium_arabaticum	0	0	0	0	0	0	0	0	0.00256432431847	0	0	0.612295967778	0	0	0	0	0	0	0	0.0169415376626	0	0	0	0	0	0	0	0	0	0	0	0	0	0	0	0	0	0	0	0	0	0.0653894938116	0	0	0	0	0	0	0
Species_Level__Acholeplasma_laidlawii	0	0	0	0	0	0.814346496969	0	0.722254599444	0.255368310459	1.37076448391	1.38909753806	0	0	0	0.643876332252	0.739263385964	0	0	0	0.414944756513	0	0	0	0	0	0	0	0	0	0.375780331535	0.263983614742	0	0.132618160698	0	0.831412535886	0	0	0.343063752407	0	0	0	0.649897857711	0	0	0	0	0	0	2.4733575826
Species_Level__Acidaminococcus_fermentans	0	0	0.534570837822	0	0	0	0	0	0	0	0	0	0	0	0	0	0	0	0	0	0	0	0	0	0	0	0	0	0	0	0	0	0	0	0	0	0	0	0	0	0	0	0	0	0	0	0	0	0
Species_Level__Acidaminococcus_intestini	0	0	0	0	0	0	0	0	0	0	0	0	0	0	0	0	0	0	0	0	0	0	0	0	0	0	0	0	0	0	0	0	0	0	0	0	0	0	0	0	0	0	0	0	0	0	0	0	0
Species_Level__Acidianus_hospitalis	0	0	0	0	0	0	0	0	0	0	0	0	0	0	0	0	0	0	0	0	0	0	0	0	0	0	0	0	0	0	0	0	0	0	0	0	0	0	0	0	0	0	0	0	0	0	0	0	0
Species_Level__Acidilobus_saccharovorans	0	0	0	0	0	0	0	0.303077592153	0	0	0	0	0	0.122981202193	0	0	0	0	0	0	0	0	0	0.0182161445985	0	0	0	0	0	0	0	0	0.0619181103427	0.167919948116	0	0	0	0	0	0	0	0	0	0	0	0	0	0	0
Species_Level__Acidimicrobium_ferrooxidans	0	0	0	0	0	0	0	0	0	0	0	0	0	0	0	0	0	0	1.00124799002	0	0	0	0	0	0	0	0	0	0	0	0	0	0	0	0	2.70378704395	0	0	0	0	0	0	0	0	0	0	0	0	0
Species_Level__Acidithiobacillus_caldus	0	0	0.75051350376	0	0	0	0	0	0	0	0	0	0	0	0	0	0	0	0	0	0	0	0	0	0	0	0	0	0	0	0	0	0	0	0	0	0	0	0	0	0	0	0	0	0	0	0	0	0
Species_Level__Acidobacterium_capsulatum	0	0	0.371632159017	0	0	0	0	0	0	0	0	0	0	0	0	0	0	0	0	0	0	0	0	0	0	0	0	0	0	0	0	0	0	0	0	0	0	0	0	0	0	0	0	0	0	0	0	0	0
Species_Level__Acidovorax_sp._KKS102	0	0	0	0	0	0	0	0	0	0	0	0	0	0	0	0	0	0	0	0.910731984282	0	0	0	0	0	0	0	0	0	0	0	0	0	0.368151224175	0	0	0	0	0	0	0	0	0	0	0	0	0	0	0
Species_Level__Aciduliprofundum_boonei	0	0	0	0	0	0	0	0	0	0	0	0	0	0	0	0	0	0	0	0	0	0	0	0	0	0.727680220499	0	0	0	0	0	0	0	0	0	0	0	0	0	0	0	0	0	0	0	0	0	0	0
Species_Level__Acinetobacter_calcoaceticus/baumannii_complex	0	0	0	3.81776086189	0	0	0	0.0892004975792	0	0	0	0	0	0	0	0.0921453404165	0	0	0	0	0	0	0	0	0	0	0	0	0	0	0	0	0.754134697318	0	0.443699124501	0	0	0	0	0	0	0	0	0	0	0	0	0	0
Species_Level__Acinetobacter_sp._ADP1	0	0	0	0	0	0	0	0	0	0	0	0	0	0	0	0	0	0	0	0	0	0	0	0	0	0	0	0	0	0	0	0	0	0	0	0	0	0	0	0	0	0	0	0	0	0	0	0	0
Species_Level__Actinobacillus_pleuropneumoniae	0	0	0	0	0	0	0	0	0	0	0	0	0	0	0	0	0	0	0	0	0	0	0	0	0	0	0	0	0	0	0	0	0	0	0	0	0	0	0	0	0	0	0	0	0	0	0	0	0
Species_Level__Actinobacillus_succinogenes	0	0	0	0	0	0	0	0	0	0	0	0	0	0	0	0	0	0	0	0	0	0	0	0	0	0	0	0	0	0	0	0	0	0	0	0	0	0	0	0	0	0	0	0	0	0	0.810624954487	0	0
Species_Level__Actinobacillus_suis	0	0	0	0	0	0	0	0	0	0	0	0	0	0	0	0	0	0	0	0	0	0	0	0	0	0	0	0	0	0.00709683206845	0	0	0	0	0.283133698457	0	0	0	0	0	0	0	0	0	0	0	0	0	0
Species_Level__Actinosynnema_mirum	0	0	0	0	0	0	0	0	0	0	0	0	0	0	0	0	0	0	0	0	0	0	0	0	0.0506227614718	0	0	0	0	0	0	0	0	0	0	0	0	0	0	0	0	0	0	0	0	0	0	0	0
Species_Level__Adlercreutzia_equolifaciens	0	0	0	0	0	0	0	0	0	0	0	0.0998346383893	0	0.213603946913	0	0	0	0	0	0	0.180799065857	0	0	0	0	0	0	0	0	0	0.480622815853	0	0	0	0	0	0	0	0.0400055803451	0	0	0	0	0	0	0	0.621057561707	0	0
Species_Level__Aerococcus_urinae	0	0	0	0	0	0	0	0	0	0	0	0	0	0	0	0	0	0	0	0	0	0	0	0	0	0	0	0	0	0	0	0	0.00217421593121	0.629984563301	0	0	0	0	0	0	0	0	0	0.173947154166	0	0	0	0	0
Species_Level__Aeromonas_hydrophila	0	0	0	0	0	0	0	0	0	0	0	0	0	0	0	0	0	0	0	0.59168312473	0	0	0	0	0	0	0	0	0	0	0	0	0	0	0	0	0	0	0	0	0	0	0	0	0	0	0	0	0
Species_Level__Aeropyrum_camini	0	0	0	0	0	0	0	0	0	0	0	0	0	0	0	0	0	0	0	0	0	0	0	0	0	0	0	0	0	0	0	0	0	0	0	0	0	0	0	0	0	0	0	0	0	0	0.112608468735	0	0
Species_Level__Aggregatibacter_actinomycetemcomitans	0	0	0	0	0	0	0	0	0	0	0	0	0	0	0	0	0	0	0	0	0.354792002133	0	0	0	0	0.143294815931	0	0	0	0	0	2.16033565484	0	0.241461417713	0	0	0	0	0	0	0	0	0	0	0	0	0.25943440102	0	0
Species_Level__Aggregatibacter_aphrophilus	0	0	0	0	0	0	0	0	0	0	0	0	0	0	0	0	0	0	0	0	0	0	0	0	0	0.133723853826	0	0	0	0	3.10079832039	15.82981783	0	0.746227622294	0	0	0	0	0	0	0	0	0	0	0	0	0.114934545869	0	0
Species_Level__Agrobacterium_tumefaciens_complex	0	0	0	0	0	0	0	0	0	0	0	0	0	0	0	0	0	0	0	0	0	0	0	0	0	0	0	0	0	0	0	0	0	0	0	0	0	0	0	0	0	0	0	0	0	0	0	0	0
Species_Level__Akkermansia_muciniphila	0	0	0.157781983481	0	0	0	0	0	0	0	0	0	0	0	0	0	0	0	0	0	0	0	0	0	0	0	0.149599654039	0	0	0	0	0	0	0	0	0	0	0	0	0	0	0	0	0.193409864508	0	0	0	0	0
Species_Level__Albidiferax_ferrireducens	0	0	0	0	0	0	0	0	0	0	0	0	0	0	0	0	0	0	0	0	0	0	0	0	0	0	0	0	0	0	0	0	0	0	0	0	0	0	0	0	0	0	0	0	0	0	0	0	0
Species_Level__Alicycliphilus_denitrificans	0	0	0	0	0	0	0	0	0.0769314584597	0	0	0	0	0	0	0	0	0	0	0	0	0	0	0	0	0	0	0	0	0	0	0	0	0	0	0	0	0	0	0	0	0	0	0	0	0	0	0	0
Species_Level__Alicyclobacillus_acidocaldarius	0	0	0	0	0	0	0	0	0	0	0	0	0	0	0	0	0	0	0.953050743426	0	0	0	0	0	0	0	0	0.035473914941	0	0	0	0	0	0	0	0	0	0	0	0	0	0	0	0	0	0	0	0	0
Species_Level__Aliivibrio_fischeri	0	0	0	0	0	0	0	1.59197002302	0	0.170631377568	1.84081058911	0	0	0.378317501016	0	0.955750817673	0	0	0	1.96674053994	0	0	0	0	0	0	0	0	0	0	0	0	0	0.0395886399819	0.632515134256	0	0	2.79530811568	0	0	0	0	0	0	0	0	0	0	0
Species_Level__Aliivibrio_salmonicida	0	0	0	0	0	0	0	0	0	0	0	0	0	0	0	0	0	0	0	0	0	0	0	0	0	0	0	0	0	0	0	0	0	0	0	0	0	0	0	0	0	0	0	0	0	0	0	0	0
Species_Level__Alistipes_finegoldii	0	0	0	0	0	0	0	0	0	0	0	0	0	0	0	0	0	0	0	0	0.581968873145	0	0	0	0	0	6.22925969381	0	0	0	0	0.775231287134	0	0	0	0	0	0	0	0	0	0	0	0	0	0	0	0	0
Species_Level__Alteromonas_macleodii	0	0	0	0	0	0	0	0	0	0	0	0	0	0	0	0	0	0	0	0	0	0	0	0	0	2.11201163336	0	0	0	0	0	0	0	0	0	0	0	0	0	0	0	0	0	3.24305122439	0	0	0	0	0
Species_Level__Alteromonas_sp._SN2	0	0	0	0	0	0	0	0	0	0	0	0	0	0	0	0	0	0	0	0	0	0	0	0	0	0	0	0	0	0	0	0	0	0.134703936351	0	0	0	0	0	0	0	0	0	0	0	0	0.453500786803	0	0
Species_Level__Aminobacterium_colombiense	0	0	0	0	0	0	0	0	0	0	0	0	0	0	0	0	0	0	0	0	0	0	0	0	0	0.173424436104	0	0	0	0	0	0	0	0	0	0	0	0	0	0	0	0	0	0	0	0	0	0	0
Species_Level__Ammonifex_degensii	0	0	2.13813914934	0	0	0	0	0	0	0	0	0	0	0	0	0	0	0	0	0	0	0	0	0	0	0	0	0	0	0	0	0	0	0	0	0	0	0.32113517728	0	0	0	0	0	0	0	0	0	0	0
Species_Level__Amphibacillus_xylanus	0	0	0	0.136563024444	0	0	0	0	0	0	0	0	0	0	0	0	0	0	0	0	0	0	0	0	0	0	0	0	0	0	0	0	0	0	0	0	0	0	0	0	0	0	0	0	0	0	0	0	0
Species_Level__Anabaena_cylindrica	0	0	0	0	0	0	0	0	0	0	0	0	0	0	0	0	0	0	0	0	0	0	0	0	0	0	0	0	0	0	0	0	0	0	0	0	0	0	0	0	0	0	0	0	0	0	0	0	0
Species_Level__Anabaena_sp._90	0	0	0	0	0	0	0	0	0	0	0	0	0	0	0	0	0	0	0	0	0	0	0	0	0	0	0	0	0	0	0	0	0	0	0	0	0	0	0	0	0	0	0	0	0	0	0	0	0
Species_Level__Anaerobaculum_mobile	0	0	0	0	0	0	0	0	0	0	0	0	0	0	0	0	0	0	0	0	0	0	0	0	0	0	0	0	0	0	0	0	0	0	0	0	0	0	0	0	0	0	0	0	0	0	0	0	0
Species_Level__Anaerococcus_prevotii	0	0	0	0	0	0	0	0	0	0	0	0	0	0	0	0	0	0	0	0	0.101542594134	0	0	0	0	1.42697929902	0	0	0	0	0.29965597876	0	0	0.674941590467	0	0	0	0	0	0	0	0.218414293413	0	0.760631857066	0	0	0	0	11.6445452086
Species_Level__Anaerolinea_thermophila	0	0	0	0	0	0	0	0	0	0	0	0	0	0	0	0	0	0	0	0	0.168786956139	0	0	0	0	0	0.0058769992541	0.0532653112633	0	0	0	0	0	0	0	0	0	0	0.0403672205682	0	0	0	0	0	0	0	0	0	0
Species_Level__Anaplasma_centrale	0	0	0	0	0	0	0	0	0	0	0	0	0	0	0	0	0	2.24969568143	0	0	0	0	0	0	0	0	0	0	0	0	0	0.819334617178	0	0	0	0	0	0	0	5.29499914617	0	0	0	0	0	0	0.0589680935538	0	0.0198123484759
Species_Level__Anaplasma_marginale	0	0	0.731951787582	0	0	0	0	0	0	0	0	0	0	0	0	0	0.19622147009	0	0	0	2.35201049735	0	2.8888100456	0	0	0.442285978609	0.568458832538	0	0.573930719258	0	0.227232751152	0	0	0	0	0	0	0	0	0	0	0	0	0	0	0	0.722194248377	0	0
Species_Level__Anoxybacillus_flavithermus	0	0	0	0	0	0	0	0	0	0	0	0	0	0	0	0	0	0	0	0	0	0	1.06690554563	0	0	0.654149363142	0	0	0	0	0	0	0	0	0	0	0	0	0	0	0	0	0	0.859642168338	0	0	0.554682855966	0	0
Species_Level__Aquifex_aeolicus	0	0	0	0	0	0	0	0	0	0	0	0	0	0	0	0	0	0	0	0	0	0	0	0	0	0.193944440105	0	0	0	0	0	0	0	0	0	0	0	0	0	0	0	0	0	0.049882252288	0	0	0	0	0
Species_Level__Arcanobacterium_haemolyticum	0	0	0	0	0	0	0	0	0.293028695901	0	0	0.570793622738	0	0.203822686821	0	0	0	0	0	0	0	0	0	0	0	0.336869095048	0	0.567281162153	0	0	0	0	0	0	0.14896579652	0	0	0	0.759203148378	0	0	0	0	0.116570740632	0	0	0	0	0
Species_Level__Archaeoglobus_fulgidus	0	0	0	0	0	0	0	0	0	0	0	0	0	0	0	0	0	0	0	0	0	0	0	0	0	0	0	0	0	0	0	0	0	0	0	0	0	0	0	0	0	0	0	0	0	0	0	0	0
Species_Level__Archaeoglobus_profundus	0	0	0	0	0	0	0	0	0.488252750637	0	0	0	0	0	0.316818397864	0	0	0	0	0	0	0	0	0	0	0.0482267386709	0	0	0	0	0	0	0	0	0	0	0	0	0	0	0	0	0	0	0	0	0	0	0
Species_Level__Arcobacter_butzleri	0	0	0	0	0	0	0	0	0	0	0	0	0	0	0	0	0	0	0	0	0	0	0	0	0	0	0	0	0	0	0	0	0	0	0	0	0	0	0	0	0	0	0	0	0	0	0	0	0
Species_Level__Arcobacter_nitrofigilis	0	0	0	0	0	0	0	0	0	0	0	0	0	0	0	0	0	0	0	0	0	0	0	0	0	0	0	0	0	0	0	0	0	0	0	0	0	0	0	0	0	0	0	0	0	0	0	0	0
Species_Level__Arthrobacter_arilaitensis	0	0	0	0	0	0	0	0	0	0	0	0	0	0	0	0	0	0	0	0	0	0	0	0	0	0	0	0	0	0	0	0	0	0	0	0	0	0	0	0	0	0	0	0	0	0	0	0	0
Species_Level__Arthrospira_platensis	0	0	0	0	0	0	0	0	0	0	0	0	0	0	0	0	0	0	0	0	0	0	0	0	0	0	0	0	0	0	0	0	0	0	0	0	0	0	0	0	0	0	0	0	0	0	0.205963138486	0.106299248948	0
Species_Level__Atopobium_parvulum	0	0	0	0	0	0	0	0	0	0	0	0	0	0.0489254952348	0	0	0	0	0	0	0	0	0	0.0658247218105	0	1.11545437347	0	0	0	0	0	0	0	0	0	0	0	0	0	0	0	0	0	0.130789292414	0	0	0	0	0.876931425863
Species_Level__Azospira_oryzae	0	0	0.0200742216101	0	0	0	0	0	0	0	0	0	0	0	0	0	0	0	0	0	1.19728149494	0	0	0	0	0	0	0	0	0	1.1092200882	0.521226127652	0	0.490431581332	0	0	0	0	0	0	0	0	0	0	0	0	0.0277671579331	0	0
Species_Level__Bacillus_cereus_group	0	0.620973460273	0	0	0	1.69798260088	0	0	0	1.27110036115	0	0	0	0	0.552592280644	0	0.520806227355	0	0	0	0	0	0	0	5.29203292995	0.323660041089	0	0	1.57915877943	0.55174247764	0	0	0.307299954667	0	0	0	0	0	0	2.40372000566	0	0.138451133432	0	0.997410440022	0	0	1.08952506094	0	0
Species_Level__Bacillus_clausii	0	0	0	0	0	0	0	0	0	0	0	0	0	0	0	0	0	0	0	0	0	0	0	0	0	0	0	0	0	0	0	0	0	0	0	0	0	0	0	0	0	0	0	0	0	0	0	0	0
Species_Level__Bacillus_coagulans	0	0	0	0	0	0	0	0	0	0	0	0	0	0	0	0	0	0	0	0	0	0	0	0	0	0	0	0	0	0	0	0	0	0	0	0	0	0	0	0	0	0	0	0	0	0	0	0	0
Species_Level__Bacillus_infantis	0	0	0	0	0	0	0	0	0	0	0	0	0	0	0	0	0	0	0	0	0	0	0	0	0	0	0	0	0	0	0	0	0	0	0	0	0	0	0	0	0	0	0	0	0	0	0	2.068704238	0
Species_Level__Bacillus_pumilus	0	1.10175314368	2.09881385739	0	0	0	1.01286926014	0	0	0	0	0	0	0	0	0	0.551365051619	3.633020784	0	0	0	0	0	0.00426272987205	0	0	0	0	0	0	0	0	0	0	0	0	0	0	0	0	0	0	0	0	0	0	0	0	0
Species_Level__Bacillus_subtilis_group	0	0	0	1.38323219051	0	0	0	0	0	0	0	0	0	0	0	2.40107984559	0	0	2.30684309865	0	0	0	0	1.12429234126	0	0	0	0	0	0	0	0	0.148901764003	0	0	0	0	0.818217096595	0	0	0	0	0	0.176712703886	0	0	0	0	0
Species_Level__Bacteriovorax_marinus	0	0	0	0	0	0	0	0	0.204754313652	0	0	0	0	0	0.251239711132	0	0	0	0	0	0	0	0	0	0	1.04902876189	0	0	0	0	0	0	0	0	0	0	0	0	0	0	0	0	0	0.510446285256	0	0	0	0	0
Species_Level__Bacteroides_fragilis	0	0	0	0	0	0	0	0	0	0	0	0	0	0	0	0	0	0	0	0	0	0	0	0	0	0	1.42859059719	0	0	0	0	0	0	0	0	0	0	0	0	0	0	0	0	0	0	0	0	0	0
Species_Level__Bacteroides_helcogenes	0	0	0	0	0	0	0	0	0	0	0	0	0	0	0	0	0	0	0	0	0	0	0	0	0	0	0	0	0	0	0	0	0	0	0	0	0	0	0	0	0	0	0	0	0	0	0	0	0
Species_Level__Bacteroides_salanitronis	0	0	0	0	0	0	0	0	0	0	0	0	0	0	0	0	0	0	0	0	1.08397523926	0	0	0	0	0.102560746913	3.75041670037	0	0	0	0	0.536658301745	0	0	0.181298356117	0	0	0	0	0	0	0	0	0.726538428962	0	0	0	0	0
Species_Level__Bacteroides_sp._CF50	0	0	0	0	0	0	0	0	0	0	0	0	0	0	0	0	0	0	0	0	0	0	0	0	0	0	0	0	0	0	0	0	0	0	0	0	0	0	0	0	0	0	0	0	0	0	0	0	0
Species_Level__Bacteroides_thetaiotaomicron	0	0	0	0	0	0	0	0	0	0	0	0	0	0	0	0	0	0	0	0	0	0	0	0	0	0	7.61076311229	0	0	0	0	0	0	0	0	0	0	0	0	0	0	0	0	0	0	0	0	0	0
Species_Level__Bacteroides_uniformis	0	0.270117604295	0.916836212349	0	0	0.286066846695	0	0	0.0593825067068	0	0	0	0	0	0.027887276848	0	0.318594712301	0.55737899807	0	0.113468221016	0	0	0	0	1.96428299549	0.134458823691	0	0.379719617494	0.275918364261	0.0985821883049	0	0	0	0	0.0148150500159	0	0	0	0	0	0	0	0	0.0734478285289	0	0	0.174832986271	0	0.0103514026411
Species_Level__Bacteroides_vulgatus	0	0	0	0	0	0	0	0	0	0	0	0	0	0	0	0	1.72324039789	0	0	0	0	0	0	0	0	0	14.998055174	0	0	0	0	0.4576383029	0	0	0	0	0	0	0	0	0	0	0	0	0	0	0.382967283682	0	0
Species_Level__Bacteroides_xylanisolvens	0	0	0	0	0	0	0	0	0	0	0	0	0	0	0	0	0	0	0	0	0.243166174154	0	0	0	0	2.16102030602	15.4976272614	0	0	0	1.06088598174	0.535890127039	0	0	0	0	0	0	0	0	0	0	0	0	0	0	0	0	0
Species_Level__Bartonella_vinsonii	0	0	0	0	0	0	0	0	0	0	0	0	0	0	0	0	0	0	0	0	0	0	0	0	0	0	0	0	0	0	0	0	0	0	0	0	0	0	0	0	0	0	0	0	0	0	0	0	0
Species_Level__Bdellovibrio_bacteriovorus	0	0	0	0	0	0	0	0	0	0	0	0	0	0	0	0	0	0.183358157845	0	0.815576489675	0	0	0	0	0	0	0	0.508152699196	0	0	0	0	0	0	0	0	0	0	0	0	0	0	0	0	0	0	0	0	0
Species_Level__Bdellovibrio_exovorus	0	0	0	0	0	0	0	0	0	0	0	0	0	0	0	0	0	0	0	0	0	0	0	0	0	0	0	0	0	0	0	0	0	0	0	0	0	0	0	0	0	0.0402881483779	0	0.273969405101	0	0	0	0	0
Species_Level__Belliella_baltica	0	0	0	0	0	0.775664106554	0	0	0	0	0	0	0	0	0	0	0	0	0	0	0	0	0	0	0	0	0	0	1.34027372691	0	0	0	0	0	0	0	0	0	0	0	0	0	0	0	0	0	0	0	0
Species_Level__Beutenbergia_cavernae	0	0	0	0	0	0	0	0	0	0	0	0	0	0	0	0	0	0	0	0	0	0	0	0	0	0	0	0	0	0	0	0	0	0	0	0	0	0	0	0	0	0	0	0	0	0	0	0	0
Species_Level__Bibersteinia_trehalosi	0	0	0	0	0	0	0	0	0	0	0	0	0	0	0	0	0	0	0	0	0.88598817527	0	0	0	0	0	0.0411758719678	0	0	0	0.133394428809	2.32393370037	0	1.14379315872	0.24227885747	0	0	0	0	0	0	0.276925316533	0	0	0	0	0.691428374115	0	0
Species_Level__Bifidobacterium_animalis	0	0	0	0	0	0	0	0	0	0	0	0	0	0	0	0	0	0	0.249771224783	0	0	0	4.41675957311	0	0	0	0	0	0	0	0	0	0	0	0	0	0	0	0	0.291902162187	0	0	0	0	0	0	0	0	0
Species_Level__Bifidobacterium_asteroides	0	0	0	0	0	0	0	1.15719167971	0	0	0	0	0	0.353938316279	0	0	0	0.609157030452	0	0	0.247066206488	0	0	0.199622250137	0	0	0	0	0	0.254077628029	0.90900630742	0	0	0	0	0	0	0.0707274442012	0	0	0	0	0	0	0	0	0	0	0
Species_Level__Bifidobacterium_breve	0	0	0	0	0	0	0	0	0	0	0	0	0	0	0	0	0	0	0	0	0	0	0	0	0	0	0	0	0	0	0	0	0	0	0	0	0	0	0	0	0	0	0	0	0	0	0	0	0
Species_Level__Bifidobacterium_dentium	0	0	0	0	0	0	0	0	0	0	0	0	0	0	0	0	0	0	0	0	0	0	0	0	0	0	0	0	0	0	0	0	0	0	0	0	0	0	0	0	0	0	0	0	0	0	0	0	0
Species_Level__Bifidobacterium_thermophilum	0	0	0	0	0	0	0	0	0	0	0	0	0	0	0	0	0	0	0	0	0	0	0	0	0	0	0	0	0	0	0	0	0	0	0	0	0	0	0	0	0	0	0	0	0	0	0	0	0
Species_Level__Blattabacterium_punctulatus	0	0	0	0	0	0	0	0	0	0	0	0	0	0	0	0	0	0	0	0	0	0	0	0	0	0	0	0	0	0	0	0	0	0	0	0	0	0	0	0	0	0	0	0	0	0	0	0	0
Species_Level__Blattabacterium_sp._(Blaberus_giganteus)	0	0	0	0	0	0	0	0	0	0	0	0	0	0	0	0	0	0	0	0	0	0	0	0	0	0	0	0	0	0	0	0	0	0	0	0	0	0	0	0	0	0	0	0	0	0	0	0	0
Species_Level__Blattabacterium_sp._(Blatta_orientalis)	0	0	0	0	0	0	0	0	0	0	0	0	0	0	0	0	0	0	0	0	0	0	0	0	0	0	0	0	0	0	0	0	0	0	0	0	0	0	0	0	0	0	0	0	0	0	0	0	0
Species_Level__Blattabacterium_sp._(Mastotermes_darwiniensis)	0	0	0	0	0	0	0	0	0	0	0	0	0	0	0	0	0	0	0	0	0	0	0	0	0	0.0391308607613	0	0	0	0	0	0	0	0.174142861693	0	0	0	0	0	0	0	0	0	0.222225133968	0	0	0.0132454934204	3.08443968336	0
Species_Level__Blattabacterium_sp._(Panesthia_angustipennis_spadica)	0	0	0	0	0	0	0	0	0	0	0	0	0	0	0	0	0	0	0	0	0	0	0	0	0	0	0	0	0	0	0	0	0	0	0	0	0	0	0	0	0	0	0	0	0	0	0	0	0
Species_Level__Blattabacterium_sp._(Periplaneta_americana)	0	0	0	0	0	0	0	0	0	0	0	0	0	0	0	0	0	0	0	0.832983632915	0	0	0	0	0	0.0928503531263	0	0	0	0	0	0	0	0.165119008572	0	0	0	0	0	0	0	0	0	0	0	0	0.238221662886	0	0
Species_Level__Bordetella_bronchiseptica	0	0	0	0	0	0	0	0	0	0	0	0	0	0	0	0	0	0	0	0	0	0	0	0	0	0	0	0	0	0	0	0	0	0	0	0	0	0	0	0	0	0	0	0	0	0	0	0	0
Species_Level__Bordetella_pertussis	0	0	0	0	0	0	0	0	0	0	0	0	0	0	0	0	0	0	0	0	0	0	0	0	0	0	0	0	0	0	0	0	0	0	0	0	0	0	0	0	0	0	0	0	0	0	0	0	0
Species_Level__Bordetella_petrii	0	0	0	0	0	0	0	0	0	0	0	0	0	0	0	0	0	0	0	0	0	0	0	0	0	0	0	0	0	0	0	0	0	0	0	0	0	0	0	0	0	0	0	0	0	0	0.833654438799	0	0
Species_Level__Brachyspira_hyodysenteriae	0	0.124796561078	0	0	0	0	0	0	0	0	0	0	0	0	0	0	0	0	0	0	0	0	0	0	0	0	0	0.223017711744	0	0	0	0	0.138591324727	0	0	0	0	0	0	0	0.272894877273	0	0	0	0	0	0	0	0
Species_Level__Brachyspira_intermedia	0	0	0	0	0	0	0	0	0	0	0	0	0	0	0	0	0	0	0	0	0.103860854117	0	0	0	0	0	0	0	0	0	0	0	0	0	0	0	0	0	0	0	0	0	0	0	0	0	0	0	0.48029381418
Species_Level__Brachyspira_murdochii	0	0	0	0	0	0	0	0	0	0	0	0	0	0	0	0.109681656229	0	0	0	0	0	0	0	0	0	0	0	0	0	0	0	0	0	0	0	0	0	0	0	0	0	0	0	0	0	0	0	0	0.0539249556083
Species_Level__Brachyspira_pilosicoli	0	0	0	0	0	0	0	0	0	0	0	0	0	0	0	0	0	0	0	0	0	0	0	0	0	0	0	0	0	0	0	0	0	0	0	0	0	0	0	0	0	0	0	0	0	0	0	0	0.13095687696
Species_Level__Brevibacillus_brevis	0	0	0	0	0	0	0	0	0	0	0	0	0	0	0	0	0	0	0	0	0	0	0	0	0	0	0	0	0	0	0	0	0	0	0	0	0	0	0	0	0	0	0	0	0	0	0	0	0
Species_Level__Buchnera_aphidicola	0	0	0	0	0	0	0	0	0	0	0	0	0	0	0	0.46534708593	0	0	0	0	0	0	0	0	0	0	0	0	0	0	0	0	0	0	0	0	0	0	0	0	0	0	0	0	0	0	0	3.17744860403	0
Species_Level__Burkholderia_cepacia_complex	0	0	0	0	0	0	0	0	0	0	0	0	0	0	0	0	0	0	0	0	0	0	0	0	0	0	0	0	0	0	0	0	0	0	0	0	0	0	0	0	0	0	0	0	0	0	0	0	0
Species_Level__Burkholderia_rhizoxinica	0	0	0	0	0	0	0	0	0	0	0	0	0	0	0	0	0	0	0	0	0	0	0	0	0	0	0	0	0	0	0	0	0	0	0	0	0	0	0	0	0	0	0	0	0	0	0	0	0
Species_Level__Burkholderia_sp._RPE64	0	0	0	0	0	0	0	0	0	0	0	0	0	0	0	0	0	0	0	0	0	0	0	0	0	0	0	0	0	0	0	0	0	0	0	0	0	0	0	0	0	0	0	0	0	0	0	0	0
Species_Level__Butyrivibrio_fibrisolvens	0	0	0	0	0	0	0	0	0	0	0	0	0	0	0	0	0	0	0	0	0	0	0	0	0	0.182115605406	0	0	0	0	0	0	0	0	0	0	0	0	0	0	0	0	0	0.739287694968	0	0	0	0	0
Species_Level__Butyrivibrio_proteoclasticus	0	0	0	0	0	0	0	0	0	0	0	0	0	0	0	0	0	0	0	0	0	0	0	0	0	0.0496453332547	0	0	0	0	0	0	0	0	0	0	0	0	0	0	0	0	0	0	0	0	0	0	0
Species_Level__Caldicellulosiruptor_saccharolyticus	0	0	0	0	0	0	0	0	0	0	0	0	0	0	0	0	0	0	0	0	0	0	0	0	0	0	0	0	0	0	0	0	0	0	0	0	0	0	0	0	0	0	0	0	0	0	0	0	0
Species_Level__Caldilinea_aerophila	0	0	0	0	0	0	0	0	0	0	0	0	0	0	0	0	0	0	0	0	0	0	0	0	0	0	0	0	0	0	0	0	0	0	0	0	0	0	0	0	0	0	0	0	0	0	0	0	0
Species_Level__Caldivirga_maquilingensis	0	0	0	0	0	0	0	0.0160564468859	0	0	0	0	0	0	0	0	0	0	0	0	0.462075589383	0	0	0.272368354965	0	0	0	0	0	0	0.643476470771	0.340477636153	0.0236031971562	0.353604975729	0.18507003443	0	0	0.499216822992	0.150339890478	0	0	0	0	0.0585465467201	0	0	0.359119659225	0	0
Species_Level__Calothrix_parietina	0	0	0	0	0	0	0	0	0	0	0	0	0	0	0	0	0	0	0	0	0	0	0	0	0	0	0	0	0	0	0	0	0	0	0	0	0	0	0	0	0	0	0	0	0	0	0	0	0
Species_Level__Calothrix_sp._PCC_7507	0	0	0	0	0	0	0	0	0	0	0	0	0	0	0	0	0	0	0	0	0	0	0	0	0	0	0	0	0	0	0	0	0	0	0	0	0	0	0	0	0	0	0	0	0	0	0	0	0
Species_Level__Campylobacter_concisus	0	0	0	0	0	0	0	0	0	0	0	0	0	0	0	0	0	0	0	0	0	0	0	0	0	1.78724673782	0	0	0	0	0	0	0	0	0	0	0	0	0	0	0.136256603484	0	0	1.92998443149	0	0	0	0	0
Species_Level__Campylobacter_curvus	0	0	0	0	0	0	0	0	0	0	0	0	0	0	0	0	0	0	0	0	0.615344723218	0	0	0	0	0.346042555326	0	0.489542142787	0	0	1.41944116166	3.17230728389	0	1.23641225369	0	0	0	0	0	0	0	0	0	0	0	0	0.308053005104	0	0
Species_Level__Campylobacter_fetus	0	0	0	0	0	0	0	0	0	0	0	0	0	0	0	0	0	0	0	0	0	0	0	0	0	0	0	0	0	0	0	0	0	0	0	0	0	0	0	0	0	0	0	0	0	0	0.898046195781	0	0
Species_Level__Campylobacter_hominis	0	0	0	0	0	0	0	0	0	0	0	0	0	0	0	0	0	0	0	0	0.123781402973	0	0	0	0	0	0	0	0	0	0	0.192469836206	0	0	0	0	0	0	0	0	0	0	0	0	0	0	0	0	0
Species_Level__Campylobacter_lari	0	0	0	0	0	0	0	0	0	0	0	0	0	0	0	0	0	0	0	0	0	0	0	0	0	0	0	0	0	0	0	0	0	0	0	0	0	0	0	0	0	0	0	0	0	0	0	0	1.11114390995
Species_Level__Campylobacter_sp._03-427	0	0	0	0	0	0	0	0	0	0	0	0	0	0	0	0	0	0	0	0	0	0	0	0	0	0.117025312419	0	0	0	0	0.206053229848	0	0.0127791871892	0	0	0	0	0	0	0	0	0	0	0.267604247239	0	0	0.00683458347664	0	0
Species_Level__Candidatus_Amoebophilus_asiaticus	0	0	0	1.29883691716	0	0	0	0	0	0	0	0	0	0	0	0	0	0	0	0	0	0	0	0	0	0	0	0	0	0	0	0	0	0	0	0	0	0	0	0	0	0	0	0	0	0	0	0	0
Species_Level__Candidatus_Azobacteroides_pseudotrichonymphae	0	0	0	0	0	0	0	0	0	0	0	0	0	0	0	0	0	0	0	0	0	0	0	0	0	0	0	0	0	0	0	0	0	0	0	0	0	0	0	0	0	0	0	0	0	0	0	0.982608663604	0
Species_Level__Candidatus_Baumannia_cicadellinicola	0	0	0	0	0	0	0	0.0639620188949	0.420593834406	0	0	0	0	0	0	0	0	0	0	0	0	0	0	0	0	0	0.426646586216	0	0	0.0803355193855	0	0	0	0	0	0	0	0	0	0	0	0	0	0	0	0	0	3.15483186442	0
Species_Level__Candidatus_Blochmannia_chromaiodes	0	0	0	0	0	0	0	0	0	0	0	0	0	0	0	0	0	0	0	0	0	0	0	0	0	0	0	0	0	0	0	0	0	0	0	0	0	0	0	0	0	0	0	0	0	0	0	0	0
Species_Level__Candidatus_Blochmannia_floridanus	0	1.73265233062	1.60996585973	0	0	5.93252703202	0	0	0	0	0	0	0	0	0	0.208635463572	2.61564190904	0.536049334003	0	0	0	0	0	0	0	0	0	0.876917777408	0	0	0	0	0	0	0	0	0	0	0	1.47206110632	0.131179843828	0	0	0	7.18813170198	0	0	0	0
Species_Level__Candidatus_Caldiarchaeum_subterraneum	0	0	0	0	0	0	0	0	0	0	0	0	0	0	0	0	0	0	0	0	0	0	0	0	0	0.536380679096	0	0	0	0	0	0	0	0	0	0	0	0	0	0	0	0	0	0	0	0	0	0	0
Species_Level__Candidatus_Carsonella_ruddii	0	0	0	0	0	0	0	0	0	0	0	0	4.14176116572	0	0	0	0	0	0.647550857167	0	0	11.5640824964	0	0.464066218973	0	0	0	0	0	0	0	0	0	0	0	0	0	0	0	0	0	0	0	0	0	0	0	0	0
Species_Level__Candidatus_Cloacamonas_acidaminovorans	0	0	0	0	0	0	0	0	0	0	0	0	0	0	0	0	0	0	0	0	0	0	0	0	0	0	0.606286660934	0	0	0	0	0	0	0	0	0	0	0	0	0	0	0	0	0	0	0	0	0.269226428404	0
Species_Level__Candidatus_Endolissoclinum_faulkneri	0	0	0	0	0	0	0	0	0	0	0	0	0	0	0	0	0	0	0	0	0	0	0	0	0	0	0	0	0	0	0	0	0	0	0	0	0	0	0	0	0	0	0	0	0	0	0	0	0
Species_Level__Candidatus_Hodgkinia_cicadicola	0	0	0	0	0	0	0	0	0	0	0	0	0	0	0	0	0	0.0874388191924	0.462165768179	0.0228426218558	0	0	0	0.0290081765227	1.19262308425	0	0	0	0	0	0	0	0	0	0	0	0	0	0	0	0	0	0	0	0	0	0	0	0
Species_Level__Candidatus_Kinetoplastibacterium_galatii	0	0	0	0	0	0	0	0	0	0	0	0	0	0	0	0	0	0	0	0	0	0	0	0	0	0	0	0	0	0	0.278527341617	0	0	0	0	0	0	0	0	0	0	0	0	0	0	0	0	0	0.588800948917
Species_Level__Candidatus_Kinetoplastibacterium_oncopeltii	0	0	0	0	0	0	0	0	0	0	0	0	0	0	0	0	0	0	0	0	0	0	0	0	0	0	0	0	0	0	0	0	0	0	0	0	0	0	0	0	0	0	0	0	0	0	0	0	2.194432941
Species_Level__Candidatus_Korarchaeum_cryptofilum	0	0	0	0	0	0	0	0	0.0422310055815	0	0	0	0	0	0	0	0	0	0	0	0	0	0	0	0	0	0	0	0	0	0	0	0	0	0.0796863496885	0	0	0	0	0	0	0	0	0	0	0	0	0	0
Species_Level__Candidatus_Koribacter_versatilis	0	0	0	0	0	0	0	0	0	0	0	0	0	0	0	0	0	0	0	0	0	0	0	0	0	0	0	0	0	0	0	0	0	0	0	0	0	0	0	0	0	0	0	0.351673096712	0	0	0	0	0
Species_Level__Candidatus_Liberibacter_americanus	0	0	0	0	0	0	0	0	0	0	0	0	0	0	0	0	0	0	0	0	0	0	0	0	0	0	0	0	0	0	0	0	0	0	0	0	0	0	0	0	0	0	0	0	0	0	0	0	0
Species_Level__Candidatus_Methanomassiliicoccus_intestinalis	0	0	0	1.09240000141	0	0	3.01084935331	0	0	0	0	0	0	0	0	0	0	0	0	0	0	0	2.2264904694	0	0	0.274677934366	0	0	0	0	0	0	0.228984736222	0	0	0	0	0	0.113419999741	1.25826505932	0	0	0	0.335952376738	0	3.10786191021	0	0	0
Species_Level__Candidatus_Methanomethylophilus_alvus	0	0	0	0	0	0	0	0	0	0	0	0	0	0	0	0	0	0	0	0	0	0	0	0	0	0	0	0	0	0.603423809809	0.613470611291	0	0	0	0	0	0	0.0827191259668	0	0	0	0	0	0.131168591084	0	0	0	0	0
Species_Level__Candidatus_Moranella_endobia	0	0	0	0	0	0	0	0	0	0	0	0	0	0	0	0	0	0	0	0	0	0	0	0	0	0	0	0	0	0	0	0	0	0	0	0	0	0	0	0	0	0	0	0	0	0	0	0	0
Species_Level__Candidatus_Mycoplasma_haemolamae	0	0.328391199297	0	0	0	0	0.603188247828	0	0.354711921745	0.98069824932	0	0.681689775852	0	0.261924818031	0	0	0	0	0	0.476229282153	0	10.1892933062	0	0	0	0.103598496402	0	0	0.292296665866	0	0	0	0	0.299355497911	0	0	0	0	0.977834718024	0	0	0.785986158919	0	0.166894354626	0	0	0	1.67925954795	0
Species_Level__Candidatus_Mycoplasma_haemominutum	0	0	0	0	0	0	0	0	0	0.392104345522	0	0	23.4581052244	0	0.0965028639379	0	0	0	0	0.256239528924	0	0	0	0	0	0	0	0	0	0	0	0	0	0	0	0	0	0	0	0	0	0	0	0	0	0	0	2.76331776772	0
Species_Level__Candidatus_Nasuia_deltocephalinicola	0	0	0	0	0	0	0	0	0	0	0	0	0	0	0	0	0	0	0	0	0	0	0	0	0	0	0	0	0	0	0	0	0	0	0	0	0	0	0	0	0	0	0	0	0	0	0	0	0
Species_Level__Candidatus_Nitrosopumilus_sp._AR2	0	0	0	0	0	0	0	0	0	0	0	0	0	0	0	0	0	0	0	0	0	0	0	0	0	0	0	0	0	0	0	0.640822095487	0	0	0	0	0	0	0	0	0	0	0	0	0	0	0	0	0
Species_Level__Candidatus_Nitrososphaera_gargensis	0	0	0	0	0	0	0	0	0	0	0	0	0	0	0	0	0	0	0	0	0	0	0	0	0	0	0	0	0	0	0	0	0	0	0	0	0	0	0	0	0	0	0	0	0	0	0	0	0
Species_Level__Candidatus_Pelagibacter_ubique	0	0	0	0	0	0	0	0	0	0	0	0	0	0	0	0	0	0	0	0	0	0	0	0	0	0	0	0	0	0	0	0	0	0	0	0	0	0	0	0	0	0	0	0	0	0	0	0	0
Species_Level__Candidatus_Portiera_aleyrodidarum	0	0	0	0	0	0	0	0	0	0	0	0	0	0	0	0	0	0	0	0.0615973361061	0	0	0	0	0	0	0	0	0	0	0	0	0	0	0	0	0	0	0	0	0	0	0	0	0	0	0	3.9112266314	0
Species_Level__Candidatus_Protochlamydia_amoebophila	0	0	0	0	0	0	0	0	0	0	0	0	0	0	0	0	0	0	0	0	0	0	0	0	0	0	0	0	0	0	0	0	0	0	0	0	0	0	0	0	0	0	0	0	0	0	0	0	0
Species_Level__Candidatus_Riesia_pediculicola	0	0	0	0	0	0	0	0	0	0.373702554363	0	0	0	0	0	0	0	0	0	0	0	0	0	0	0	0	0	0	0	0	0	0	0	0	0	0	0	0	0	0	0	0	0	0	0	0	0	0	0
Species_Level__Candidatus_Saccharibacteria_bacterium_RAAC3_TM7_1	0	0	0	0	0	0	0	0	0	0	0	0	0	0	0	0	0	0	0	0	0	0	1.38855427515	0	0	0.901127133823	0	0	0	0	0	0	0	0	0	0	0	0	0	0	0	0	0	0.583626035354	0	1.74322388471	0	0	0
Species_Level__Candidatus_Saccharimonas_aalborgensis	0	0	0	0	0	0	0	0	0	0	0	0	0	0	0	0	0	0	0	0	0	0	0	0	0	0.404300588149	0	0	0	0	0	0	0	0	0	0	0	0	0	0	0	0	0	0	0	0	2.11826845119	0	0
Species_Level__Candidatus_Sulcia_muelleri	0	0	0	0	0	0	0	0	0	0	0.0662487582147	0	0	0	0	0.887217056131	0	0	0	0.721499966102	0	0	0	0.10744492861	0	0	0	0	0	0	0	0	0	0	0	0	0	0.752463680447	0	0	0	0	0	0	0	0	0	1.81620451956	0.00865614048381
Species_Level__Candidatus_Tremblaya_phenacola	0	0	0	0	0	0	0	0	0	0	0	0	0	0	0	0	0	0	0	0	0	0	0	0.169189779536	0	0	0	0	0	0	0	0	0	0	0	0	0	0	0	0	0	0	0	0	0	0	0	0.407808380238	0
Species_Level__Candidatus_Tremblaya_princeps	0	0	0	0	0	0	0	0	0	0	0	0	0	0	0	0	0	1.05118884832	2.67050196657	0	0	0	3.86374299582	0	0	0	0	0	0	0	0	0	0	0	0	0	0	0	0	0.336817368209	0	0	0	0	0	0	0.0269051815875	0	0
Species_Level__Candidatus_Uzinura_diaspidicola	0	0	0	0	0	0	0	0	0	0	0	0	0	0	0	0	0	0	0	0	0	0	0	0	0	0	0	0	0	0	0	0	0	0.0680904239844	0	0	0	0	0	0	0	0	0	0	0	0	0.393194918891	0	0
Species_Level__Candidatus_Zinderia_insecticola	0	0	0	0	0	0	0	0	0	0	0	0	0	0	0	0	0	0	0	0	0	0	0	0	0	0	0	0	0	0	0	0	0	0	0	0	0	0	0	0	0	0	0	0	0	0	0	0	0
Species_Level__Capnocytophaga_canimorsus	0	0	0	0	0	0	0	0	0	0	0	0	0	0	0	0	0	0	0	0	1.66464683091	0	0	0	0	0	0	0	0	0	0.599097592234	0.592576692072	0.553275732362	1.30861377663	0	0	0	0	0	0	0	0	0	0	0	0	1.23851319237	0	0
Species_Level__Capnocytophaga_ochracea	0	0	0	0	0	0	0	1.08409104235	1.58744169596	0.905984480282	0.462072342878	0.868569798201	0	0	0.940423950043	0.537079966204	0	0	0	1.02618797332	5.56421298564	0	0	0	0	0.757117152171	1.18334119322	0	0	0.0974242728573	4.39374934307	6.01103055981	2.17921869819	10.4846713976	0.389486145467	0	0	1.35230192294	0	0	0	1.20625813916	0	1.80410333828	0	0	4.2934706598	0	0
Species_Level__Cardinium_endosymbiont_of_Encarsia_pergandiella	0	0	0	0	0	0	0	0	0	0	0	0	0	0	0	0	0	0	0	0	0	0	0	0	0	0	0	0	0	0	0	0	0	0	0	0	0	0	0	0	0	0	0	0	0	0	0	0	0.354662744547
Species_Level__Carnobacterium_sp._17-4	0	0	0	0	0	0	0	0	0	0	0	0	0	0	0	0	0	0	0	0	0	0	0	0	0	0	0	0	0	0	0	0	0	0	0	0	0	0	0	0	0	0	0	0	0	0	0	2.96773772837	0
Species_Level__Carnobacterium_sp._WN1359	0	0	0	0	0	0	0	0	0	0	0	0	0	0	0	0	0	0	0	0	0	0	0	0	0	0	0	0	0	0	0	0	0	0	0	0	0	0	0	0	0	0	0	0	0	0	0	0	0
Species_Level__Caulobacter_segnis	0	0	0	0	0	0	0	0	0	0	0	0	0	0	0	0	0	0	0	0	0	0	0	0	0	0	0	0.610237039963	0	0	0	0	0	0	0	0	0	0	0	0	0	0	0	0	0	0	0	0	0
Species_Level__Cellulomonas_flavigena	0	0	0	0	0	0	0	0	0	0	0	0	0	0	0	0	0	0	0	0	0	0	0	0	0	0	0	0	0	0	0	0	0	0	0	0	0	0	0	0	0	0	0	0	0	0	0	0	0
Species_Level__Cellulophaga_lytica	0	0	0	0	0	0	0	0	0	0	0	0	0	0	0	0	0	0	0	0	0	0	0	0	0	0	0	0	0	0	0	0	0	0	0	0	0	0	0	0	0	0	0	0	0	0	0	0	0.154708556057
Species_Level__Cellvibrio_japonicus	0	0	0	0	0	0	0	0	0	0	0	0	0	0	0	0	0	0	0	0	0	0	0	0	0	0	0	0	0	0	0	0	0	0	0	0	0	0	0	0	0	0	0	0	0	0	0	0	0
Species_Level__Cenarchaeum_symbiosum	0	0	0	0	0	0	0	0	0	0	0	0	0	0	0	0	0	0	1.37020091709	0	0	0	0	0.123650936391	0	0	0	0	0	0	0	0	0	0	0	0	0	0	0	0	0	0	0	0	0	0	2.08195188452	0	0
Species_Level__Chamaesiphon_minutus	0	0	0	0.235663558175	0	0	0	0	0	0.0576166265106	0.142161176089	0	0	0	0.096435282758	0	0	0	0	0	0.210440800227	0	0	0	0	0.0034557307503	0	0	0	0	0.381902465359	0.322271341663	0	0	0	0	0	0	0	0	0.114101904872	0	0	0	0	0	0	0.122336517148	0
Species_Level__Chitinophaga_pinensis	0	0	0	0	0	0	0	0	0	0	0	0	0	0	0	0	0	0	0	0	0	0	0	0	0	0	0	0	0	0	0	0	0	0	0	0	0	0	0	0	0	0	0	0	0	0	0	0	0
Species_Level__Chlamydia_muridarum	0	0	0	0	0	0	0	0.67680136872	0	0.1257604788	0.821970102617	0	0	0	2.51017524947	1.25477459946	0	0	0	0	0	0	0	0	0	0	0	0	0	0	0	0	0.366606739977	0	0	0	0	0	0	0	0.231738504715	0	0	0	0	0	0	0	0
Species_Level__Chlamydia_pecorum	0	0	0	0	0	0	0	0	0	0	0	0	0	0	0	0	0	0	0	0	0	0	0	0	0	0	0	0	0	0	0	0	0	0	0	0	0	0	0	0	0	0	0	0	0	0	0	0	0
Species_Level__Chlamydia_pneumoniae	0	0	0	0	0	0	0	0.605574358599	0	0	0	0	0	0	0	0	0	0	0	0	0	0	0	0	0	0	0	0	0	0	0	0	0.464582255842	0	0	0	0	0	0	0	0	0	0	0	0	0	0	0	0
Species_Level__Chlamydia_psittaci	0	0	0	0	0	0	0	0	1.3645017518	0	0	0	0	0	0	0	0	0	0	0	0	0	0	0	0	0	0	0	0	1.1870775449	0.472189584849	0.347007073953	0.187217481127	0.108390078377	0	0	0	0	0	0	0	1.3625652288	0	0	0	0	0	0	0
Species_Level__Chlamydia_trachomatis	0	0	0	0	0	0	0	0	0	3.48626943981	0.55959707631	0	0	0	0.570280189132	0	0	0	0	0	0	0	0	0	0	0	0	0	0	0	0	0	0	0	0	0	0	0.93494099197	0	0	0.357349606138	0	0	0	0	0	0	0	0
Species_Level__Chlamydophila_abortus	0	0	0	0	0	0	0	0	0	0	0	0	0	0	0	0	0	0	0	0	0	0	0	0	0	0.858402987757	0	0	0	0	0	0	0	0.533249452736	0	0	0	0	0	0	0	0	0	1.15592580798	0	0	0	0	0
Species_Level__Chlamydophila_caviae	0	0	0	0	0	0	0	0	0	0	0	0	0	0	0	0	0	0	0	0	0.776689917756	0	0	0	0	0	0	0	0	0	0	0	0	0	0	0	0	0	0	0	0	0	0	0.356962723982	0	0	0	0	0
Species_Level__Chlorobium_chlorochromatii	0	0	0	0	0	0	0	0	0	0	0	0	0	0	0	0	0	0	0	0	0.435015466628	0	0	0	0	0	0	0	0	0	0	0	0	0	0	0	0	0	0	0	0	0	0	0	0	0	0	1.06930341555	0
Species_Level__Chlorobium_limicola	0	0	0	0	0	0	0	0	0	0	0	0	13.8823517077	0	0	0	0	0	0	0	0	0	0	0	0	0	0	0	0	0	0	0	0	0	0	0	0	0	0	0	0	0	0	0	0	0	0	0	0
Species_Level__Chlorobium_phaeobacteroides	0	0	0	0	0	0	0	0	0	0	0	0	0	0	0	0	0	0	0	0	0	3.78941087191	0	0	0	0	0	0	0	0	0	0	0	0	0	0	0	0	0	0	0	0	0	0	0	0	0	0.616120175977	0
Species_Level__Chlorobium_phaeovibrioides	0	0	0	0	0	0	0	0	0	0	0	0	0	0	0	0	0	0	0.0971080835723	0.2655388297	0	0	0	0.198236062877	0	0	0	0	0	0	0.137587129693	0	0	0	0	0	0	0	0	0	0	0	0	0.0946925850519	0	0	0	0	0
Species_Level__Chloroflexus_aggregans	0	0	0	0	0	0	0	0	0	0	0	0	0	0	0	0.227312666211	0	0	0	0	0	0	0	0	0	0	0	0	0	0	0	0	0	0	0	0	0	0	0	0	0	0	0	0	0	0	0	0	0
Species_Level__Chloroflexus_sp._Y-400-fl	0	0	0	0	0	0	0	0	0	0	0	0	0	0	0	0	0	0	0	0	0	0	0	0	0	0	0	0	0	0	0	0	0	0	0	0	0	0	0	0	0	0	0	0	0	0	0	0	0
Species_Level__Chloroherpeton_thalassium	0	0	0	0	0	0	0	0	0	0	0	0	0	0	0	0	0	0	0	0	0	0	0	0	0	0	0	0	0	0	0	0	0	0	0	0	0	0	0	0	0	0	0	0	0	0	0	0	0
Species_Level__Chroococcidiopsis_thermalis	0	0	0	0	0	0	0.528680452453	0	0	0	0	0	0	0	0	0	0	0	0	0	0	0	0	0	0	0	0	0	0	0.311346564564	0	0	0	0	0	0	0	0	0	0	0	0	0	0	0	0	0	0	0
Species_Level__Chthonomonas_calidirosea	0	0	0	0	0	0	0	1.83300395396	0	0	1.30862537332	0	0	0	0	3.163024767	1.92043400545	0	0	0	3.19932728552	0	0	0.330535797356	0	0	1.66833098627	0	0	0	1.21094980478	0.712854275272	1.58693287979	1.3235916683	0	0	0	1.10895724988	0	0	0.973570671428	0	0	0	0	0	0	0	0
Species_Level__Clavibacter_michiganensis	0	0	0	0	0	0	0	0	0	0	0	0	0	0	0	0	0	0	0	0	0	0	0	0	0	0	0	0	0	0	0	0	0	0	0	0	0	0	0	0	0	0	0	0	0	0	0	0	0
Species_Level__Clostridiales_genomosp._BVAB3	0	0	0	0	0	0	0	0	0	0	0	0	0	0	0	0	0	0	0	0	0	0	0	0	0	0	0	0	0	0	0	0	0	0	0	0	0	0	0	0	0	0	0	0	0	0	0.0579864805182	0	0
Species_Level__Clostridium_acidurici	0	1.81582769583	0	0	0	0.0419727746496	0	0.111552366717	0.264923175123	3.73264422022	1.40518350793	0	0	0	3.86819963716	0.882402596197	0	0.0716652343483	0	0	1.43817298845	0	0	0	2.64085219293	0.316602939373	0	1.48048296417	0	0	0.321053428795	0	0.972735090421	0.5204401228	0	0	0	0	0	0	1.76745816107	0	0	0.358166977012	0	0.598405385952	0.951481376318	0	11.4544375644
Species_Level__Clostridium_autoethanogenum	0	0	0	0	0	1.24705296614	0	0	0	0	0	0	0	0	0	0	0	0	0	0	0	0	0	0	0	0	0	0	0	0	0	0	0	0	0	0	0	0	0	0	0	0	0	0	0	0	0	0	0
Species_Level__Clostridium_beijerinckii	0	0	0	0	0	0	0	0	0	0	0	0	0	0	0	0	0	0	0	0	0.57841642108	0	0	0	0	0	0	0	0	0	0	0	0	0	0	0	0	0	0	0	0	0	0	0	0	0	0	0	0
Species_Level__Clostridium_botulinum	0	0	0	0	0	0	0	0	0	0	0	0	0	0	0	0	0	0	0	0	0	0	0	0	0	0	0	0	0	0	0	0	0.168045996722	0	0	0	0	0	0	0	0	0	0	0	0	0	0	0	1.34159694158
Species_Level__Clostridium_cellulovorans	0	0	0	0	0	0	0	0	0	0	0	0	0	0	0	0	0	0	0	0	0	0	0	0	0	0	0	0	0	0	0	0	0	0	0	0	0	0	0	0	0	0	0	0	0	0	0	0	0
Species_Level__Clostridium_clariflavum	0	0	0	0	0	1.94194580943	0	0	0	0	0	0	0	0	0	0	0	0	0	0	0	0	0	0	0	0	0	0	0	0	0	0	0	0	0	0	0	0	0	0	0	0	0	0	0	0	0	0	0
Species_Level__Clostridium_kluyveri	0	0	0	0	0	0	0	0	0	0	0	0	0	0	0	0	0	0	0	0	0	0	0	0	0	0	0	0	1.36481792603	0	0	0	0	0	0	0	0	0	0	0	0	0	0	0	0	0	0	0	0
Species_Level__Clostridium_novyi	0	0	0	0	0	0	0	0	0	0	0	0	0	0	0	0	0	0	0	0	0	0	0	0	0	0	0	0	0	0	0	0	0	0	0	0	0	0	0	0	0	0	0	0	0	0	0	0	0
Species_Level__Clostridium_saccharobutylicum	0	0	0	0	0	0.0539896200787	0	0	0	0	0	0	0	0	1.55787316246	0	0	0	0	0	0	0	0	0	0	0	0	0	0	0	0	0	0	0	0	0	0	0	0	0	0.0849556891401	0	0	0	0	0	0	0	0
Species_Level__Clostridium_sp._SY8519	0	0	0	0	0	0	0	0	0	0	0	0	0	0	0	0	0	0	0	0	0	0	0	0	0	0	0.017367124572	0	0	0	0	0.00450130972536	0	0	0	0	0	0	0	0	0	0	0	0	0	0	0	0	0
Species_Level__Clostridium_tetani	0	0	0	0	0	0	0	0	0	0	0	0	0	0	0	0	0	0	0	0	0	0	0	0	0	0	0	0	0	0	0	0	0	0	0	0	0	0	0	0	0	0	0	0	0	0	0	0	1.63789095946
Species_Level__Clostridium_thermocellum	0	0	0.629352512679	0	0	0	0	0	0	0	0	0	0	0	0	0	0	0	0	0	0	0	0	0	0	0	2.59922428958	0	0	0	0	0	0	0	0	0	0	0	0	0	0	0	0	0	0	0	0	0	0
Species_Level__Comamonadaceae_bacterium_CR	0	0	0	0	0	0	0	0	0	0	0	0	0	0	0	0	0	0	0	0.0343267635347	0	0	0	0	0	0	0	0	0	0	0	0	0	0	0	0	0	0	0	0	0	0	0	0	0	0	0	0	0
Species_Level__Comamonas_testosteroni	0	0	0	0	0	0	0	0	0	0	0	0	0	0	0	0	0	0	0	0	0	0	0	0	0	0	0	0	0	0	0	0	0	0	0	0	0	0	0	0	0	0	0	0	0	0	0	0	0
Species_Level__Coprococcus_sp._ART55/1	0.241878443498	0	4.36409507008	0	25.6115235545	0	1.10203065474	0	0	0	0	0	0	0	0	0	8.78504416793	4.35543485042	0	0	0	0	10.8619777135	0	0.790441662041	0.580234206475	0	0.491356318511	1.81081533792	0.435803188815	0.110600814937	0	0	0	0	18.7621371794	0.889059859846	0	0	8.40621297692	0	0	20.8943415571	0	31.2859121981	3.39541926944	0.181664629014	0	2.0562767604
Species_Level__Coprothermobacter_proteolyticus	0	0	0	0	0	0	0.101387343169	0	0	0	0	0.928627430704	0	1.19326780094	0	0	0	0.299962216584	0	0	0	0	0	0	0	0.195983001799	0	0	0	0.0755157356097	0	0	0	0	0	0	0	0	1.69349559733	0	0	0	0	0.860432467395	0	0	0	0	2.32340966259
Species_Level__Coraliomargarita_akajimensis	0	0	0	0	0	0	0	0	0	0	0	0	0	0	0	0	0	0	0	0	0	0	0	0	0	0	0	0	0	0.427145691999	0	0	0	0	0	0	0	0	0	0	0	0	0	0	0	0	0	0	0
Species_Level__Coriobacterium_glomerans	0	0	0	0	0	0	0	0	0	0	0	0	0	0	0	0	0	0	0	0	0	0	0	0.0221192086202	0	0	0	0	0	0	0	0	0	0	0	0	0	0	0	0	0	0	0	0	0	0	0	0	0
Species_Level__Corynebacterium_argentoratense	0	0	3.24361038174	0	0	0	0	0	0	0	0	0	0	0	0	0	0	1.18235660819	0	1.49977058409	2.81980771105	0	0	0	0	0	0	0	0	0.0785963883596	2.70068836295	2.48341270504	0	1.37444978742	0	0	0	0	0	0	0	0	0	0	0	0	3.1843559389	0	0
Species_Level__Corynebacterium_aurimucosum	0	0	14.3376508358	0	0	0	0	0	0	0	0	0	0	0.0811406326968	0	0	3.17202603348	1.75043335342	0	0	0	0	0	0	0	0	0	0	0	0	1.15863424014	0	0	0	0	0	0	0	0	0	0	0	0	0	0	0	0	0	0
Species_Level__Corynebacterium_callunae	0	0	1.80419726525	0	0	0	0	0	0	0	0	0	0	0	0	0	0	0.0775193752291	0	0	0	0	0	0	0	0	0	0	0	0	0	0	0	0	0	0	0	0	0	0	0	0	0	0	0	0	0	0	0
Species_Level__Corynebacterium_diphtheriae	0	0	1.24478280544	0	0	0	0	0	0	0	0	0	0	0	0	0	0	2.16291645662	0	0	2.5480890946	0	0	0	0	0	0	0	0	0	3.22061783282	2.12125545491	0	0	0	0	0	0	0	0	0	0	0	0	0	0	1.17262747325	0	1.04892234972
Species_Level__Corynebacterium_efficiens	0	0	0	0	0	0	0	0	0	0	0	0	0	0	0	0	0	0	0	0	0.73129762667	0	0	0	0	0	0	0	0	0	0.766505047509	1.06643522514	0	0.220626093729	0	0	0	0	0	0	0	0	0	0	0	0	0	0	0
Species_Level__Corynebacterium_glutamicum	0	0	0	0	0	0	0	0	0	0	0	0	0	0.36167068999	0	0	0	4.16990849787	0	0	0	0	0	0	0	0	0	0	0	0	0	0	0	0	0.546774875332	0	0	0	0	0	0	0	0	0	0	0	0	0	0
Species_Level__Corynebacterium_kroppenstedtii	0	0	1.05443571	0	0	0	0	0	0	0	0	0	0	0	0	0	0	0	0	0	5.16385292668	0	0	0	0	1.02845518252	0	0	0	0	2.87482104017	1.65766434874	0	1.10908719253	0.0939514798135	0	0	0	0	0	0	0	0	0.624563453552	0	0	1.38863566747	0	0
Species_Level__Corynebacterium_maris	0	0	0	0	0	0	0	0	0	0	0	0	0	0	0	0	0	0	0	0	0.141782935246	0	0	0	0	0	0	0.0806241261724	0	0	0.679235206983	0	0	0	0	0	0	0	0.0160294491754	0	0	0	0	0	0	0	0	0	0
Species_Level__Corynebacterium_pseudotuberculosis	0	0	0	0	0	0	0	0	0	0	0	0	0	0	0	0	0	0	0	0	0	0	0	0	0	0	0	0	0	0	0	0	0	0	0	0	0	0	0	0	0	0	0	0	0	0	0	0	0
Species_Level__Corynebacterium_resistens	0	0	8.5561111989	0	0	0	0	0	0	0	0	0	0	0	0	0	7.09917375071	3.15926856021	0	0	0	0	0	0	0	0	0	0	0	0	0	0	0	0	0	0	0	0	0	0	0	0	0	0	0	0	0	0	0
Species_Level__Corynebacterium_ulcerans	0	0	0.407332468604	0	0	0	0	0	0	0	0	0	0	0	0	0	0	0	0	0	0	0	0	0	0	0	0	0	0	0	0	0	0	0	0	0	0	0	0	0	0	0	0	0	0	0	0	0	0
Species_Level__Crinalium_epipsammum	0	0	0	0	0	0	0	0	0	0	0	0	0	0.285970650433	0	0	0	0	0	0	0	0	0	0	0	0	0	0	0	0	0	0	0	0	0	0	0	0	0	0	0	0	0	0	0	0	0	0	0
Species_Level__Croceibacter_atlanticus	0	0	0	0	0	0	0	0	0	0	0	0	0	0	0	0	0	0	0	0	0	0	0	0	0	0	0	0	0	0	0	0	0	0	0	0	0	0.117233393145	0	0	0	0	0	0	0	0	0	0	0
Species_Level__Cryptobacterium_curtum	0	0	0	0	0	0	0	0	0	0	0	0.617940747608	0	0	0	0	0	0	3.2773207967	0.0913759619213	0	0	0	0	0	0	0	0	0	0	0	0	0	0	1.00292956148	0	0	0	0.386683655504	0	0	0	0	0	0	0	0	0	0
Species_Level__Cyanobacterium_stanieri	0	0	0	0	0	0	0	0	0	0	0	0	0	0	0	0	0	0	0	0	0	0	0	0	0	0	0	0	0	0	0	0	0	0	0	0	0	0	0	0	0	0	0	0	0	0	0	0	0
Species_Level__Cyanobium_gracile	0	0	0	0	0	0	0	0	0	0	0	0	0	0	0	0	0	0	0	0.364490587415	0	0	0	0	0	0	0	0	0	0	0	0	0	0	0	0	0	0	0	0	0	0	0	0	0	0	0	0	0
Species_Level__Cyanothece_sp._PCC_7425	0	0	0	0	0	0	0	0	0	0	0	0	0	0	0	0	0	0	0	0	0	0	0	0	0	0	0	0	0	0	0	0	0	0	0	0	0	0	0	0	0	0	0	0	0	0	0	0.0664475729799	0
Species_Level__Dactylococcopsis_salina	0	0	0	0	0	0	0	0	0	0	0	0	0	0	0	0	0	0	0	0	0	0	0	0	0	0	0	0	0	0	0	0	0	0	0	0	0	0	0	0	0	0	0	0	0	0	0	0	0
Species_Level__Dehalococcoides_mccartyi	0	0	0	0	0	0	0	0	0	0	0	0	0	0	0	0	0	0	0	0	0	0	0	0	0	0	0	0	0	0	0	0	0	0.0587565278911	0	0	0	0	0	0	0	0	0	0	0	0	0	0	0
Species_Level__Dehalogenimonas_lykanthroporepellens	0	0	0	0	0	0	0	0	0	0	0	0	0	0	0	0	0	0	0	0	0	0	0	0	0	0	0	0	0	0	0	0	0	0	0	0	0	0	0	0	0	0	0	0	0	0	0	0	0
Species_Level__Deinococcus_deserti	0	0	0	0	0	0	0	0	0	0	0	0	0	0	0	0	1.13587535954	0	0.165814100328	0	0	0	0	0	0	0	0	0	0.0922831467978	0	0	0	0	0	0	0	0	0	0	0	0	0	0	0	0	0	0	0	0
Species_Level__Deinococcus_gobiensis	0	0	0	0	0	0	0	0	0	0	0	0	0	0	0	0	0	0	0	0	0	0	0	0	0	0	0	0	0	0	0	0	0	0.055380678009	0	0	0	0	0	0	0	0	0	0	0	0	0	0	0
Species_Level__Deinococcus_maricopensis	0	0	0	0	0	0	0	0	0	0	0	0	0	0	0	0	0	0	0	0	0	0	0	0	0	0	0	0	0	0	0	0	0	0	0	0	0	0	0	0	0	0	0	0	0	0	0	0	0
Species_Level__Deinococcus_peraridilitoris	0	0	0	0	0	0	0	0	0	0	0	0	0	0	0	0	0	0	0	0	0	0	0	0	0	0	0	0	0	0	0	0	0	0	0	0	0	0	0	0	0	0	0	0	0	0	0	0	0
Species_Level__Deinococcus_proteolyticus	0	0	0	0	0	0	0	0	0	0	0	0	0	0	0	0	0.780387924461	0	0	1.35770259458	0	0	0	0	0	0	0	0	0	0.0555451704821	0	0	0	0.478417249308	0	0	0	0	0	0	0	0	0	0	0	0	0	0	0
Species_Level__Delftia_acidovorans	0	0	0	0	0	0	0	0	0	0	0	0	0	0	0	0	0	0	0	0	0	0	0	0	0	0	0	0	0	0.197582646537	0	0	0	0	0	0	0	0	0	0	0	0	0	0	0	0	0	0	0
Species_Level__Delftia_sp._Cs1-4	0	0	0	0	0	0	0	0	0.0460621711172	0	0	0	0	0.083339281939	0	0	0	0.282770225104	0	0.910146086957	0	0	0	0	0	0	0	0	0	0	0	0	0	0.231565631264	0	0	0	0	0	0	0	0	0	0	0	0	0	0	0
Species_Level__Denitrovibrio_acetiphilus	0	0	0	0	0	0	0	0	0	0	0	0	0	0	0	0	0	0	0	0	0	0	0	0	0	0	0	0	0	0	0	0	0	0	0	0	0	0	0	0	0	0	0	0	0	0	0	0	0
Species_Level__Desulfarculus_baarsii	0	0	0	0	0	0	0	0	0	0	0	0	0	0	0	0	0	0	0	0	0	0	0	0	0	0	0	0	0	0	0	0	0	0	0	0	0	0	0	0	0	0	0	0	0	0	0	0	0
Species_Level__Desulfatibacillum_alkenivorans	0	0	0	0	0	0	0	0	0	0	0	0	0	0	0	0	0	0	0	0	0	0	0	0	0	0	0	0	0	0	0.75601850913	0	0	0.0186913712481	0	0	0	0	0	0	0	0	0	0	0	0	0	0	0
Species_Level__Desulfitobacterium_dichloroeliminans	0	0	0	0	0	0	0	0	0	0	0	0	0	0	0	0	0	0	0	0	0	0	0	0	0	0	0	0	0	0	0	0	0	0	0	0	0	0	0	0	0	0	0	0	0	0	0	0	0
Species_Level__Desulfocapsa_sulfexigens	0	0	0	0	0	0	0	0	0	0	0	0	0	0	0	0	0	0	0	0	0	0	0	0	0	0	0	0	0	0	0	0	0	0	0	0	0	0	0	0	0	0	0	0	0	0	0	0	0
Species_Level__Desulfococcus_oleovorans	0	0	0	0	0	0	0	0	0	0	0	0	0	0	0	0	0	0	0	0	0	0	0	0	0	0	0	0	0	0	0	0	0	0	0	0	0	0	0	0	0	0	0	0	0	0	0	0	0
Species_Level__Desulfomonile_tiedjei	0	0	0	0	0	0	0	0	0	0	0	0	0	0	0	0	0	0	0	0	0	0	0	0	0	0	0	0	0	0	1.54083262767	0.155774424076	0	0	0	0	0	0	0	0	0	0	0	0	0	0	0	0	0
Species_Level__Desulfovibrio_africanus	0	0	0	0	0	0	0	0	0	0	0	0	0	0	0	0	0	0	0	0	0	0	0	0	0	0	0	0.331080168035	0	0.266092696772	0	0	0	0	0	0	0	0	0	0	0	0	0	0	0	0	0	0	0
Species_Level__Desulfovibrio_alaskensis	0	0	0.370762659589	0	0	0	0	0	0	0	0	0	0	0	0	0	0	0	0	0	0	0	0	0	0	0	0	0	0	0	0	0	0	0	0	0	0	0	0	0	0	0	0	0	0	0	0	0	0
Species_Level__Desulfovibrio_desulfuricans	0	0	0	0	0	0	0	0.0252803984459	0	0	0	0	0	0.0172570930779	0	0	0	0	0	0	0	0	0	0	0	0	0	0.261900390379	0	0.151423888928	0	0	0	0.420571120213	0	0	0	0	0.101965249236	0	0	0	0	0	0	0	0	0	0
Species_Level__Desulfovibrio_gigas	0	0	0.0831587482802	0	0	0	0	0	0	0	0	0	0	0	0	0	0	1.00781382409	0	0	0	0	0	0	0	0	0	0	0	0	0	0	0	0	0	0	0	0	0	0	0	0	0	0	0	0	0	0	0
Species_Level__Desulfovibrio_piezophilus	0	0	0	0	0	0	0	0	0	0	0	0	0	0	0	0	0	0	0	0	0	0	0	0	0	0	0	0	0	0	0	0	0	0	0	0	0	0	0	0	0	0	0	0	0	0	0	0	0
Species_Level__Desulfovibrio_salexigens	0	0	0	0	0	0	0	0	0	0	0	0	0	0	0	0	0	0	0	0	0	0	0	0	0	0	0	0	0	0	0	0	0	0	0	0	0	0	0	0	0	0	0	0	0	0	0	0	0
Species_Level__Desulfovibrio_vulgaris	0	0	0	0	0	0	0	0	0	0	0	0	0	0	0	0	0	0	0	1.64812634849	0	0	0	0.220502305005	0	0	0	0	0	0	0	0	0	0	0	0	0	0	0	0	0	0	0	0	0	0	0	0	0
Species_Level__Desulfurispirillum_indicum	0	0	0.269649804866	0	0	0	0	0	0	0	0	0	0	0	0	0	0	0	0	0	0.0567498150118	0	0	0	0	0	0	0	0	0	0	0.727591750418	0	1.40137482122	0	0	0	0	0	0	0	0	0	0	0	0	0	0	0
Species_Level__Desulfurobacterium_thermolithotrophum	0	0	0	0	0	0	0	0	0.0140422540118	0	0	0.66634452916	0	0.311545419375	0	0	0	0	0	0.242112305958	0	0	0	0	0	0	0	0	0	0	0	0	0	0	0	0	0	0	0	0	0	1.09433136913	0	0.824500100581	0	0	0	0	0
Species_Level__Desulfurococcus_fermentans	0	0	0	0	0	0	0	0	0	0	0	0	0	0	0	0	0	0	0	0	0	0	0	0	0	0	0	0	0	0	0	0	0	0	0	0	0	0	0	0	0	0	0	0	0	0	0	0	0
Species_Level__Desulfurococcus_kamchatkensis	0	0	0	0	0	0	0	0	0	0	0	0	0	0	0	0	0	0	0	0	0	0	0	0	0	0	0	0	0	0	0	0	0	0	0	0	0	0	0	0	0	0	0	0.0535192405235	0	0	0	0	0
Species_Level__Desulfurococcus_mucosus	0	0	0	0	0	0	0	0	0	0	0	0	0	0	0	0	0	0	0	0	0	0	0	0	0	0	0	0	0	0	0	0	0	0	0	0	0	0	0	0	0	0	0	0	0	0	0	0	0
Species_Level__Dichelobacter_nodosus	0	0	0	0	0	0	0	0	0	0	0	0	0	0	0	0	0	0	0	0	0	0	0	0	0	0.0228093103296	0	0	0	0	0	0	0	0	0	0	0	0	0	0	0	0	0	0	0	0	0	0	0
Species_Level__Dyadobacter_fermentans	0	0	0	0	0	0	0	0	0	0	0	0	0	0	0	0	0	0	0	0	1.19687011447	0	0	0	0	0	0.218016358718	0	0	0	0.00442547811206	0.376673265629	0	0	0	0	0	0	0	0	0	0	0	0	0	0	0	0	0
Species_Level__Echinicola_vietnamensis	0	0	0	0	0	0	0	0	0	0	0	0	0	0	0	0	0	0	0	0	0	0	0	0	0	0	0	0	0	0	0	0.940671693144	0	0.187365429404	0	0	0	0	0	0	0	0	0	0	0	0	0	0	0
Species_Level__Edwardsiella_tarda	0	0	0	0	0	0	0	0	0	0	0	0	0	0	0	0	0	0	0	0	0	0	0	0	0	0	0	0	0	0	0	0	0	0	0	0	0	0	0	0	0	0	0	0	0	0	0	0	0
Species_Level__Eggerthella_lenta	0	0	0	0	0	0	0	0	0	0	0	0	0	0	0	0	0	0	0	0	0	0	0	0	0	0	0	0	0	0	0	0	0	0	0	0	0	0	0	0	0	0	0	0	0	0	0	0	0
Species_Level__Eggerthella_sp._YY7918	0	0	0	0	0	0	0	0	0	0	0	0	0	0	0	0	0	0	0	0	0	0	0	0	0	0	0	0	0	0	0	0	0	0	0	0	0	0	0	0	0	0	0	0	0	0	0	0	0
Species_Level__Elusimicrobium_minutum	0	0	0	0	0	0	0	0	0	0	0	0	0	0	0	0	0	0	0	0	0	0	0	0	0	0	0	0	0	0	0	0	0	0	0	0	0	0	0	0	0	0	0	0	0	0	0	0	0
Species_Level__Emticicia_oligotrophica	0	0	0	0	0	0	0	0	0	0	0	0	0	0	0	0	0	0	0	0	0	0	0	0	0	0	0	0	0	0	0.736163295219	0	0	0	0	0	0	0	0	0	0	0	0	0	0	0	1.13308306292	0	0
Species_Level__Enterobacter_cloacae_complex	0	0	0	0	0	0	0	0	0	0	0	0	0	0	0	0	0	0	0	0	0	0	0	0	0	0	0	0	0	0	0	0	0	0	0	0	0	0	0	0	0	0	0	0	0	0	0	0	0
Species_Level__Enterobacteriaceae_bacterium_strain_FGI_57	0	0	0	0	0	0	0	0	0	0	0	0	0	0	0	0	0	0	0	0	0	0	0	0	0	0	0	0	0	0	0	0	0	0	0	0	0	0	0	0	0	0	0	0	0	0	0	0	0
Species_Level__Enterococcus_faecium	0	0	0	0	0	0	0	0	0	0	0	0	0	0	0	0	0	0	0	0	0	0	0	0	0	0	0	0	0	0	0	0	0	0	0	0	0	0	0	0	0	0	0	0	0	0	0	0	0
Species_Level__Enterococcus_mundtii	0	0	0	0	0	0	0	0	0	0	0	0	0	0	0	0	0	0	0	0	0	0	0	0	0	0	0	0	0	0	0	0	0	0	0	0	0	0	0	0	0	0	0	0	0	0	0	0	0
Species_Level__Erwinia_sp._Ejp617	0	0	0	0	0	0	0	0	0	0	0	0	0	0	0	0	0	0	0	0	0	0	0	0	0	0	0	0	0	0	0	0	0	0	0	0	0	0	0	0	0	0	0	0	0	0	0	0	0
Species_Level__Erysipelothrix_rhusiopathiae	0	0	0	0	0	0	0	0	0	0	0	0	0	0	0	0	0	0	0	0	0	0	0	0	0	0	0	0	0	0	0	0	0	0	0.330051991324	0	0	0	0	0	0	0	0	0	0	0	0	0	0
Species_Level__Ethanoligenens_harbinense	0	0	0	0	0	0	0	0	0	0	0	0	0	0	0	0	0	0	0	0	0	0	0	0	0	0	0.384343488359	0	0	0	0	0	0	0	0	0	0	0	0	0	0	0	0	0	0	0	0	0	0
Species_Level__Eubacterium_eligens	0	1.19329619322	2.82508076572	0	0	0	0	0	0	0	0	0	0	0	0	0	0	3.52050689147	0	0	0	0	0	0	7.09845470881	1.62810954023	0	1.31664794643	0	0	0	0.0720956521791	0	0	0	0	0	0	0	0	0	0	0	0.76738215481	0	0	0.281209505016	3.6131941978	0
Species_Level__Eubacterium_limosum	0	0	0	0	0	0	0	0	0	0	0	0	0	0	0	0	0	0	0	0	0	0	0	0	0	0	0	0	0	0	0	0	0	0	0	0	0	0	0	0	0	0	0	0	0	0	0	0	0
Species_Level__Eubacterium_rectale	0	0	0	0	0	0	0	0	0	0	0	0	0	0	0	0	0	0	0	0	0	0	0	0	0	0	0	0	0	0	0	0	0	0	0	0	0	0	0	0	0	0	0	0	0	0	0.647991619693	0	0
Species_Level__Eubacterium_siraeum	0	0.0883016239346	0	0	0	0	0	0	0	0	0	0	0	0	0	0	0	0	0	0	0	0	0	0	0	0.882742914571	2.31958254492	0	0	0	0	0	0	0	0	0	0	0	0	0	0	0.367310586727	0	0.467092763796	0	0	0.550564107141	0	0
Species_Level__Exiguobacterium_antarcticum	0	0	0	0	0	0	0	0	0	0	0	0	0	0	0	0	0	0	0	0	0	0	0	0	0	0	0	0	0	0	0	0	0	0	0	0	0	0	0	0	0	0	0	0	0	0	0	0	0
Species_Level__Exiguobacterium_sp._AT1b	0	0	1.78627160782	0	0	0	0	0	0	0	0	0	0	0	0	0	4.81433707345	5.02373420989	0	0	0	0	11.5235274167	0	0	1.00222116517	0	0.758085870593	0.881780851872	0.255289293443	0	0	0	0	0	0	0	0	0	6.27553779089	0	0	0	0.84778723656	7.68683460172	3.13540570988	0	0	1.71522167436
Species_Level__Exiguobacterium_sp._MH3	0	0	0	0	0	0	0.338732493114	0	0	0	0	0	0	0	0	0	0	0	1.12760186891	0.0418355870429	0	0	0	0.22453674276	0	0	0	0	0	0	0	0	0	0	0	0	0	0	0	0	0	0	0	0	0	0.972918886815	0	0	0.683204665875
Species_Level__Faecalibacterium_prausnitzii	0	0	0	0	0	0	0	0	0.0347119091379	0	0	0.235168541293	0	0	0	0	0	0	0	0	0	0	0	0	0	0	4.13492363979	0	0	0	0	0	0	0	0	0	0	0	0	0	0	0	0	0	0	0	0	0	0
Species_Level__Ferroglobus_placidus	0	0	0	0	0	0	0	0	0	0	0	0	0	0	0	0	0	0	0	0	0	0	0	0	0	0	0	0	0	0	0	0	0	0	0	0	0	0	0	0	0	0	0	0	0	0	0	0	0
Species_Level__Ferroplasma_acidarmanus	0	0	0	0	0	0	0	0	0	0	0	0	0	0	0	0	1.66174524755	0	0	0	0	0	0	0	0	0	0	0	0.180432327182	0	0	0	0	0	0	0	0	0	0	0	0	0	0	0	0	0	0	0	0
Species_Level__Fervidobacterium_nodosum	0	0	0	0	0	0	0	0	0	0	0	0	0	0	0	0	0	0	0	0	0	0	0	0	0	0	0	0	0	0	0	0	0	0	0	0	0	0	0	0	0	0	0	0	0	0	0	0	0
Species_Level__Fervidobacterium_pennivorans	0	0	0	0	0	0	0	0	0.126280963988	0	0	0.254178823367	0	0	0	0	0	0	0	0	0	0	0	0	0	0	0	0	0	0.611165981106	0	0	0	0	0	0	0	0	0	0	0	0	0	0	0	0	0	0	0
Species_Level__Fibrella_aestuarina	0	0	0	0	0	0	0	0	0	0	0	0.112705557268	0	0	0	0	0	0	0	0.5729045432	0	0	0	0	0	0	0	0	0	0	0	0	0.0185254627144	0.296163443826	0	0	0	0	0	0	0	0	0	0	0	0	0	0	0
Species_Level__Fibrobacter_succinogenes	0	0	0	0	0	0	0	0	0	0	0	0	0	0	0	0	0	0	0	0	0	0	0	0	0	1.17140856961	0	0	0	0.853006323293	0	0	0	0	0	0	0	0	0	0	0	0	0	0.0481601091817	0	0	0	0	0
Species_Level__Filifactor_alocis	0	0.0986556002589	0	0	0	2.61554828703	0	0	0	1.83533360531	1.04583894152	0	0	0	1.57200317976	0	0	0	0	0	1.81945828184	0	0	0	0	1.40843822391	0.943042871431	0	1.11204798588	0	0.958141314351	0.917869916882	0.751052648653	0.610509695279	0	0	0	0	0	0	0.0278142532082	0	0	1.36519496496	0	0.00872542672164	2.86887219321	0	0
Species_Level__Finegoldia_magna	0	0	0	0	0	0	0	0	0.501811980365	0	0	0	0	0	0	0	0	0	0	0	0	0	0	0	0	1.05477472558	0	0	0	1.36874192159	0.0468203472059	0.407150713584	0	0	0	0	0	0	0	0	0	0.474291557561	0	0.023468331998	0	0	0.554224825664	0	0.464793837981
Species_Level__Flavobacteriaceae_bacterium_3519-10	0	0	0	0	0	0	0	0	0	0	0	0	0	0	0	0	0	0	0	0	0	0	0	0	0	0	0	0	0	0	0	0	0	0	0	0	0	0	0	0	0	0	0	0	0	0	0	0	0
Species_Level__Flavobacterium_branchiophilum	0	0	0	0	0	0	0	0	0	0	0	0	0	0	0	0	0	0	0	0	0	0	0	0	0	0	0	0	0	0	0	0	0	0	0	0	0	0	0	0	0	0	0	0	0	0	0	0	0
Species_Level__Flexibacter_litoralis	0	0	0	0	0	0	0	0	0	0.451267617995	0	0	0	0	0	0	0	0	0	0	0	0	0	0	0	0	0	0	0	0	0	0	0	0	0	0	0	0	0	0	0	0	0	0	0	0	0	0	0
Species_Level__Fluviicola_taffensis	0	0	0	0	0	0	0	0	0.329585762063	0	0	0	0	0	0	0	0	0	0	0	0	0	0	0	0	0	0	0	0	1.99781684484	0	0	0	0	0	0	0	0	0	0	0	0	0	0	0	0	0	2.18415461297	0
Species_Level__Francisella_noatunensis	0	0	0	0	0	0	0	0	0	0	0	0	0	0	0	0	0	0	0	0	0	0	0	0	0	0	0	0	0	0	0	0	0	0	0	0	0	0	0	0	0	0	0	0	0	0	0	0	0.672637980156
Species_Level__Francisella_novicida	0	0	0	0	0	0	0	0	0	0	0	0	0	0	0	0	0	0	0	0	0	0	0	0	0	0	0	0	0	0	0.225256610191	0	0	0	0	0	0	0	0	0	0	0	0	0	0	0	0	0	0
Species_Level__Francisella_philomiragia	0	0	0	0	0	0	0	0	0	0	0	0	0	0	0	0	0	0	0	0	0	0	0	0	0	0	0	0	0	0	0	0	0	0	0	0	0	0	0	0	0	0	0	0	0	0	0	0	0.248790709104
Species_Level__Francisella_sp._TX077308	0	0	0	0	0	6.96038680341	0	0	0	0	0	0	0	0	0	0	0	0	0	0	0	0	0	0	0	0	0	0	0	0	0	0	0	0	0	0	0	0	0	0	0	0	0	0	0	0	0	0	0
Species_Level__Francisella_tularensis	0	0	0	0	0	0.776572209082	0	0	0	0	0	0	0	0	0	0	0	0	0	0	0	0	0	0	0	0	0	0	0	0	0.901450129235	0	0	0	0	0	0	0	0	0	0	0	0	0	0	0	0	0	0
Species_Level__Fusobacterium_nucleatum	0	0	0	0	0	0	0	0.245692246043	2.07341618527	0.59913296997	1.30326415918	0	0	0	1.0968334912	0	0	0	0	0	5.22639544157	0	0	0	0	2.93571174442	0	0	0	0	0.720348783758	0.775330344733	0.920370196427	0.430998399014	0	0	0	0	0	0	0.168133957547	0	0	4.84364040018	0	0	2.13428296378	0	0.43271964095
Species_Level__Gardnerella_vaginalis	0	0	0	0	0	0	0	0	0.973351060086	0	0	1.08717046177	0	0.508733012508	0	0	0	0	0	0	0	0	0	0	0	0.703782369713	0	0	0	0.544486940749	0	0	0	0	0	0	0	0	0	0	0	0.35356544179	0	0	0	0	0	0	0
Species_Level__Geitlerinema_sp._PCC_7407	0	0	0	0	0	0	0	0	0	0	0	0	0	0	0	0	0	0	0	0	0	0	0	0	0	0	0	0	0	0	0	0	0	0	0	0	0	0	0	0	0	0	0	0	0	0	0	0	0
Species_Level__Gemmatimonas_aurantiaca	0	0	0	0	0	0	0	0	0	0	0	0	0	0	0	0	0.330942778104	0	4.12075058559	0	0	0	0	0	0	0	0	0	0	0	0	0	0	0	0	4.59519939136	0	0	0	0	0	0	0	0	0	0	0	0	0
Species_Level__Geobacillus_sp._JF8	0	0	0	0	0	0	0	0	0	0	0	0	0	0	0	0	0	0	0	0	0	0	0	0	0	0	0	0	0	0	0	0	0	0	0	0	0	0	0	0	0	0	0	0	0	0	1.24910116952	0	0
Species_Level__Geobacillus_sp._WCH70	0	0	0	0	0	0	0	0	0	0	0	0	0	0	0	0	0	0	0	0	0	0	0	0	0	0.925178885704	0	0	0	0	0	0	0	0	0	0	0	0	0	0	0	0	0	0	0	0	0	0	0
Species_Level__Geobacillus_sp._Y4.1MC1	0	0	0	0	0	0	0	0	0	0	0	0	0	0	0	0	0	0	0	0	0	0	0	0	0	0	0	0	0	0	0	0	0	0	0	0	0	0	0	0	0	0	0	0	0	0	0	0	0
Species_Level__Geobacter_bemidjiensis	0	0	0	0	0	0	0	0	0	0	0	0	0	0	0	0	0	0	0	0	0	0	0	0	0	0	0	0	0	0	0	0	0	0	0	0	0	0	0	0	0	0	0	0	0	0	0	0	0
Species_Level__Geobacter_lovleyi	0	0	0	0.0470442029925	0	0	0	0	0	0	0	0	0	0	0	0.270943770475	0	0	0	0	0	0	0	0	0	0	1.07085939641	0	0	0	0	0	0	0	0	0	0	0.673469603482	0	0	0	0	0	0	0	0	0	0	0
Species_Level__Geobacter_metallireducens	0	0	0	0	0	0	0	0	0	0	0	0	0	0	0	0	0	0	0	0	0	0	0	0	0	0	0	0	0	0	0	0	0	0	0	0	0	0	0	0	0	0	0	0	0	0	0.446411379022	0	0
Species_Level__Geobacter_sp._M21	0	0	0	0	0	0	0	0	0	0	0	0	17.4344569711	0	0	0	0	0	0	0.350494478868	0	11.5112855561	0	0	0	0	0	0	0	0	0	0	0	0	0	0	0	0	0	0	0	0	0	0	0	0	0	0	0
Species_Level__Geobacter_uraniireducens	0	0	0	0	0	0	0	0	0	0	0	0	0	0	0	0	0	0	0	0	0	0	0	0	0	0	0	0	0	0	0	0	0	0	0	0	0	0	0	0	0	0	0	0	0	0	0	0	0
Species_Level__Glaciecola_sp._4H-3-7+YE-5	0	0	0	0	0	0	0	0	0	0	0	0	0	0	0	0	0	0	0	0	0	0	0	0	0	0	0	0	0	0	0	0	0	0	0	0	0	0	0	0	0	0	0	0	0	0	0	0	0
Species_Level__Gloeocapsa_sp._PCC_7428	0	0	0	0	0	0	0	0	0.0831912326147	0	0	0.974120691805	0	0	0	0	0	0	0	0	0	0	0	0	0	0	0	0	0	0	0	0	0	0	0	0	0	0	1.11926180371	0	0	0.424563921269	0	0	0	0	0	0	0
Species_Level__Gluconacetobacter_diazotrophicus	0	0	0	0	0	0	0	0	0	0	0	0	0	0	0	0	0	0	0	0.0994289919962	0	0	0	0	0	0	0	0	0	0	0	0	0	0	0	0	0	0	0	0	0	0	0	0	0	0	0	0	0
Species_Level__Gluconacetobacter_xylinus	0	0	0	0	0	0	0	0	0	0	0	0	0	0	0	0	0	0	0	0.053074646587	0	0	0	0	0	0	0	0	0	0	0	0	0	0	0	0	0	0	0	0	0	0	0	0	0	0	0	0	0
Species_Level__Gluconobacter_oxydans	0	0	0	0	0	0	0	0	0	0	0	0	0	0	0	0	0	0	2.0684996114	0.328417534889	0	0	0	0	0	0	0	0	0	0	0	0	0	0	0	0	0	0	0	0	0	0	0	0	0	0	0	0	0
Species_Level__Granulicella_mallensis	0	0	0	0	0	0	0	0	0	0	0	0	0	0	0	0	0	0	0	0	0	0	0	0	0	0	0	0	0	0	0	0	0	0	0	0	0	0	0	0	0	0	0	0	0	0	0	0	0
Species_Level__Granulicella_tundricola	0	0	0	0	0	0	0	0	0	0	0	0	0	0	0	0	0	0	0	0.419881184016	0.220517975283	0	0	0	0	0	0	0	0	0.176683718756	0.38368825467	0	0	0	0	0	0	0	0	0	0	0	0	0	0	0	1.2635462448	0	0
Species_Level__Haemophilus_ducreyi	0	0	0	0	0	0	0	0	0	0	0	0	0	0	0	0	0	0	0	0	0	0	0	0	0	0	0	0	0	0	0	0	0	0	0	0	0	0	0	0	0	0	0	0	0	0	0	1.17604480665	0
Species_Level__Haemophilus_influenzae	0	0	0	0	0	0	0	0	5.17203561241	0	0	0	0	0.395659116456	1.05967698	0	0	0	0	0	0	0	0	0	0	0	0	0	0	0.0457282890602	0	0	0	0	0	0	0	0	0	0	0	0	0	0	0	0	0	0	0
Species_Level__Haemophilus_parainfluenzae	0	9.21291703254	0	0	0	0	0	21.2707325585	12.7151258882	1.35775231885	10.276645517	7.30569930005	0	20.6551419408	11.7825063072	9.6812127902	0	0	0	37.8464497576	0	0	0	0	0	0	0	15.8674972299	15.0480480367	3.54457498899	4.2583444034	4.38466066742	18.0082573236	9.99512902859	49.0891297252	0	0	5.13743294747	18.3350573531	0	21.6231330573	6.00301441377	0	3.14615057719	0	0	1.51860075375	0	0
Species_Level__Haemophilus_parasuis	0	1.44334362402	0	0	0	0	0	1.65361545647	0.0972513715315	0.363354451811	0.764514277124	2.05562626339	0	0.475258287334	1.21429940238	1.12693535718	0	0	0	0.0255496176295	0	0	0	0	0	0	0.190325254836	1.7418726272	0.24427595817	0	0	0	0.656392723758	0	2.5451591639	0	0	0	1.26823888341	0	2.93868322014	1.06405458996	0	0	0	0	0	0	0
Species_Level__Hahella_chejuensis	0	0	0	0	0	0	0	0	0	0	0	0	0	0	0	0	0	0	0	0	0	0	0	0	0	0	0	0	0	0	0.33618216554	0	0	0	0	0	0	0	0	0	0	0	0	0	0	0	0	0	0
Species_Level__Halanaerobium_hydrogeniformans	0	0	0	0	0	0	0	0	0	0	0	0	0	0	0	0	0	0	0	0	0	0	0	0	0	0	0	0	0	0	0	0	0	0	0	0	0	0	0	0	0	0	0	0	0	0	0	0	0.442955692335
Species_Level__Halanaerobium_praevalens	0	0	0	0	0	0	0	0	0	0	0	0	0	0	0	0	0	0	0	0	0	0	0	0	0	0	0	0	0	0	0	0	0	0	0	0	0	0	0	0	0	0	0	0	0	0	0	0	0
Species_Level__Haliangium_ochraceum	0	0	0	0	0	0	0	0	0	0	0	0	0	0	0	0	0	0	0.0675034896086	0	0	0	0	0	0	0	0	0	0	0	0	0	0	0	0	0	0	0	0	0	0	0.0309063216187	0	0	0	0	0	0	0
Species_Level__Haliscomenobacter_hydrossis	0	0	1.6021452644	0	0	0	0	0	0	0	0	0	0	0	0	0	0	0	0	0	0	0	0	0	0	0	0	0	0	0	0	0	0	0.550978350569	0	0	0	0	0	0	0	0	0	0	0	0	0	0	0
Species_Level__Halobacteroides_halobius	0	0	0	0	0	0	0	0	0.053320668086	0	0	0	0	0.435764774356	0	0	0	0	0	0	0	0	0	0	0	0	0	0	0	0	0	0	0	0	0	0	0	0	0	0	0	0	0	0	0	0	0	0	0.0419772352954
Species_Level__Haloferax_mediterranei	0	0	0	0	0	0	0	0	0	0	0	0	0	0	0	0	0	0	0	0	0	0	0	0	0	0	0	0	0	0	0	0	0	0	0	0	0	0	0	0	0	0	0	0	0	0	0	0	0
Species_Level__Haloferax_volcanii	0	0	0	0	0	0	0	0	0	0	0	0	0	0	0	0	0	0	0	0	0	0	0	0	0	0	0	0	0	0	0	0	0	0	0	0	0	0	0	0	0	0	0	0	0	0	0	0	0
Species_Level__Halogeometricum_borinquense	0	0	0	0	0	0	0	0	0	0	0	0	0	0	0	0	0	0	0	0	0	0	0	0	0	0	0	0	0	0	0	0	0	0	0	0	0	0	0	0	0	0	0	0	0	0	0	0	0
Species_Level__Halomicrobium_mukohataei	0	0	0	0	0.692660270698	0	0	0	0	0	0	0	0	0	0	0	0	0	0.921405509031	0	0	0	0	0	0.0707019693944	0	0.0521197315692	0	0	0	0	0	0	0	0	0	0	0	0	0	0	0	0	0	0	0	0	0	0
Species_Level__Haloquadratum_walsbyi	0	0	0	0	0	0	1.87929798966	0	0	0	0	0	0	0	0	0	0	0	0	0	0	0	6.16755004992	0	0	0	0	0	0	2.21898413359	0	0	0	0	0	0	0	0	0.460432939249	2.92607247768	0	0	0	0	0	0.42966505919	0	0	1.22833079964
Species_Level__Halorhabdus_tiamatea	0	0	0	0	0	0	0	0	0	0	0	0	0	0	0	0	0	0	0	0	0	0	0	0	0	0	0	0.251904667263	0	0	0	0	0	0	0	0	0	0	0	0	0	0	0	0	0	0	0	0	0
Species_Level__Haloterrigena_turkmenica	0	0	0	0	0	0	0	0	0	0	0	0	0	0	0	0	0	0	0	0	0	0	0	0	0	0	0	0	0	0	0	0	0	0	0	0	0	0	0	0	0	0	0	0	0	0	0	0	0
Species_Level__Halothece_sp._PCC_7418	0	0	0	0	0	0	0	0	0	0	0	0	0	0	0	0	0	0	0	0	0	0	0	0	0	0	0	0	0	0	0	0	0	0	0	0	0	0	0	0	0	0	0	0	0	0	0	0	0
Species_Level__Halovivax_ruber	0	0	0	0	0	0	0	0	0	0	0	0	0	0	0	0	0	0	0	0	0	0	0	0	0	0	0	0	0	0	0	0	0	0	0	0	0	0	0	0	0	0	0	0	0	0	0	0	0
Species_Level__Helicobacter_bizzozeronii	0	0	0	0	0	0	0	0	0	0	0	0	0	0	0	0	0	0	0	0	0	0	0	0	0	0	0	0	0	0	0.521058345649	0.280617913321	0	0	0	0	0	0	0	0	0	0	0	0	0	0	0	0.381037246322	0
Species_Level__Helicobacter_cetorum	0	0	0	0	0	0	0	0	0	0	0	0	0	0	0	0	0	0	0	0	0.196616334817	0	0	0	0	0	0	0	0	0	0	0	0	0	0	0	0	0	0	0	0	0	0	0	0	0	0	0	0
Species_Level__Helicobacter_cinaedi	0	0	0	0	0	0	0	0	0	0	0	0	0	0	0	0	0	0	0	0	0	0	0	0	0	0.0457664672178	0	0	0	0	0	0	0	0	0	0	0	0	0	0	0	0	0	0	0	0	0.303199392158	2.11031564886	0.439675414407
Species_Level__Helicobacter_felis	0	0	0	0	0	0	0	0	0	0	0	0	0	0	0	0	0	0	0	0	0	0	0	0	0	0	0	0	0	0	0	0	0	0	0	0	0	0	0	0	0	0	0	0	0	0	0	0	0
Species_Level__Helicobacter_heilmannii	0	0	0	0	0	0	0	0	0	0	0	0	17.4401019402	0	0	0	0	0	0	1.31775651559	0.297785453219	29.3203038806	0	0	0	0	0	0.120165891748	0	0	0	0	0	0.689267082425	0	0	0	0	0	0	0	0	0	0	0	0	2.02023160959	0.993952871334	0
Species_Level__Helicobacter_hepaticus	0	0	0	0	0	0	0	0	0	0	0	0	0	0	0	0	0	0	0	0	0	0	0	0	0	0	0	0	0	0	0	0	0	0	0	0	0	0	0	0	0	0	0	0	0	0	0	0	0
Species_Level__Helicobacter_mustelae	0	0	0	0	0	0	0	0	0	0	0	0	0	0	0	0	0	0	0	0	0	0	0	0	0	0	0	0	0	0	0	0.0509471521248	0	0	0	0	0	0	0	0	0	0	0	0	0	0	0.658255525225	0	0
Species_Level__Helicobacter_pylori	0	0	0	0	0	0	0	0	0	0	0	0	0	0	0	0	0	0	0	0	0	0	0	0	0	0	0	0	0	0	0	0	0	0.166560356971	0	0	0	0	0	0	0	0	0	0	0	0	0	0	0
Species_Level__Herbaspirillum_seropedicae	0	0	0	0	0	0	0	0.167027434566	0	0	0	0.112143993853	0	0	0	0	0	0	0	0.354846285764	0.00470596165731	0	0	0	0	0	0	0	0	0	0	0.409530311572	0.398685332165	0	0	0	0	0	0	0	0	0	0	0	0	0	0	0	0
Species_Level__Herpetosiphon_aurantiacus	0	0	0	0	0	0	0	0	0	0	0	0	0	0	0	0	0	0	0	0	0	0	0	0	0	0	0	0	0	0	0	0	0	0	0	0	0	0	0	0	0	0	0	0	0	0	0	0	0
Species_Level__Hirschia_baltica	0	0	0	0	0	0	0	0	0	0	0	0	0	0	0	0	0	0.0471487635413	0	0.0497324323222	0	0	0	0	0	2.02543469212	0	0.629000828832	0	0	0	0.820451187111	0	0.283116438226	0	0	0	0	0	0	0	0	0	0.620376272153	0	0	0	0	0
Species_Level__Histophilus_somni	0	0	0	0	0	0	0	1.91089762986	0	2.81662052949	2.241081899	0	0	0	0	0	0	0	0	0	0.350554540525	0	0	0	0	0	0.00914649347891	0	0	0	0.225937671871	0.429141578055	0.23916634842	0	0	0	0	0	0	0	0.842224539116	0	0	0	0	0	0	0	0
Species_Level__Hydrogenobaculum_sp._HO	0	0	0	0	0	0	0	0	0	0	0	0	0	0	0	0.0389452421134	0	0	0	0	0	0	0	0	0	0	0	0	0	0	0	0	0	0	0	0	0	0	0	0	0	0	0	0	0	0	0	0	0
Species_Level__Hydrogenobaculum_sp._Y04AAS1	0	0.111590742816	0	0	0	0	0	0	0	0	0	0	0	0	0	0	0	0	0	0	0	0	0	0	2.38266190615	0	0	0.0758947933265	0.933933581453	0	0	0	0	0	0	0	0	0	0	0	0.149271323052	0	0	0	0	1.24429151328	0	0	0.666892312339
Species_Level__Hyperthermus_butylicus	0	0	0	0	0	0	0	0	0	0	0	0	0	0	0	0	0	0	0	0	0	0	0	0	0	0	0	0	0	0	0	0	0	0	0	0	0	0	0	0	0	0	0	0	0	0	0	0	0
Species_Level__Idiomarina_loihiensis	0	0	0	0	0	0	0	0	0	0	0	0	0	0	0	0	0	0	0	0	0	0	0	0	0	0	0	0	0	0	0	0	0	0	0	0	0	0	0	0	0	0	0	0	0	0	0	0	0
Species_Level__Ignavibacterium_album	0	0	0	0	0	0	0	0	0.0852408315067	0	0	0	0	0	0	0	0	0	0	0	0	0	0	0	0	0	0	0	0	0	0	0	0.238842192997	0	0.0768528259234	0	0	0	0	0	0	0	0	0	0	0	0	0	0
Species_Level__Ignicoccus_hospitalis	0	0	0	0	0	0	0	0	0.0261495130532	0	0	0.0621962477319	0	0.0463029303621	0	0	0	0	0	0	0	0	0	0	0	0	0	0	0	0	0	0	0.391529155469	0	0.507991557381	0	0	0	0	0	0	0	0	0	0	0	0	0	0
Species_Level__Ignisphaera_aggregans	0	0.26750704034	0	0	2.6188338945	0	0	0	0	0	0	0.251005591658	0	0	0.360482820282	0.217956502533	0	0.424184277383	0	0.0225061488727	0.117229923361	0	0	0	0	0.107015119784	0.461646178513	0	0	0.2074824835	0.096701372734	0.311299571365	0	0.0250725353777	0.253187913681	0	1.74466936833	0	0	0.521898314975	0.551824611241	0.441139158432	0.332022598242	0.283384519548	0	0	0	0	0
Species_Level__Ilumatobacter_coccineus	0	0	0	0	0.100435944787	0	0	0	0	0	0	0	0	0	0	0.418025654547	0	0	0.0459448141748	0	0	0	0	0	0	0	0	0	0	0	0	0	0	0	0	0	0	0	0	0	0	0.0595359494228	0	0	0.57454579184	0.101903698683	0	0	0
Species_Level__Isoptericola_variabilis	0	0	0	0	0	0	0	0	0	0	0	0	0	0	0	0	0	0	0	0	0	0	0	0	0	0	0	0	0	0	0	0	0	0	0	0	0	0	0.087513897192	0	0	0	0	0	0	0	0	0	0
Species_Level__Isosphaera_pallida	0	0	0	0	0	0	0	0	0	0	0	0	0	0	0	0	0	0	0	0	0	0	0	0	0	0	0	0	0	0	0	0	0	0	0	0	0	0	0	0	0	0	0	0	0	0	0	0	0
Species_Level__Janthinobacterium_sp._Marseille	0	0	0	0	0	0	0	0	0	0	0	0	0	0	0	0	0	0	0	0	0	0	0	0	0	0	0	0	0	0	0	0	0	0	0	0	0	0	0	0	0	0	0	0	0	0	0	0	0
Species_Level__Jonesia_denitrificans	0	0	6.90318958976	0	0	0	0	0	0	0	0	0	0	0.410173600573	0	0	2.69172549867	5.26759761601	0	0	3.41927783934	0	0	0	0	0.0696263598242	0	0	1.17721197889	0.962075276515	4.16230967018	2.00990250062	0	1.60158533158	0	0	0	0	0	1.5304592694	0	0	0	0	0	0	1.71915626291	0	3.65511096928
Species_Level__Ketogulonicigenium_vulgare	0	0	0	0	0	0	0	0	0	0	0	0	0	0	0	0	0	0	0	0	0	0	0	0	0	0	0	0	0	0	0	0	0	0	0	0	0	0	0	0	0	0	0	0	0	0	0	0	0
Species_Level__Kineococcus_radiotolerans	0	0	0	0	0	0	0	0	0	0	0	0	0	0	0	0	0	0	0	0.598374910891	0	0	0	0	0	0	0	0	0	0	0	0	0	0.246367822413	0	0	0	0	0.182296951342	0	0	0	0	0	0	0	1.66117942351	0	0
Species_Level__Kinetoplastibacterium_blastocrithidii	0	0	0	0	0	0	0	0	0	0	0	0	0	0	0	0	0	0	0	0	0	0	0	0	0	0	0	0	0	0	0.157791762395	0	0	0	0	0	0	0	0	0	0	0	0	0	0	0	0	0	0
Species_Level__Kitasatospora_setae	0	0	0	0	0	0	0	0	0	0	0	0	0	0	0	0	0	0	0	0	0	0	0	0	0	0	0	0	0	0	0	0	0	0	0	0	0	0	0	0	0	0	0	0	0	0	0	0	0
Species_Level__Kocuria_rhizophila	0	0	0	0	0	0	0	0	0	0	0	0	0	0	0	0	0	0	0	0	0	0	0	0	0	0	0	0	0	0	0	0	0	0	0	1.71994118104	0	0	0	0	0	0	0	0	0	0	0	0	0
Species_Level__Krokinobacter_sp._4H-3-7-5	0	0	0	0	0	0	0	0	0	0	0	0	0	0	0	0	0	0	0	0	0	0	0	0	0	0	0	0	0	0	0	0	0	0	0	0	0	0	0	0	0	0	0	0	0	0	0	0	1.20272200394
Species_Level__Kytococcus_sedentarius	0	0	0	0	0	0	0	0.518755866251	0	0	0	0	0	0	0	0	0.556668283429	0	0	0	0	0	0	0	0.0627716285373	0	0	0	0	0	0	0	0	0.00739139109986	0	1.44632239649	0	0	0	0	0	0	0	0	0	0	0	0	0
Species_Level__Lactobacillus_acidophilus	0	0	0	0	0	0	10.5317125465	0	0	0	0	0	0	0	0	0	0	0	0	0	0	0	0	0	0	0	0	0	0	0	0	0	0	0	0	0	0	0	0	0	0	0	0	0	0	0	0	11.3628164351	0
Species_Level__Lactobacillus_amylovorus	0	0	0	6.00606282615	0	0	8.3884283536	0	0	0	0	0	0	0	0	0	0	0	0	0	0	0	0	0	13.1495889979	0	0	0	0	0	0	0	0	0	0	0	0	0	0	0	0	0	0	0	0	0	0	0	0
Species_Level__Lactobacillus_brevis	0	0	0	0	0	0	0	0	0	0	0	0	0	0	0	0	0	0	0	0	0	0	0	0	0	0.981329099791	0	0	0	0	0	0	0	0	0	0	0	0	0	0	0	0	0	0	0	0	0	0	0.820594117385
Species_Level__Lactobacillus_buchneri	0	0	0	0	0	0	0	0	0	0	0	0	0	0	0	0	0	0	0	0	0	0	0	0	5.98761806761	0	0	0	0	0	0	0	0	0	0	0	0	0	0	0	0	0	0	0	0	0	0	0	0
Species_Level__Lactobacillus_casei_group	0	0	0	0	0	0	0	0	0	0	0	0	0	0	0	0	0	0	0	0	0	0	0	0	0	0	0	0	0	0	0	0	0	0	0	0	0	0	0	0	0	0	0	0	0	0	0	0	0
Species_Level__Lactobacillus_crispatus	0	0	0	43.7017488402	0	20.3624835189	46.4902452592	0	0	0	0	0	0	0	0	0	0	0	0	0	0	0	0	0	0	0	0	0	0	0	0	0	0	0	0	0	0	0	0	0	0	0	0	0	0	0	0	1.78624574361	0
Species_Level__Lactobacillus_delbrueckii	0	0	0.548299801099	0	0	0	0	0	0	0	0	0	0	0.0691968093909	0	0	0	0	0	0	0	0	0	0	2.29768432338	0	0	0	0.00806129155586	0	0	0	0	0	0	0	0	0	0	0	0	0	0	0	0	0	0	0	0
Species_Level__Lactobacillus_fermentum	0	0	0	0	0	0	0	0	0	0	0	0	0	0	0	0	0	0	0	0	0	0	0	0	0	0	0	0	0	0	0	0	0	0	0	0	0	0	0	0	0	0	0	0	0	0	0	0	0
Species_Level__Lactobacillus_gasseri	0	0	0	0.513555056859	0	19.2744948404	0	0	0	0	0	0	0	0	0	0	0	0	0	0	0	0	0	0	0	0	0	0	0	0	0	0	0	0	0	0	0	0	0	0	0	0	0	0	0	0	0	16.8582219435	0
Species_Level__Lactobacillus_helveticus	0	0	0	17.5593127402	0	0	14.0539569103	0	0	0	0	0	0	0	0	0	0	0	0	0	0	0	0	0	0	0	0	0	0	0	0	0	0	0	0	0	0	0	0	0	0	0	0	0	0	0	0	0	0
Species_Level__Lactobacillus_johnsonii	0	0	0	0	0	0	0	0	0	0	0	0	0	0	0	0	0	0	0	0	0	0	0	0	0	0	0	0	0	0	0	0	0	0	0	0	0	0	0	0	0	0	0	0	0	0	0	0	0
Species_Level__Lactobacillus_kefiranofaciens	0	0	0	2.85380054004	0	0	0	0	0	0	0	0	0	0	0	0	0	0	0	0	0	0	0	0	0	0	0	0	0	0	0	0	0	0	0	0	0	0	0	0	0	0	0	0	0	0	0	0	0
Species_Level__Lactobacillus_reuteri	0	0	0	0	0	0	0	0	0	0	0	0	0	0	0	0	0	0	0	0	0	0	0	0	0	0	0	0	0	0	0	0	0	0	0	0	0	0	0	0	0	0	0	0	0	0	0	2.53990753337	0
Species_Level__Lactobacillus_ruminis	0	0.0262933521797	0	0	0	0	0	0	0	0	0	0	0	0	0	0	0	0	0	0	0	0	0	0	0	0	0	0.081012921083	0	0	0	0	0	0	0	0	0	0	0	0	0	0	0	0	0	0	0	0	0
Species_Level__Lactobacillus_salivarius	0	0	0	0	0	3.16954374391	0	0	5.99635754927	0.27759983537	0	3.1808511243	0	1.33612315796	0	0	0	0	0	0	0	0	0	0	0	0.845952854871	0	0	0	4.32559716124	0	0	0	0	0.481638145322	0	0	0	0	0	0	5.11186155309	0	1.47972703404	0	0	0	0	1.44639694717
Species_Level__Lactobacillus_sanfranciscensis	0	0	0	0	0	0	0	0	0	0	0	0	0	0	0	0	0	0	0	0	0	0	0	0	0	0	0	0	0	0	0	0	0	0	0	0	0	0	0	0	0	0	0	0	0	0	0	3.19372938893	0
Species_Level__Lactococcus_garvieae	0	0	0	0	0	0	0	0	0	0	0	0	0	0	0	0	0	0	0	0	0	0	0	0	0	0	0	0	0	0	0	0	0	0	0	0	0	0	0	0	0	0	0	0	0	0	0	0	0
Species_Level__Lactococcus_lactis	0	0	0	0	0	0	0	0	0	0	0	0	0	0	0	0	0	0	0	0	0	0	0	0	0	0	0	0	0	0	0	0	0	0	0	0	0	0	0	0	0	0	0	0	0	0	0	0	0.305260591836
Species_Level__Laribacter_hongkongensis	0	0	0	0	0	0	0	0	0	0	0	0	0	0	0	0	0	0	0	0.0225053573879	0	0	0	0	0	0	0	0	0	0	0	0	0	0	0	0	0	0	0	0	0	0	0	0	0	0	0	0	0
Species_Level__Lawsonia_intracellularis	0	0	0	0	0	0	0	0	0	0	0	0	0	0	0	0	0	0	0	0	0	0	0	0	0	0	0	0	0	0	0	0	0	0	0	0	0	0	0	0	0	0	0	0	0	0	0	0	0
Species_Level__Leadbetterella_byssophila	0	0	0	0	0	0	0	0	0	0	0	0	0	0	0	0	0	0	0	0	0	0	0	0	0	0.482249552102	0	0	0	0	0	0	0	0	0	0	0	0	0	0	0	0	0	0.18316013128	0	0	0	0	0
Species_Level__Legionella_longbeachae	0	0	0	0	0	0	0	0	0	0	0	0	0	0	0	0	0	0	0	0	0	0	0	0	0	0	0	0	0	0	0	0	0	0	0	0	0	0	0	0	0	0	0	0	0	0	0	0	0
Species_Level__Legionella_pneumophila	0	0	0	0	0	0	0	0	0	0	0	0	0	0	0	0	0	0	0	0	0	0	0	0	0	0	0	0	0	0	0	0	0	0	0	0	0	0	0	0	0	0	0	0	0	0	0	0	0
Species_Level__Leptolyngbya_sp._PCC_7376	0	0	0	0	0	0	0	0	0	0	0	0	0	0	0	0	0	0	0	0	0	0	0	0	0	0	0	0	0	0	0	0	0	0	0	0	0	0	0	0	0	0	0	0	0	0	0	0	0
Species_Level__Leptospira_biflexa	0	0	0	0	0	0	0	0	0	0	0	0	0	0	0	0	0	0	0	0	0	0	0	0	0	0.493298793449	0	0	0	0.534232998039	0	0.0805468288477	0	0.405812930646	0	0	0	0	0	0	0	0	0	0	0	0	0	0	0
Species_Level__Leptospira_borgpetersenii	0	2.35069184104	0	0.476991806241	0	0	0	1.51217175678	0	3.08334702667	3.40680706	0	0	0	1.11812391564	3.3072619511	0	0	0	0	2.46568137675	0	0	0	0	0	2.65632702209	1.57989201296	0	0	2.06636391255	1.20110153084	1.02983690024	0.00790744656943	0	0	0	0	0	0	3.71654410949	0	0	0.179069080366	0	0	0	0	0
Species_Level__Leptospira_interrogans	0	0	0	0	0	0	0	0	0	1.43265918654	0.353803902431	0	0	0	0.577440426925	0	0	0	0	0	0	0	0	0	0	0	0	0	0	0.149811167351	0	0	0	0	0	0	0	0	0	0	0	0	0	0	0	0	0	0	0
Species_Level__Leptospirillum_sp._Group_I	0	0	0	0	0	0	0	0	0	0	0	0	0	0	0	0	0	0	0	0	0	0	0	0	0	0	0	0	0	0	0	0	0	0	0	0	0	0	0	0	0	0	0	0	0	0	0	0	0.459410156562
Species_Level__Leptospirillum_sp._Group_III	0	0	0	0	0	0	0	0	0	0	0	0	0	0	0	0	0	0	0	0	0	0	0	0	0	0	0	0	0	0	0	0	0	0	0	0	0	0	0	0	0	0	0	0	0	0	0	0	0
Species_Level__Leptotrichia_buccalis	0	0	0	0	0	0	0	0	0	0	0	0	0	0	0	0	0	0	0	0	5.14095585963	0	0	0	0	0	0	0	0	0	0	2.76698677962	0	0	0	0	0	0	0	0	0	0	0	0	0	0	1.182671248	0	0
Species_Level__Leuconostoc_carnosum	0	0	0	0	0	4.33862846678	0	0	0	0	0	0	0	0	0	0	0	0	0	0	0	0	0	0	0	0	0	0	0	0	0	0	0	0	0	0	0	0	0	0	0	0	0	0	0	0	0	0.630040457944	0
Species_Level__Leuconostoc_citreum	0	0	0	0	0	0	0.155274375083	0	0	0	0	0	0	0	0	0	0	0	0	0	0	0	0	0	0	0	0	0	0	0	0	0	0	0	0	0	0	0	0	0	0	0	0	0	0	0	0	6.37477628926	0
Species_Level__Leuconostoc_gasicomitatum	0	0	0	0	0	0	0	0	0	0	0	0	0	0	0	0	0	0	0	0	0	0	0	0	0	0	0	0	0	0	0	0	0	0	0	0	0	0	0	0	0	0	0	0	0	0	0	0	0
Species_Level__Leuconostoc_kimchii	0	0	0	0	0	0	0	0	0	0	0	0	0	0	0	0	0	0	0	0	0	0	0	0	0	0	0	0	0	0	0	0	0	0	0	0	0	0	0	0	0	0	0	0	0	0	0	0	0
Species_Level__Leuconostoc_sp._C2	0	0	0	0	0	0	0	0	0	0	0	0	0	0	0	0	0	0	0	0	0	0	0	0	0	0	0	0	0	0	0	0	0	0	0	0	0	0	0	0	0	0	0	0	0	0	0	0	0
Species_Level__Listeria_innocua	0	0	0	0	0	0	0	0	0	0	0	0	0	0	0	0	0	0	0	0	0	0	0	0	0	0	0	0	0	0	0	0	0	0	0	0	0	0	0	0	0	0	0	0	0	0	0	0	0
Species_Level__Listeria_ivanovii	0	0	0	0	0	0	0	0	0	0	0	0	0	0	0	0	0	0	0	0	0	0	0	0	0	0	0	0	0	0	0	0	0	0	0	0	0	0	0	0	0	0	0	0	0	0	0	0	0
Species_Level__Listeria_monocytogenes	0	0	0	0	0	0	0	0	0.278654823462	0	0	1.397381771	0	0	0	0	0	0	0	0	0	0	0	0	0	0	0	0	0	0.193963892944	0	0	0	0	0	0	0	0	0	0	0	0.826896811837	0	0.34028552716	0	0	0	0	0
Species_Level__Listeria_seeligeri	0	0	0	0	0	0	0	0	1.12301417712	0	0	0.394555005883	0	0.25800330643	0	0	0	0	0	0.438805908066	0	0	0	0	0	0	0	0	0	0	0	0	0	0	0	0	0	0	0	0	0	0.538762662304	0	0	0	0	0	0	0
Species_Level__Macrococcus_caseolyticus	0	0	0	0	0	0	0	0	2.65672843023	0	0	0	0	0.577131019895	0	0	0	0	0	0	0	0	0	0	0	0.990494451982	0	0	0	1.83261906054	0	0	0	0	0.775300643373	0	0	0	0.19505234236	0	0	1.12013452873	0	0.166205897463	0	0	0	0	0.741961705372
Species_Level__Magnetococcus_marinus	0	0	0	0	0	0	0	0	0	0	0	0	0	0	0	0	0	0	0	0.619912650519	3.18960364654	0	0	0	0	0	0	0	0	0	2.00162140223	1.08993446273	0	0.219143421598	0	0	0	0	0	0	0	0	0	0	0	0	0.742078741738	0	0
Species_Level__Magnetospirillum_gryphiswaldense	0	0	0	0	0	0	0	0	0	0	0	0	0	0	0	0	0	0	0	0	0	0	0	0	0	0	0	0	0	0	0	0	0	0	0	0	0	0	0	0	0	0	0	0	0	0	0	0	0
Species_Level__Magnetospirillum_magneticum	0	0	0	0	0	0	0	0	0	0	0	0	0	0	0	0	0.366321523445	0	0.442397184072	0	0.173669618584	0	0	0	0	0	0	0	0	0	0	0	0	0	0	0	0	0.57438277297	0	0	0	0	0	0	0	0	0	0	0
Species_Level__Mahella_australiensis	21.1082359412	1.38802058105	8.21576698692	0	15.1633475501	0	0	0	0	0	0	0	0	0	0	0	2.32417224282	4.67109174073	0	0	0	0	0	0	1.78486323125	0	0	3.23215129031	0	0	0	0	0	0	0	24.6733658852	18.5687491643	0	0	0	0	0	17.513913547	0	1.42313093604	0	0.845219208277	0	0
Species_Level__Mannheimia_haemolytica	0	0	0	0	0	0	0	0	0	0	0	0	0	0	0	0	0	0	0	0	0	0	0	0	0	0	0	0	0	0	0	0	0	0	0.276967925235	0	0	0	0	0	0	0	0	0	0	0	0	0	0
Species_Level__Marinithermus_hydrothermalis	0	0	0	0	0	0	0	0	0	0	0	0	0	0	0	0	0	0	0	0	0	0	0	0	0.218583005404	0	0	0	0	0	0	0	0	0	0	0	0	0	0	0	0	0	0	0	0	0	0	0	0
Species_Level__Marinitoga_piezophila	0	0	0	0	0	0	0	0	0	0	0	0	0	0	0	0	0	0	0	0	0	0	0	0	0	0	0	0	0	0	0	0	0	0	0	0	0	0	0	0	0	0	0	0	0	0	0	0	0
Species_Level__Marinomonas_mediterranea	0	0	0	0	0	0	0	0	0	0	0	0	0	0	0	0	0	0	0	0	0	0	0	0	0	0	0	0	0	0	0	0	0	0	0	0	0	0	0	0	0	0	0	0	0	0	0	0	0
Species_Level__Marinomonas_posidonica	0	0	0	0	0	0	0	0	0	0	0	0	0	0	0	0	0	0	0	0	0	0	0	0	0	0	0	0	0	0	0	0	0	0	0	0	0	0	0	0	0	0	0	0	0	0	0	0	0
Species_Level__Marivirga_tractuosa	0	0	0	0	0	0	0	0	0	0	0	0	0	0	0	0	0	0	0	0	0	0	0	0	0	0	0	0	0	0	0.00952255166935	1.01063913915	0	0	0	0	0	0	0	0	0	0	0	0	0	0	0	0	0
Species_Level__Megamonas_hypermegale	0	0	0	0	0	1.69665760489	0	1.05621394795	1.35319130211	1.28923633754	2.29981935401	0	0	0	2.18569065713	0	0	0	0	0	1.71065800516	0	0	0	0	0.419702057362	0	0	0	0	1.55785786919	0.254680523323	0.915193632043	0.741004813926	0.210668792999	0	0	0	0	0	1.4413883519	0	0	0.605400645482	0	0	0	0	2.91865191172
Species_Level__Megasphaera_elsdenii	0	0	0	0	0	0	0	0	0	0	0	0	0	0	0	0	0	0	0	0	0	0	0.340696148604	0	0	0.0747014415627	0	0	0	0	0	0	0	0.270710605975	0	0	0	0	0	0	0	0	0	0	0	0	0.326462738897	0	0
Species_Level__Meiothermus_ruber	0	0	0	0	0	0	0	0	0	0	0	0	0	0.143278393117	0	0	0.240381694093	0	0	0	0	0	0	0	0	0	0	0	0	0.184072580787	0	0.0181241984016	0.0312891200292	0	0	0	0	0	0	0	0	0	0	0	0	0	0	0	0
Species_Level__Meiothermus_silvanus	0	0	0	0	0	0	0	0	0	0	0	0	0	0	0	0	0	0	0	0	0	0	0	0	0	0	0	0	0	0	0	0	0	0	0	0	0	0	0	0	0	0	0	0	0	0	0	0	0
Species_Level__Melioribacter_roseus	0	0	0	0	0	0	0	0	0	0	0	0	0	0	0	0	0	0	0	0	0	0	0	0	0	0.336760027176	0.244206444809	0	0	0	0	0	0	0	0	0	0	0	0	0	0	0	0	0	0	0	0	0	0
Species_Level__Mesotoga_prima	0	1.57195164889	0	5.02184836584	0	0	0	2.45769718491	0	3.22603247757	3.4854524002	0	0	0	1.51089272085	3.74872664234	0	0	0	0	0	0	0	0.305216253993	0	1.22148693944	0.655698265996	1.35834470352	0	0	0	0	1.41021700128	0	0.224858880763	0	0	0.440961705155	0	0	3.18889410318	0	0	1.25511581165	0	0	0	0	0
Species_Level__Metallosphaera_sedula	0	0	0	0	0	0	0	0	0	0	0	0	0	0	0	0	0	0	0	0	0	0	0	0	0	0	0	0	0.0970786016779	0	0	0	0	0	0	0	0	0	0	0	0	0	0	0	0	0	0	0	0
Species_Level__Methanobacterium_sp._MB1	0	0	0	0	0	0	0	0	0	0	0	0	0	0	0	0	0	0	0	0	0	0	0	0	0	0	0	0	0	0	0	0	0	0	0	0	0	0	0	0	0	0	0	0	0	0	0	0	0.683817841888
Species_Level__Methanobrevibacter_smithii	0	0	0	0	0	0	0	0	0	0	0	0	0	0	0	0	0	0	0	0	0	0	0	0	0	0	0	0	0	0	0	0	0	0	0	0	0	0	0	0	0	0	0	0	0	0	0	0	0
Species_Level__Methanocaldococcus_infernus	0	0	0	0	0	0	0	0	0	0	0	0	0	0	0	0	0	0	0	0	0	0	0	0	0	0	0	0	0	0	0	0	0	0	0	0	0	0	0	0	0	0	0	0	0	0	0	0	0
Species_Level__Methanocella_arvoryzae	0	0	0	0	0	0	0	0	0	0	0	0	0	0	0	0	0	0	0	0	0	0	0	0	0	0	0	0	0	0	0	0	0	0	0	0	0	0	0	0	0	0	0	0	0	0	0	0	0
Species_Level__Methanocella_conradii	0	0	0	0	0	0	0	0	0	0	0	0	0	0	0	0	0	0	0	0	0	0	0	0	0	0	0	0	0	0	0	0	0	0	0	0	0	0	0	0	0	0	0	0	0	0	0	0	0
Species_Level__Methanocella_paludicola	0	0	0	0	0	0	0	0	0	0	0	0	0	0	0	0	0	0	0	0	0	0	0	0	0	0	0	0	0	0	0.246400521669	0	0	0	0	0	0	0	0	0	0	0	0	0	0	0	0	0	0
Species_Level__Methanococcoides_burtonii	0	0	0	0.554926392112	0	0	0	0	0	0	0	0	0	0	0	0	0	0	0	0	0.070048175161	0	0	0	0	0	0	0	0	0	0	0.0314744625423	0	0	0	0	0	0	0	0	0	0	0	0	0	0	0	3.67498445338	0
Species_Level__Methanococcus_aeolicus	1.80250032285	1.17637789394	3.33136958334	0	7.53523178122	3.57784749839	0	0	0	0	0	0	0	0	0	0.093018498136	3.71367103952	3.79672079005	0	0	0.412242786898	0	0	0	8.30704423734	0	0	1.60038898809	0.27118612967	0	0	0	0	0	0	0.928401377961	1.77485063214	0	0	0	0	0	1.07050159335	0	0	0	0.0184347068016	0	0
Species_Level__Methanococcus_maripaludis	0	0	0	0	0	0	0	0	0	0	0	0	0	0	0	0	0	0	0	0	0	0	0	0	0	0	0	0	0	0	0	0	0	0	0	0	0	0	0	0	0	0	0	0	0	0	0	0	0
Species_Level__Methanococcus_vannielii	0	0	0	0	0	0	0	0	0	0	0	0	0	0	0	0	0	0	0	0	0	0	0	0	0	0	0	0	0	0	0	0	0	0	0	0	0	0	0	0	0	0	0	0	0	0	0	0	0
Species_Level__Methanocorpusculum_labreanum	0	0	0	0	0	0	0	0	0	0	0	0	0	0	0	0	0	0	0	0	0	0	0	0	0	0	0.307232376922	0	0	0	0	0	0	0	0	0	0	0	0	0	0	0	0	0	0	0	0	1.32027315855	0
Species_Level__Methanoculleus_bourgensis	0	0	0	0	0	0	0	0	0	0	0	0	0	0	0	0	0	0	0	0	0	0	0	0.174242527035	0	0	0	0	0	0	0	0	0	0	0	0	0	0	0	0	0	0	0	0	0	0	0	0	0
Species_Level__Methanoculleus_marisnigri	0	0	0	0	1.21748797163	0	0	0	0	0	0	0	0	0	0	0	0	0	0	0	0	0	0	0	0	0	0	0	0	0	0	0	0	0	0	0	0	0	0	0	0	0	0	0	0	0	0	0	0
Species_Level__Methanohalobium_evestigatum	0	0	0	0	0	0	0	0	0	0	0	0	0	0	0	0	0	0	0	0	0	0	0	0	0	0	0	0	0	0	0	0	0	0	0	0	0	0	0	0	0	0	0	0	0	0	0	0	0
Species_Level__Methanomethylovorans_hollandica	0	0	0	0	0	0	0	0	0	0	0	0	0	0	0	0	0	0	0	0	0	0	0	0	0	0	0	0	0	0	0	0	0	0	0	0	0	0	0	5.11606753928	0	0	0	0	0	0	0	0	0
Species_Level__Methanoplanus_petrolearius	0	0	0	0	0	0	0	0	0	0	0.16125646061	0	0	0	0	2.54133087474	0	0	0	0	1.35308655175	0	0	0.354566904159	0	0	0.173232681032	0	0	0	0	0	0.895561893015	0	0	0	0	1.60323756595	0	0	0	0	0	0.131060819591	0	0	0	0	0
Species_Level__Methanopyrus_kandleri	0	0	0	0	0	0	0	0.0431668367893	0	0	0	0	0	0	0	0	0	0	0	0	0	0	0	0	0	0	0	0.636770397818	0	0	0	0	0	0	0.0630627306711	0	0	0	0	0	0	0	0	0	0	0	0	0	0
Species_Level__Methanoregula_boonei	0	0	0	0	0	0	0	0	0	0	0	0	0	0	0	0	0	0	0	0	0	0	0	0	0	0	0	0	0	0	0	0	0	0	0	0	0	0	0	0	0	0	0	0	0	0	0	0	0
Species_Level__Methanoregula_formicica	0	0	0	0	0	0	0	0	0	0	0	0	0	0	0	0	0	0	0	0	0	0	0	0.174918705337	0	0	0	0	0	0	0	0	0	0	0	0	0	0	0	0	0	0	0	0	0	0	0	0	0
Species_Level__Methanosaeta_concilii	0	0	0	0	0	0	0	0	0	0	0	0	0	0	0	0	0	0	0	0	0	0	0	0	0	0	0	0	0	0	0.67387621633	0	0	0	0	0	0	0	0	0	0	0	0	0	0	0	0	0	0
Species_Level__Methanosaeta_harundinacea	0	0	0	0	0	0	0	0	0	0	0	0	1.23667583943	0	0	0	0	0	0	0.107678170501	0	0	0	0	0	0	0	0.011363786037	0	0.361464078502	0.103347646059	0	0	0	0	0	0	0	0	0	0	0	0	0	0	0	0.442968049308	0	0
Species_Level__Methanosaeta_thermophila	0	0	0	0	0	0	0	0	0	0	0	0	0	0	0	0	0	0	0.359682952539	0	0	0	0	0	0	0	0	0	0	0	0	0	0	0	0	0	0	0	0	0	0	0	0	0	0	0	0	0	0
Species_Level__Methanosalsum_zhilinae	0	0	0	0	0	3.13723517388	0	0	0	0	0	0	0	0	0	0	0	0	0	0	0	0	0	0	6.67205889185	0	0	0	1.16476155855	0	0	0	0	0	0	0	0	0	0	0	0	0	0	0	0	0	0	0	0
Species_Level__Methanosphaera_stadtmanae	0	0	0	0	0	0	0	0	0	0	0	0	0	0	0	0	0	0	0	0	0	0	0	0	0	0	0	0	0	0	0	0	0	0	0	0	0	0	0	0	0	0	0	0	0	0	0	0	0
Species_Level__Methanosphaerula_palustris	0	0	0	0	0	0	0	0	0	0	0	0	0	0	0	0	0	0	0	0	0	0	0	0	0	0	0	0	0	0	0	0	0	0	0	0	0	0	0	0	0	0	0	0	0	0	0	0	0
Species_Level__Methanospirillum_hungatei	0	0	0	0	0	0	0	0	0	0	0	0	0	0	0	0	0	0	0	0	0	0	0	0	0	0	0	0	0	0	0	0	0	0	0	0	0	0	0	0	0	0	0	0	0	0	0	0	0
Species_Level__Methanothermobacter_marburgensis	0	0	0	0	0	0	0	0	0	0	0	0	0	0	0	0	0	0	0	0	0	0	0	0	0	0	0	0	0	0	0	0	0	0	0	0	0	0	0	0	0	0	0	0	0	0	0	0	0
Species_Level__Methanothermobacter_thermautotrophicus	0	0	0	0	0	0	0	0	0	0	0	0	0	0	0	0	0	0	0	0	0	0	0	0	0	0	0	0	0	0	0	0	0	0	0	0	0	0	0	0	0	0	0	0	0	0	0	0	0
Species_Level__Methanothermococcus_okinawensis	0	0	0	0	0	0	0	0	0	0	0	0	0	0	0	0	0	0	0	0	0	0	0	0	0	0	0	0	0	0	0	0	0	0	0	0	0	0	0	0	0	0	0	0	0	0	0	0	0
Species_Level__Methanothermus_fervidus	0	0	0	0	0	0	0	0	0	0	0	0	0	0	0	0	0	0	0	0	0	0	0	0	0	0.338932839492	0	0	0	0	0	0	0	0	0	0	0	0	0	0	0	0	0	0	0	0	0	0	0
Species_Level__Methanotorris_igneus	0	0	0	0	0	0	0	0	0	0	0	0	0	0	0	0	0	0	0	0	0	0	0	0	0	0	0	0	0	0	0	0.0480832034486	0	0	0	0	0	0	0	0	0	0	0	0	0	0	0	0	0
Species_Level__Methylacidiphilum_infernorum	0	0	0	0	0	0	0	0	0	0	0	0	0	0	0	0	0	0	0	0	0	0	0	0	0	0	0	0	0	0	0	0	0	0	0	0	0	0	0	0	0	0	0	0	0	0	0	0	0
Species_Level__Methylobacillus_flagellatus	0	0	0	0	0	0	0	0	0	0	0	0	0	0	0	0	0	0	0	0	0	0	0	0	0	0	0	0	0	0	0	0.4790077327	0	0	0	0	0	0	0	0	0	0	0	0	0	0	0	0	0
Species_Level__Methylocystis_sp._SC2	0	0	0	0	0	0	0	0	0	0	0	0	0	0	0	0	0	0	0	0	0	0	0	0	0	0	0	0	0	0	0.20503128501	0	0	0	0	0	0	0	0	0	0	0	0	0	0	0	0	0	0
Species_Level__Methylotenera_mobilis	0	0	0	0	0	0	0	0	0	0	0	0	0	0	0	0	0	0	0	0	0	0	0	0	0	0	0	0	0	0	0	0	0	0	0	0	0	0	0	0	0	0	0	0	0	0	0	0	0
Species_Level__Methylotenera_versatilis	0	0	0	0	0	0	0.497531598661	0	0	0	0	0	0	0	0	0	0	0	0	0	0	0	0	0	0	0	0	0	0	0	0	0	0	0	0	0	0	0	0	0	0	0	0	0	0	0	0	0	0
Species_Level__Methylovorus_sp._MP688	0	0	0	0	0	0	0	0	0	0	0	0	0	0	0	0	0	0	0	0	0	0	0	0	0	0	0	0	0	0	0	0	0	0	0	0	0	0	0	0	0	0	0	0	0	0	0	0	0
Species_Level__Microbacterium_testaceum	0	0	0	0	1.06030396906	0	0	0	0	0	0	0	0	0	0	0	0.185074243008	0	0.361021962742	0	0	0	0	0.206065220781	0	0	0	0.102652389463	0	0	0	0	0	0	0	1.74543029771	0	0	0	0	0	0	0.924565589351	0	0	0	0	0	0
Species_Level__Micrococcus_luteus	0	0	0	0	0	0	0	0	0	0	0	0	0	0	0	0	0	0	0	0	0	0	0	0	0	0	0	0.0474747156775	0	0	0	0	0	0	0	0	0	0	0.0279206605604	0	0	0	0	0	0	0	0.320706350137	0	0
Species_Level__Microcystis_aeruginosa	0	0	0	0	0	0	0	0	0	0	0	0	0	0	0	0	0	0	0	0	0	0	0	0	0	0	0	0	0	0	0	0	0	0	0	0	0	0	0	0	0	0	0	0	0	0	0	0	0
Species_Level__Moraxella_catarrhalis	0	0	0	0	0	0	0	0	0	0	0	0	0	0	0	0	0	0	0	0	1.09540797723	0	0	0	0	0	0	0	0	0	0.634452741911	0.478285145726	0	0	0	0	0	0	0	0	0	0	0	0	0	0.105123474651	0	0	0
Species_Level__Muricauda_ruestringensis	0	0	0	0	0	0	0	0	0	0	0	0	0	0	0	0	0	0	0	0	0	0	0	0	0	0	0	0	0	0	0	0	0	0	0	0	0	0	0	0	0	0	0	0	0	0	0	0	0
Species_Level__Mycobacterium_chelonae_group	0	0	0	0	0	0	0	0	0	0	0	0	0	0	0	0	0	0	0	0	0	0	0	0	0	0	0	0	0	0	0	0	0	0	0	0	0	0	0	0	0	0	0	0	0	0	0	0	0
Species_Level__Mycobacterium_leprae	0	0	0	0	0	0	0	0	0	0	0	0	0	0	0	0	0	0	0	0	0	0	0	0	0	0	0	0	0	0	0	0	0	0	0	0	0	0	0	0	0	0	0	0	0	0	0	0	0
Species_Level__Mycobacterium_sp._VKM_Ac-1815D	0	0	0	0	0	0	0	0	0	0	0	0	0	0	0	0	0	0	0	0	0	0	0	0	0	0	0	0	0	0	0	0	0	0	0	0	0	0	0	0	0	0	0	0	0	0	0	0	0
Species_Level__Mycoplasma_agalactiae	0	0	0	0	0	0	0	0	0	0	0	0	0	0	0	0	0	0	0	0	0	0	0	0	0	0	0	0	0	0	0	0	0	0	0	0	0	0	0	0	0	0	0	0	0	0	0	0	0
Species_Level__Mycoplasma_conjunctivae	0	0	0	0	0	0	0	0	0	0	0	0	0	0	0	0	0	0	0	0	0	0	0	0	0	0	0	0	0	0	0	0	0	0	0	0	0	0	0	0	0	0	0	0	0	0	0	0	0
Species_Level__Mycoplasma_gallisepticum	0	0	0	0.563642955356	0	0	0	0.679651989644	0	2.45288599372	1.84382275017	0	0	0	0	0	0	0	0	0	0	0	0	0	0	0	0	0	0	0	0	0	0.0135922639759	0	0	0	0	0.393189453212	0	0	0	0	0	0	0	0	0	0	0
Species_Level__Mycoplasma_genitalium	0	0	0	0	0	0	0	0	0	0	0	0	0	0	0	0	0	0	0	0	0	0	0	0.467150957218	0	0	0	0	0	0	0	0	0	0	0	0	0	0	0	0	0	0	0	0	0	0	0	4.48307702459	0
Species_Level__Mycoplasma_haemocanis	0	0	0	0	0	0	0	0	0	0	0	0	0	0	0	0	0	0	0	0	0	0	0	0	0	0	0	0	0	0	0	0.00522170448825	0	0	0	0	0	0	0	0	0	0	0	0	0	0	0	0	0
Species_Level__Mycoplasma_haemofelis	0	0	0	0.343593219911	0	0	0	0.623790374473	0.581580275363	0	0	0.938503985219	0	0.420960672394	0.268271249076	0	0	0	0	0	0	0	0	0	0	0.120062387682	0	0	0	1.47381962558	0	0.369759064649	0.538026231126	0	1.17836145993	0	0	0.731092479847	1.08789950961	0	0	0.496802275893	0	0.795230885196	0	0	0	0	0
Species_Level__Mycoplasma_pneumoniae	0	0	0	0	0	0	0	0	0	0	0	0	0	0	0	0	0	0	0	0	0	0	0	0	0	0	0	0	0	0	0	0	0	0	0	0	0	0	0	0	0	0	0	0	0	0	0	0	0
Species_Level__Mycoplasma_pulmonis	0	0	0	0	0	0	0	0	0	0	0	0	0	0	0	0	0	0	0	0	0	0	0	0	0	0	0	0	0	0	0	0	0	0	0	0	0	0	0	0	0	0	0	0	0	0	0	0	0
Species_Level__Mycoplasma_suis	0	0	0	0	0	0	0	0	0.33553435092	0	0	0	0	0	0.0218678957405	0	0	0	0	0.0822214861422	0	0	0	0	0	0	0	0	0	0	0	0	0	0.0590691967458	0	0	0	0	0	0	0	0	0	0	0	0	0	0	0
Species_Level__Mycoplasma_wenyonii	0	0	0	0	0	0	0	0	0	0	0	0	0	0	0	0	0	0	0	0.296736357816	0	0	0	0	0	0	0	0	0	0	0	0	0	0	0	0	0	0	0	0	0	0.540050476004	0	0	0	0	0	0	0
Species_Level__Myxococcus_fulvus	0	0	0	0	0	0	0	0	0	0	0	0.100756169199	0	0	0	0	0	0	0	0	0	0	0	0	0	0	0	0	0	0.273204557351	0	0	0	0.0508781338326	0	0	0	0	0	0	0	0	0	0	0	0	0	0	0
Species_Level__Myxococcus_stipitatus	0	0	0	0	0	0	0	0	0	0	0	0	0	0.20351419398	0	0	0	0	0	0	0	0	0	0	0	0	0	0	0	0	0	0	0	0	0.061367101755	0	0	0	0	0	0	0	0	0	0	0	0	0	0
Species_Level__Myxococcus_xanthus	0	0	0	0	0	0	0	0	0	0	0	0	0	0	0	0	0	0.0838681390114	0	0	0	0	0	0	0	0	0	0	0	0	0	0	0	0	0	0	0	0	0	0	0	0	0	0	0	0	0	0	0
Species_Level__Nanoarchaeum_equitans	0	0	0	0	0	0	0	0	0	0	0	0	0	0	0	0	0	0	0	0	0	0	0	0	0	0	0	0	0	0	0.105456947978	0	0	0.284378470316	0	0	0	0	0	0	0	0	0	0	0	0	0	0	0
Species_Level__Natrialba_magadii	0	0	0	0	0	0	0	0	0	0	0	0	0	0	0	0	0	0	0	0	0	0	0.0498478399402	0	0	0	0	0	0	0	0	0	0	0	0	0	0	0	0	0	0	0	0	0	0	0	0	0	0
Species_Level__Natronobacterium_gregoryi	0	0	0	0	0	0	0	0	0	0	0	0	0	0	0	0	0	0	0	0	0	0	2.02031126248	0	0	0	0	0	0	0	0	0	0	0	0	0	0	0	0	0.261356179313	0	0.0389922367786	0	0	6.29299337922	1.09707592524	0	0	0
Species_Level__Natronococcus_occultus	0	0	0	0	0	0	0	0	0	0	0	0	0	0	0	0	0	0	0	0	0	0	0	0	0	0	0	0.153732440755	0	0	0	0	0	0	0	0	0	0	0	0	0	0	0	0	0	0	0	0	0
Species_Level__Natronomonas_moolapensis	0	0	0	0	0	0	0	0	0	0	0	0	0	0	0	0	0	0	0	0	0	0	0	0	0	0	0	0	0	0	0	0	0	0	0	0	0	0	0	0	0	0	0	0	0	0	0	0	0
Species_Level__Neisseria_gonorrhoeae	0	0	0	0	0	0	0	0	0	0	0	0	0	0	0	0	0	0	0	0	0	0	0	0	0	0	0	0	0	0	0	0	0	0	0	0	0	0	0	0	0	0	0	0	0	0	1.95039313442	0	0
Species_Level__Neisseria_lactamica	0	0	0	0	0	0	0	0	0	0	0	0.536127650877	0	0	0	0	0	0	0	3.09829813271	0.203401969077	0	0	0	0	0	0	0	0	0	1.19111983963	0.927505863753	0	1.86010366798	0	0	0	0.204658322662	0	0	0	0	0	0	0	0	0.131625297551	0	0
Species_Level__Neisseria_meningitidis	0	0	0	0	0	0	0	0	0	0	0	0	0	0	0	0	0	0	0	4.30861433617	0.375909103661	0	0	0	0	0	0	0	0	2.72272951451	0.297980423528	2.21116275134	1.3081531081	0.498455682286	0	0	0	0.487872162138	0	0	0	0	0	0	0	0	0	0	0
Species_Level__Neorickettsia_risticii	0	0	0	0	0	0	0	0	0	0	0	0	0	0	0	0	0	0	0	0	0	0	0	0	0	0	0	0	0	0	0	0	0	0	0	0	0	0	0	0	0	0	0	0	0	0	0	0	0
Species_Level__Neorickettsia_sennetsu	0	0	0	0	0	0	0	0	0	0	0	0	0	0	0	0	0	0	0	0	0	0	0	0	0	0	0	0	0	0	0	0	0	0	0	0	0	0	0	0	0	0	0	0	0	0	0	0	0
Species_Level__Nitratiruptor_sp._SB155-2	0	0	0	0	0	1.17386122457	0	0	0	0	0	0	0	0	0	0	0	0	0	0	0	0	0	0	0	0	0	0	0	0	0	0	0	0	0	0	0	0	0	0	0	0	0	0	0	0	0	0	0
Species_Level__Nitrosococcus_halophilus	0	0	0	0	0	0	0	0	0	0	0	0	0	0	0	0	0	0	0	0	0	0	0	0	0	0	0	0	0	0	0	0	0	0	0	0	0	0	0	0	0	0	0	0	0	0	0	0	0
Species_Level__Nitrosococcus_watsonii	0	0	0	0	0	0	0	0	0	0	0	0	0	0	0	0	0	0	0	0	0	0	0	0	0	0	0	0	0	0	0	0	0	0	0	0	0	0	0	0	0	0	0	0	0	0	0	0	0
Species_Level__Nitrosopumilus_maritimus	0	0	0	0	0	0.782276810506	0.871820761554	0	0.597680803756	0	0	1.00669479364	0	0	1.22198323148	0	0	0	0	0	0	0	0	0	0	0	0	0	0.438306059049	0	0	0	0	0	0	0	0	0	1.12027837745	0	0.152422026164	0.753304292688	0	0	0	0.25396966776	0	3.43405879016	0.973179345041
Species_Level__Nocardiopsis_alba	0	0	0	0	0	0	0	0	0	0	0	0	0	0	0	0	0	0	0	0	0	0	0	0	0	0	0	0.484029732424	0	0	0.357658831371	0	0	0.34088511095	0	0	0	0.270429269852	0	0	0	0	1.33285782535	0	0	0	0	0	0
Species_Level__Nocardiopsis_dassonvillei	0	0	0	0	0	0	0	0	0	0	0	0	0	0	0	0	0	0	0	0	0	0	0	0	0	0	0	0	0	0	0	0	0	0.361614156846	0	0	0	0	0	0	0	0	0	0	0	0	0.522691026262	0	0
Species_Level__Nostoc_punctiforme	0	0	0	0	0	0	0	0	0	0	0	0	0	0	0	0	0	0	0	0	0	0	0	0	0	0	0	0	0	0	0	0	0	0	0	0	0	0	0	0	0	0	0	0	0	0	0	0	0
Species_Level__Nostoc_sp._PCC_7107	0	0	0	0	0	0	0	0	0	0	0	0	0	0	0	0	0	0	0	0	0	0	0	0	0	0	0	0	0	0	0	0	0	0	0	0	0	0	0	0	0	0	0	0	0	0	0	0	0
Species_Level__Nostoc_sp._PCC_7524	0	0	0	0	0	0	0	0	0	0	0	0	0	0	0	0	0	0	0	0	0	0	0	0	0	0	0	0	0	0	0	0	0	0	0	0	0	0	0	0	0	0	0	0	0	0	0	0	0
Species_Level__Oceanimonas_sp._GK1	0	0	0	0	0	0	0	0	0	0	0	0	0	0	0	0	0	0	0	0	0	0	0	0	0	0	0	0	0	0	0	0	0	0	0	0	0	0	0	0	0	0	0	0	0	0	0	0	0
Species_Level__Oceanithermus_profundus	0	0	0	0	0	0	0	0.325009381439	0	0	0	0.0406803032728	0	0.0655771711755	0	0	0.0535476449044	0	0	0.075836376643	0.796774754599	0	0	0	0.0104773876554	0	0	0.381927428589	0	0.487845288716	0.961444596198	0.0170652274079	0.627053073185	0.442206911835	0	0	0	0.13590160227	0	0	0	0	0	0	0	0	0	0	0
Species_Level__Oceanobacillus_iheyensis	0	0	0	0	0	0	0	0	0.279986597122	0	0	0	0	0	0	0	0	0	0	0	0	0	0	0	0	0	0	0	0	1.20207063602	0	0	0	0	0	0	0	0	0	0	0	0	0	0	0	0	0	0	0
Species_Level__Olsenella_uli	0	0	0	0	0	0	0	0	0	0	0	0	0	0.122496775296	0	0	0	0	0	0	0	0	0	0	0	0	0	0.155786734529	0	0	0.204200593687	0	0	0.374442323472	0	0	0	0	0	0	0	0	0	0	0	0	0	0	0
Species_Level__Orientia_tsutsugamushi	0	0	0	0	0	0	0	0	0	0	0	0	0	0	0	0	0	0	0	0	0	0	0	0	0	0	0	0	0	0	0	0	0	0	0	0	0	0	0	0	0	0	0	0	0	0	0	0	0
Species_Level__Ornithobacterium_rhinotracheale	0	0	0	0	0	0	0	0	0	0	0	0	0	0	0	0	0	0	0	0	0	0	0	0	0	0	0	0	0	0	0	0	0	0	0	0	0	0	0	0	0	0	0	0	0	0	0	0	0
Species_Level__Oscillatoria_nigro-viridis	0	0	0	0	0	0	0	0	0	0	0	0	0	0	0	0	0	0	0	0	0	0	0	0	0	0	0	0	0	0	0	0	0	0	0	0	0	0	0	0	0	0	0	0	0	0	0	0	0
Species_Level__Owenweeksia_hongkongensis	0	0	0	0	0	0	0	0	0	0	0	0	0	0	0	0	0	0	0	0	0.638139266294	0	0	0	0	0	0	0	0	0	0.467929569733	1.69781602946	0	0.0522188387379	0	0	0	0	0	0	0	0	0	0	0	0	0	0	0
Species_Level__Paenibacillus_mucilaginosus	0	0	0	0	0	0	0	0	0	0	0	0	0	0	0	0	0	0	0	0.0535211079083	0	0	0	0	0	0	0	0	0	0	0	0	0	0	0	0	0	0	0	0	0	0	0	0	0	0	0	0	0
Species_Level__Paenibacillus_polymyxa	0	0	0	0	0	0	0	0	0	0	0	0	0	0	0	0	0	0	0	0	0	0	0	0	0	0	0	0	0	0	0	0	0	0	0	0	0	0	0	0	0	0	0	0	0	0	0	0	0
Species_Level__Paenibacillus_sp._JDR-2	0	0	0	0	0	0	0	0	0	0	0	0	0	0	0	0	0	0	0	0	0	0	0	0	0	0	0	0	0	0	0	0	0	0	0	0	0	0	0	0	0	0	0	0	0	0	0	0	0
Species_Level__Paenibacillus_sp._Y412MC10	0	0	0	0	0	0	0	0	0	0	0	0	0	0	0	0	0	0	0	0	0	0	0	0	0	0	0	0	0	0.264777951054	0	0	0	0	0	0	0	0	0	0	0	0	0	0	0	0	0	0	0
Species_Level__Parabacteroides_distasonis	0	0	0	0	0	0	0	0	0	0	0	0	0	0	0	0	0	0	0	0	0.669549674363	0	0	0	0	0	1.5556052686	0	0	0	0	0	0	0.382870836823	0	0	0	0	0	0	0	0	0	0	0	0	0	0	0
Species_Level__Parachlamydia_acanthamoebae	0	0	0	0	0	0	0	0	0	0	0	0	0	0	0	0	0	0	0	0	0	0	0	0	0	0	0	0	0	0	0	0	0	0	0	0	0	0	0	0	0	0	0	0	0	0	0	0	0
Species_Level__Paracoccus_aminophilus	0	0	0	0.803426567895	0	0	0	0	0	0	0	0	0	0	0	0	0	0	0	0	0	0	0	0	0	0	0.00162546635296	0	0	0	0	0	0	0	0	0	0	0	0	0	0	0	0	0	0	0	0	0	0
Species_Level__Parvularcula_bermudensis	0	0	0	0	0	0	0	0	0	0	0	0	4.09497269247	0	0	0	0	0	0	0	0	0	0	0	0	0	0	0	0	0	0	0	0	0	0	0	0	0	0	0	0	0	0	0	0	0	2.35918413224	0	0
Species_Level__Pasteurella_multocida	0	0	0	0	0	0	0	0	0	0	0	0	0	0	0	0	0	0	0	0	0	0	0	0	0	0	0	0	0	0	0	0	0	0	0	0	0	0	0	0	0	0	0	0	0	0	0	0	0
Species_Level__Pectobacterium_carotovorum	0	0	0	0	0	0	0	0	0	0	0	0	0	0	0	0	0	0	0	0.541072063376	0	0	0	0	0	0	0	0	0	0	0	0	0	0.685332214727	0	0	0	0	0	0	0	0	0	0	0	0	0	0	0
Species_Level__Pectobacterium_sp._SCC3193	0	0	0	0	0	0	0	0	0	0	0	0	0	0	0	0	0	0	0	0	0	0	0	0	0	0	0	0	0	0	0	0	0	0	0	0	0	0	0	0	0	0	0	0	0	0	0	0	0
Species_Level__Pediococcus_pentosaceus	0	0	0	0	0	0	0	0	0	0	0	0	0	0	0	0	0	0	0	0	0	0	0	0	0	0	0	0	0	0	0	0	0	0	0	0	0	0	0	0	0	0	0	0	0	0	0	0	0
Species_Level__Pelobacter_propionicus	0	0	0	0	0	0	0	0.0746509207847	0	0	0	0	0	0	0	0	0	0	0	0.937887020906	1.22679438339	0	0	0	0	0	0	0	0	0	0.860782060617	0.537570682484	0	0	0	0	0	0	0	0	0	0	0	0	0	0	0	0	0
Species_Level__Pelodictyon_phaeoclathratiforme	0	0	0	0	0	0	0	0	0	0	0	0	0	0	0	1.9875120288	0	0	1.00590303589	0	0	0	0	0.677800255508	0	0	2.08582559146	0	0	0	0	0	0	0	0	0	0	0	0	0	0	0	0	0	0	0	0	2.44552107481	0
Species_Level__Photobacterium_profundum	0	0	0	0	0	0	0	0	0	0	0	0	0	0	0	0	0	0	0	0	0	0	0	0	0	0	0	0	0	0	0	0	0	0	0	0	0	0	0	0	0	0	0	0	0	0	0	0	0
Species_Level__Phycisphaera_mikurensis	0	0	0	0	0	0	0	0	0	0	0	0	0	0	0	0	0	0	0	0	0	0	0	0	0	0	0	0	0	0	0	0	0	0	0	0	0	0	0	0	0	0	0	0	0	0	0	0	0
Species_Level__Picrophilus_torridus	0	0	0	0	0	0	0	0	0	0	0	0	0	0	0	0	0	0	0	0	0	0	0	0	0	0	0	0	0	0	0	0	0	0	0	0	0	0	0	0	0	0	0	0	0	0	0	0	0
Species_Level__Pirellula_staleyi	0	0	0	0	0	0	0	0	0	0	0	0	0	0	0	0	0	0	0	0	0	0	0	0	0	0	0	0	0	0	0	0	0	0	0	0	0	0	0	0	0	0	0	0	0	0	0	0	0
Species_Level__Planctomyces_brasiliensis	0	0	0	0	0	0	0	0	0	0	0	0	0	0	0	0	0	0	0	0.235656767254	0	0	0	0	0	0	0	0	0	0	0	0	0	0	0	0	0	0	0	0	0	0	0	0	0	0	0	0	0
Species_Level__Planctomyces_limnophilus	0	0	0	0	0	0	0	0	0	0	0	0	0	0	0	0	0	0.132620275582	0	0	0	0	0	0	0	0	0	0	0	0	0	0	0	0	0	0	0	0	0	0	0	0	0	0	0	0	0	0	0
Species_Level__Polaribacter_sp._MED152	0	0	0	0	0	0	0	0	0	0	0	0	0	0	0	0	0	0	0	0	0	0	0	0	0	0	0	0	0	0	0	0	0	0	0	0	0	0	0	0	0	0	0	0	0	0	0	0	0.695013588885
Species_Level__Polynucleobacter_necessarius	0	0	0	0	0	0	0	0	0	0	0	0	0	0	0	0	0	0	0	0	0	0	0	0	0	0	0	0	0	0	0	0	0	0.101662535434	0	0	0	0	0	0	0	0	0	0	0	0	0	0	0
Species_Level__Porphyromonas_asaccharolytica	0	0	0	2.58372274623	0	0	1.37996024875	2.29135986073	0.688065375445	0.873561942748	3.26227752078	1.05665619797	0	1.17827971324	2.68591377444	4.10866691936	0	1.21722082675	5.24384847315	0	1.67651951812	0	5.46406093632	1.58415134259	0	0.655241533742	0	0.217366408389	0	0.625139195892	1.05052146611	0.396077984448	3.12176818799	2.56534829228	3.17060683181	0	0	1.76961094989	0.641794463228	3.55541306248	2.98229060905	0.719123045742	0	0.939917903691	5.07388064469	4.73665545076	0.192590596893	0	1.77031032317
Species_Level__Porphyromonas_gingivalis	0	0	0	0	0	0	0	0	0	0	0	0	0	0	0	0	0	0	0	0	1.87192610347	0	0	0	0	0.939725337062	1.41643796756	0	0	0	0	1.44578190309	0	1.50010465316	0.655646114056	0	0	0	0	0	0	0	0	0.445204059405	0	0	0	0	0
Species_Level__Prevotella_dentalis	0	0	0	0	0	0	0	0	0	0	0	0.0816027011734	0	0	0	0	0.758956105628	1.50180761533	1.35082154663	0	2.18079252477	0	0	0	0	0	0.677038817657	0	0	0	1.28603955412	1.2735257336	0	0.48780746261	0	0	0	0	0	0	0	0	0	0	0	0	1.05778182442	0	0
Species_Level__Prevotella_denticola	0	0	0	0	0	0	0	0	0	0	0	0.0261501410444	0	0	0	0	0	0	0	1.26480686747	0.0537333159619	0	0	0	0	0	1.26081637148	0	0	0	0	0	0.798836458339	0	0.070078782437	0	0	1.28356152706	0.224824447842	0	0	0	0	0.0619795799194	0	0	0	0	0
Species_Level__Prevotella_intermedia	0	0	0	0	0	0	0	0	0.0134645788633	0	0	1.11228584067	0	0.659063143586	1.90819034702	0	0	0	0	1.46942051405	0.797926402595	0	0	0	0	3.13617490219	3.30286170969	0	0	0.707743997343	0	0.0200584101775	0.0918513816475	0	0	0	0	0	0	0	0	0.0337462155248	0	2.20077910767	0	0	3.25798123683	0	0
Species_Level__Prevotella_melaninogenica	0	0	0	0	0	0	0	0	1.19508222848	0	0	0	0	0	0.460664717861	0	0	0	0	0.283598182392	1.39482802897	0	0	0	0	15.9431442109	0	0	0	0.663231221815	0.421707783065	1.29250623817	0.729548066217	1.27971900867	1.65894472547	0	0	0	1.12803614244	0	0	1.12698232462	0	13.1805981726	0	0	2.46003748535	0	0.0490332414541
Species_Level__Prevotella_ruminicola	0	0	0	0	0	0	0	0	0.537450705432	0	0	0.47317598188	0	0	0	0	0	0	0	0	0	0	0	0	0	0.94390443519	0	0	0	0.939720394409	0	0	0.869120854588	0.813673252633	0.0053364178379	0	0	2.0474112074	0	0	0	0.0891741006221	0	1.29652185734	0	0	0	0	0
Species_Level__Prevotella_sp._oral_taxon_299	0	0	0	0	0	0	0	0	0	0	0	0	0	0	3.95182437908	0	0	0	0	0	0	0	0	0	0	2.91247808528	0	0	0	0	0	0	0	0	0	0	0	0	0	0	0	0	0	2.08512143011	0	0	1.52855079802	0	0
Species_Level__Prochlorococcus_marinus	0	0	0	0	0	0	0	0	0	0	0	0	0	0	0	0	0	0	0	0	0	0	0	0	0	0	0	0	0	0	0	0	0	0	0	0	0	0	0	0	0	0	0	0	0	0	0	0	0
Species_Level__Propionibacterium_acidipropionici	0	0	0	0	0	0	0	1.09608269416	0	0	0	0	0	0.902299472615	0	0	0	0	0	0	2.70252394681	0	0	0	0	0	0	1.49558871151	0.351787909826	0.594130304599	4.23128967755	1.1486641163	0	2.00579960489	0	0	0	0.945016956231	0	0	0	0	0	0	0	0	2.11956933198	0	0
Species_Level__Propionibacterium_acnes	0	0	4.60430119063	0	0	0	0	0	0	0	0	0	0	0	0	0	15.0143994558	24.8244160253	51.9291897758	0	0	0	8.95325532937	87.5308786578	0	0	0	0	0	0	0.372351571755	0	0	0	0	0	0	0	0	23.652766936	0	0	0	0	0	0	1.34867415721	0	4.84579839613
Species_Level__Propionibacterium_avidum	0	0	0	0	0	0	0	2.13841973	0	0	0	0	0	0.64402790639	0	0	7.14486944682	0.397956727294	6.24498110825	0	0.874865798565	0	0	2.82633299825	0	0	0	1.0774642947	0	1.15125905854	2.10398542181	0.847612458188	1.16679671744	1.32875202273	0.468151828666	2.81410191009	0	0	0	1.58829025006	0	0	0	0	0	0	0	0	0
Species_Level__Propionibacterium_freudenreichii	0	0	0	0	0	0	0	0	0	0	0	0	0	0	0	0	0	0	0	0	0	0	0	0	0	0	0	0	0	0	0	0	0	0	0	0	0	0	0	0	0	0	0	0	0	0	0	0	0
Species_Level__Propionibacterium_propionicum	0	0	0	0	0	0	0	0	0	0	0	0	0	0	0	0	0	0	0	0	0	0	0	0	0	0	0	0	0	0	0	0	0	0	0	0	0	0	0	0	0	0	0	0	0	0	0	0	0
Species_Level__Pseudanabaena_sp._PCC_7367	0	0	0	0	0	0	0	0	0	0	0	0	0	0	0	0	0	0	0	0	0	0	0	0	0	0	0	0	0	0	0	0	0	0	0	0	0	0	0	0	0	0	0	0	0	0	0	0	0
Species_Level__Pseudoalteromonas_atlantica	0	0	0	0	0	0	0	0	0	0	0	0	0	0	0	0	0	0	0	0	0	0	0	0	0	0	0	0	0	0	0	0	0	0	0	0	0	0	0	0	0	0	0	0	0	0	0	0	0
Species_Level__Pseudoalteromonas_haloplanktis	0	0	0	0	0	0	0	0	0	0	0	0	0	0	0	0	0	0	0	0	0	0	0	0	0	0	0	0	0	0	0	0	0	0	0	0	0	0	0	0	0	0	0	0	0	0	0	0	0
Species_Level__Pseudomonas_aeruginosa_group	0	0	0	0	0	0	0	0	0	0	0	0.004716119286	0	0	0	0	0	0	0	0	0	0	0	0	0	0	0	0	0	0	0	0	0	0	0	0	0	0	0	0	0	0	0	0	0	0	0	0	0
Species_Level__Pseudomonas_fluorescens_group	0	0.154536179723	0	0	0	0	0	0	0	0	0	0	0	0	0	0	0	0	0	0	0	0	0	0	0	0	0	0	0	0	0	0	0	0	0	0	0	0	0	0	0	0	0	0	0	0	0	0	0
Species_Level__Pseudomonas_putida_group	0	0	0	0	0	0	0	0	0	0	0	0	0	0	0	0	0	0	0	0	0	0	0	0	0	0	0	0	0	0	0	0	0	0	0	0	0	0	0	0	0	0	0	0	0	0	0	0	0
Species_Level__Pseudovibrio_sp._FO-BEG1	0	0	0	0	0	0	0	0	0	0	0	0	0	0	0	0	0	0	0	0	0	0	0	0	0	0	0	0	0	0	0	0	0	0	0	0	0	0	0	0	0	0	0	0	0	0	0	0	0
Species_Level__Psychrobacter_arcticus	0	0	0	0	0	0	0	0	0	0	0	0	0	0	0	0	0	0	0	0	0	0	0	0	0	0	0	0	0	0	0	0	0	0	0	0	0	0	0	0	0	0	0	0	0	0	0	0	0
Species_Level__Psychrobacter_sp._PRwf-1	0	0	0	0	0	0	0	0	0	0	0	0	0	0	0	0	0	0	0	0	0	0	0	0	0	0	0	0	0	0	0	0	0	0	0	0	0	0	0	0	0	0	0	0	0	0	0	0	0
Species_Level__Psychromonas_sp._CNPT3	0	0	0	0	0	0	0	0	0	0	0	0	0	0	0	0	0	0	0	0	0	0	0	0	0	0	0	0	0	0	0	0	0	0	0	0	0	0	0	0	0	0	0	0	0	0	0	0	0
Species_Level__Pusillimonas_sp._T7-7	0	0	0	0	0	0	0	0	0	0	0	0	0	0	0	0	0	0	0.819746923185	0	0	0	0.448941232627	0	0	0	0	0	0	0	0.0304357813175	0	0	0	0	0	0	0	0	0	0	0	0	0	0	0	0	0	0
Species_Level__Pyrobaculum_aerophilum	0	0	0	0	0	0	0	0	0	0	0	0	0	0	0	0	0	0	0	0	0	0	0	0	0	0.0209916531048	0	0	0	0	0	0	0	0	0	0	0	0	0	0	0	0	0	0	0	0	0	0	0
Species_Level__Pyrobaculum_calidifontis	0	0	1.19183390073	0	0	0	0	0	0	0	0	0	0	0	0	0	1.538303974	0.32081381688	0.51240255009	0	0	0	0	0.0394273186716	0	0.00889425506719	0	0	0	0	0	0	0	0	0	0	0	0	0	0.262448551496	0	0	0	0	0	0	0	0	0
Species_Level__Pyrobaculum_islandicum	0	0	3.02129304175	0	0	0	0	0	0	0	0	0	0	0	0	0	3.04305292064	2.32027716132	0	0	0	0	0	0	0	0	0	0	0	0	0	0	0	0	0	0	0	0	0	0.458655360395	0	0	0	0	0	0	0.0652585846471	0	0
Species_Level__Pyrobaculum_neutrophilum	0	0	0	0	0	0	0	0	0	0	0	0	0	0	0	0	0	0	0	0	0	0	0	0	0	0	0	0	0	0	0	0	0	0	0	0	0	0	0	0	0	0	0	0	0	0	0	0	0
Species_Level__Pyrobaculum_sp._1860	0	0	0	0	0	0	0	0	0	0	0	0	0	0	0	0	0	0	0	0	0	0	0	0	0	0	0	0	0	0	0	0	0	0	0	0	0	0	0	0	0	0	0	0	0	0	0.0990483661045	0	0
Species_Level__Pyrococcus_abyssi	0	0	0	0	0	0	0	0	0	0	0	0	0	0	0	0	0	0	0	0	0	0	0	0	0	0.0499105955909	0	0	0	0	0	0	0	0	0	0	0	0	0	0	0	0	0	0.262466023161	0	0	0	0	0
Species_Level__Pyrococcus_furiosus	0	0	0	0	0	0	0	0	0	0	0	0	0	0	0	0	0	0	0	0	0	0	0	0	0	0.37950261729	0	0	0	0	0	0	0	0	0	0	0	0	0	0	0	0	0	0.614510625785	0	0	0	0	0
Species_Level__Pyrolobus_fumarii	0	0	0	0	0	0	0	0	0	0	0	0	0	0	0	0	0	0	0.208951096942	0	0	0	0	0	0	0.0221578974952	0	0	0	0	0	0	0	0	0	0	0	0	0	0	0	0	0	0.154503164082	0	0	0	0	0
Species_Level__Ralstonia_solanacearum	0	0	0	0	0	0	0	0.123796149179	0	0	0.153488965096	0	0	0	0	0	0	0	0	0.0755229790774	0.0847392793011	0	0	0	0	0	0.132954480201	0	0	0	0	0.122629240262	0.0233454130115	0	0	0	0	0	0	0	0.114422760647	0	0	0	0	0	0	0	0
Species_Level__Rhizobium_etli	0	0	0	0	0	0	0	0	0	0	0	0	0	0	0	0	0	0	0	0	0.112774687504	0	0	0	0	0	0	0	0	0	0	0.0689131355708	0	0	0	0	0	0	0	0	0	0	0	0	0	0	0	0	0
Species_Level__Rhizobium_leguminosarum	0	0	0	0	0	0	0	0	0	0	0	0	0	0	0	0	0	0	0	0	0	0	0	0	0	0	0	0	0	0	0	0	0	0	0	0	0	0	0	0	0	0	0	0	0	0	0	0	0
Species_Level__Rhizobium_tropici	0	0	0	0	0	0	0	0	0	0	0	0	0	0	0	0	0	0	0	0	0	0	0	0	0	0	0	0	0	0	0	0	0	0	0	0	0	0	0	0	0	0	0	0	0	0	0	0	0
Species_Level__Rhodobacter_capsulatus	0	0	0	0	0	0	0	0	0	0	0	0	0	0	0	0	0	0	0	0.114499237432	0	0	0	0	0	0	0	0	0	0	0	0	0	0	0	0	0	0	0	0	0	0	0	0	0	0	0	0	0
Species_Level__Rhodobacter_sphaeroides	0	0	0	0	0.0147426649759	0	0	0	0	0	0	0	0	0	0	0	0	0	0	0	0	0	0	0	0	0	0	0	0	0	0	0	0	0	0	0.587750860461	0	0	0	0	0	0	0	0	0	0	0	0	0
Species_Level__Rhodococcus_erythropolis	0	0	0	0	6.87090945536	0	0	0	0	0	0	0	0	0	0	0	1.57364238169	0	1.9833509999	0	0	0	0	0.0590032767759	0	0	0	0	0	0	0	0	0	0	0	1.90032623279	0	0	0	0	0	0	0	0	0	0	0	0	0
Species_Level__Rhodopirellula_baltica	0	0	0	0	0	0	0	0	0	0	0	0	0	0	0	0	0	0	0	0	0	0	0	0	0	0	0	0	0	0	0	0	0	0	0	0	0	0	0	0	0	0	0	0	0	0	0	0	0
Species_Level__Rhodospirillum_photometricum	0	0	0	0	0	0	0	0	0	0	0	0	0	0	0	0	0	0	0	0	0	0	0	0.458554232689	0	0	0	0	0	0	0	0	0	0	0	0	0	0	0	0	0	0	0	0	0	0	0.63602273812	0	0
Species_Level__Rhodothermus_marinus	0	0	0	0	0	0	0	0	0	0	0	0	0	0	0	0	0	0	0	0.123766707525	0	0	0	0	0	0	0	0	0	0	0	0	0	0	0	0	0	0	0	0	0	0.072951181786	0	0	0	0	0	0	0
Species_Level__Riemerella_anatipestifer	0	0	0	0	0	0	0	0	0.218156287365	0	0	0	0	0	0	0	0	0	0	0.324126757763	0	0	0	0	0	0.266364843193	0	0	0	1.53454886587	0.628107975791	0	0	0.750479101575	0	0	0	0	0	0	0	0	0	0.151626028055	0	0	0	0	0
Species_Level__Rivularia_sp._PCC_7116	0	0	0	0	0	0	0	0	0	0	0	0	0	0	0	0	0	0	0	0	0	0	0	0	0	0	0	0	0	0	0	0	0	0	0	0	0	0	0	0	0	0	0	0	0	0	0	0	0
Species_Level__Robiginitalea_biformata	0	0	0	0	0	0	0	0	0	0	0	0	0	0	0	0	0	0	0	0	0	0	0	0	0	0	0	0	0	0	0	0.00254820227382	0	0	0	0	0	0	0	0	0	0	0	0	0	0	0	0	0
Species_Level__Roseburia_hominis	0	0	0	0	0	0	0	0	0	0	0	0	0	0	0	0	0	0	0	0	0	0	0	0	0	0	4.59611121689	0	0	0	0	0	0	0	0	0	0	0	0	0	0	0	0	0	0	0	0	0	0
Species_Level__Roseburia_intestinalis	0	0	0	0	0	0	0	0	0	0	0	0	0	0	0	0	0	0	0	0	0	0	0	0	0	0	0	0	0	0	0	0	0	0	0	0	0	0	0	0	0	0	0	0	0	0	0	0	0
Species_Level__Roseiflexus_castenholzii	0	0	0	0	0	0	0	0	0	0	0	0	0	0	0	0	0	0	0	0	0	0	0	0	0	0	0	0	0	0	0	0	0	0	0	0	0	0	0	0	0	0	0	0	0	0	0	0	0
Species_Level__Rothia_dentocariosa	0	0	0	0	0	0	0	0	0	0	0	0	0	3.96711139597	0	0	0	0	0	0.856573887067	4.05461318224	0	0	0	0	0	0	0	2.7457709094	2.43016250306	9.61898454725	5.35688523747	0.388035875939	9.13810274353	0	0	0	12.3014601857	0	0	0	0	0	0	0	0	3.28924808448	0	0
Species_Level__Rothia_mucilaginosa	0	0	0.198578655795	0	0	0	0	2.80287548461	0.33580630272	0	0	0.189082959716	0	1.06197312212	0	3.41569980427	0	0	0	6.00313399958	0.0330231454603	0	0	0	0	0.122913199372	0	0.508901017744	10.7236935403	1.31956607523	0.78544307871	0	1.27170213447	1.0698292391	3.52259271285	0	0	4.30722222532	0	0	0	0.385528312271	0	0.789218709139	0	0	0	0	0
Species_Level__Rubrivivax_gelatinosus	0	0	0	0	0	0	0	0	0	0	0	0	0	0	0	0	0	0	0.283746367585	0	0	0	0	0	0	0	0	0	0	0	0	0	0	0	0	0	0	0	0.0361476202439	0	0	0	0	0	0	0	0	0	0
Species_Level__Rubrobacter_xylanophilus	0	0	0	0	0	0	0	0	0	0	0	0	0	0	0	0	0	0	0	0	0	0	0	0	0	0	0	0	0	0	0	0	0	0	0	0	0	0	0	0	0	0	0	0	0	0	1.21096485463	0	0
Species_Level__Ruminococcus_albus	0	0.358455657643	0	0	0	0	0	0	0	0	0.200920007882	0	0	0	0	1.91298815144	0	0	0	0	0	0	0	0	0	0	1.65845963362	0	0	0	0	0	0.573970496154	0.423255883412	0	0	0	0.820891983824	0	0	0	0.0355875750275	0	0	0	0.805281466443	0.906884568599	0	0
Species_Level__Ruminococcus_bromii	0	0.526008851811	0	0	0	0	0	0	0	0	0	0	0	0	0	0	0	0	0	0	0	0	0	0	0	0	2.04404469803	0	0	0	0	0	0	0	0	0	0	0	0	0	0	0	0	0	0	0	0	0	0
Species_Level__Ruminococcus_champanellensis	0	0	0	0	0	0	0	0	0	0	0	0	0	0	0	0	0	0	0	0	0	0	0	0	0	0	0	0	0	0	0	0	0	0	0	0	0	0	0	0	0	0	0	0	0	0	0	0	0
Species_Level__Runella_slithyformis	0	0	0	0	0	0	0	0	0	0	0	0	0	0	0	0	0	0	0	0	0.0463048887291	0	0	0	0	0	0	0	0	0	0	0	0	0.177776702415	0	0	0	0	0	0	0	0	0	0	0	0	0	0	0
Species_Level__Saccharophagus_degradans	0	0	0	0	0	0	0	0	0	0	0	0	0	0	0	0	0	0	0	0	0	0	0	0	0	0	0	0	0	0	0	0	0	0.234562885506	0	0	0	0	0	0	0	0	0	0	0	0	0	0	0
Species_Level__Salinarchaeum_sp._Harcht-Bsk1	0	0	0	0	0	0	0	0	0	0	0	0	0	0	0	0	0	0	0	0	0	0	0	0	0	0	0	0	0	0	0	0	0	0	0	0	0	0	0	0	0	0	0	0	0	0	0	0	0
Species_Level__Salinibacter_ruber	0	0	0	0	0	0	0	0	0	0	0	0	0	0	0	0	0	0.0299618638683	0	0.614454582486	0	0	0	0	0	0	0	0.731068823522	0.140611073909	0	0	0	0	0	0	0	0	0	0	0	0	0	0	0	0	0	1.78317256579	0	0
Species_Level__Sanguibacter_keddieii	0	0	0	0	0	0	0	0.0942803511578	0	0	0	0	0	0.31662052312	0	0	0	0	0.30144945854	0	0	0	0	0	0	0	0	0.165269319616	0	0	0	0	0.0675404121374	0.0352538194458	0	0	0	0.74701071382	0	0	0	0	0.825807712103	0	0	0	0	0	0
Species_Level__Saprospira_grandis	0	0	0	0	0	0	0	0	0	0	0	0	0	0	0	0	0	0	0	0	0	0	0	0	0	0	0	0	0	0	0	0	0	0.204193436097	0	0	0	0	0	0	0	0	0	0	0	0	0	0	0
Species_Level__Sebaldella_termitidis	0	0	0	0	0	0	0	0	0	0	0	0	0	0	0	0	0	0	0	0	1.68164108085	0	0	0	0	0	0	0	0	0	0	0	0	0	0	0	0	0	0	0	0	0	0	0	0	0	0.748533022452	0	0
Species_Level__Selenomonas_ruminantium	0	0	0	0	0	0	0	0	0	0	0	0	0	0	0	0	0	0	0	0	0	0	0	0	0	0	0	0	0	0	0	0.448478164478	0	0	0	0	0	0	0	0	0	0	0	0	0	0	0	0	0
Species_Level__Selenomonas_sputigena	0	0.519715048235	0	0	0	0	0	0.703480852785	0.187313453046	0.512210628802	0.990000035903	0.384085030175	0	0	0.285763110199	1.01843134935	0	0	2.84945374755	0	2.46934139493	0	0	0	0	0.248228159521	1.60738654089	1.60519485988	0	0	1.16469593479	1.30001031063	1.593250393	0.620026629697	1.1929431412	0	0	0.163986942516	0.32858075968	0	0.684428044547	0.618161842578	0	0.328020930365	0	0	2.10329662548	0	0
Species_Level__Serratia_marcescens	0	0	0	0	0	0	0	0	0	0	0	0	0	0	0	0	0	0	0	0	0	0	0	0	0	0	0	0	0	0	0	0	0	0	0	0	0	0	0	0	0	0	0	0	0	0	0	0	0
Species_Level__Serratia_symbiotica	62.3825525918	0.0646203630678	3.30130623504	2.30518899282	33.2540170788	2.06586123166	0	0	0	0	0	0	0	0	0	1.1794923007	3.88900261097	1.76536694913	0	0	0	0	4.89468618879	0	15.0959832687	0	0.231140085058	0.464960126083	1.80320816917	0	0	0	0.309277245391	0	0	37.536627833	70.2479185794	0	0	3.95555654059	0.966271666058	0	45.6192521777	0	17.4950109409	2.98894571697	0	0	0
Species_Level__Shewanella_loihica	0	0	0	0	0	0	0	0	0	0	0	0	0	0	0	0	0	0	0	0	0	0	0	0	0	0	0	0	0	0	0	0	0	0.106944557395	0	0	0	0	0	0	0	0	0	0	0	0	0	0	0
Species_Level__Shewanella_pealeana	0	0	0	0	0	0	0	0	0	0	0	0	0	0	0	0	0	0	0	0	0	0	0	0	0	0	0	0	0	0	0	0	0	0	0	0	0	0	0	0	0	0	0	0	0	0	0	0	0
Species_Level__Shewanella_piezotolerans	0	0	0	0	0	0	0	0	0	0	0	0	0	0	0	0	0	0	0	0	0	0	0	0	0	0	0	0	0	0	0	0	0	0	0	0	0	0	0	0	0	0	0	0	0	0	0	0	0
Species_Level__Shewanella_sp._ANA-3	0	0	0	0	0	0	0	0	0	0	0	0	0	0	0	0	0	0	0	0	0	0	0	0	0	0	0	0	0	0	0	0	0	0	0	0	0	0	0	0	0	0	0	0	0	0	0	0	0
Species_Level__Shewanella_sp._MR-4	0	0	0	0	0	0	0	0	0	0	0	0	0	0	0	0	0	0	0	0	0	0	0	0	0	0.0351883552456	0	0	0	0	0	0	0	0.0654134777375	0	0	0	0	0	0	0	0	0	0	0	0	0	0	0
Species_Level__Shewanella_violacea	0	0	0	0	0	0	0	0	0	0	0	0	0	0	0	0	0	0	0	0	0	0	0	0	0	0	0	0	0	0	0	0	0	0	0	0	0	0	0	0	0	0	0	0	0	0	0	0	0
Species_Level__Shewanella_woodyi	0	0	0	0	0	0	0	0	0	0	0	0	0	0	0	0	0	0	0	0	0	0	0	0	0	0	0	0	0	0	0	0	0	0	0	0	0	0	0	0	0	0	0	0	0	0	0	0	0
Species_Level__Shimwellia_blattae	0	0	0	0	0	0	0	0	0	0	0	0	0	0	0	0	0	0	0	0	0	0	0	0	0	0	0	0	0	0	0	0	0	0	0	0	0	0	0	0	0	0	0	0	0	0	0	0	0
Species_Level__Simkania_negevensis	0	0	0	0	0	0	0	0	0	0	0	0	0	0	0.367103611646	0	0	0	0	0	0	0	0	0	0	0	0	0	0	0	0	0	0	0	0	0	0	0	0	0	0	0	0	0	0	0	0	0	0
Species_Level__Slackia_heliotrinireducens	0	0	0	0	0	0	0	0	0	0	0	0	0	0	0	0	0	0	0	0	0	0	0	0	0	0	0	0	0	0.223090519129	0	0.183460785738	0	0	0	0	0	0	0	0	0	0	0	0	0	0	0	0	0
Species_Level__Sphaerochaeta_coccoides	0	0	0	0	0	0	0	0	0	0	0	0	0	0	0	0	0	0	0	0	0	0	0	0	0	0.49110651602	0	0	0	0	0	0	0	0	0	0	0	0	0	0	0	0	0	0	0	0	1.46561919061	0	0.59521967152
Species_Level__Sphaerochaeta_globosa	0	0	0	0	0	0	0	0	0	0	0	0	0	0	0	0	0	0	0	0	0	0	0	0	0	0	0	0	0	0	0	0	0	0	0.337955509491	0	0	0	0	0	0	0	0	0	0	0	0	0	0
Species_Level__Sphaerochaeta_pleomorpha	0	0	0	0	0	0	0	0	0	0	0	0	0	0	0	0	0	0	0	0	0	0	0	0	0	0	0	0	0	0	0	0	0	0	0	0	0	0	0	0	0	0	0	0	0	0	0	0	0
Species_Level__Spirochaeta_africana	0	0	0	0	0	0	0	0	0	0	0	0	0	0	0	0	0	0	0	0	0	0	0	0	0	0	0	0	0	0	0	0	0	0	0	0	0	0	0	0	0	0	0	0	0	0	0	0	0
Species_Level__Spirochaeta_smaragdinae	0	0	0	0	0	0	0	0	0	0	0	0	0	0	0	0	0	0	0	0	1.60178585077	0	0	0	0	0	2.25756846	0	0	0	0.0815943688345	0.194055497263	0	0	0	0	0	0	0	0	0	0	0	0	0	0	0	0	0
Species_Level__Spirochaeta_thermophila	0	0	0	0	2.46096323458	0	0	0.192612596914	0	0	0	0	1.99331859419	0	0	0	0.831399442912	0	0	0	0.580555829085	0	0	0	0	0	0	0	0	0	0.586782558014	0.268987482702	0	0.48993685132	0.302824746916	0.218615613788	0	0	0	0	0	0	0	0	0	0	0	1.33642209067	0
Species_Level__Spirosoma_linguale	0	0	0	0	0	0	0	0	0	0	0	0	0	0	0	0	0	0	0	0	0	0	0	0	0	0	0	0	0	0	0	0	0	0	0	0	0	0	0	0	0	0	0	0	0	0	0	0	0
Species_Level__Stanieria_cyanosphaera	0	0	0	0	0	0	0	0	0	0.0743075824069	0	0	0	0	0.22664019005	0	0	0	0	0	0	0	0	0	0	0	0	0	0	0	0	0	0	0	0	0	0	0	0	0	0	0	0	0	0	0	0	0	0
Species_Level__Staphylococcus_carnosus	0	0	0	0	0	0	0	0	0.620455536165	0.0683550771652	0.220093769876	1.60781265306	0	0.201823219642	0	0	0	0	0	0.717156998028	0	0	0	0	0	0	0	0	0	1.19859444646	0	0	0	0	0.26390199725	0	0	0	0.102745744041	0	0	2.37586141082	0	0	0	0	0	0	0
Species_Level__Staphylococcus_epidermidis	0	0	0	0	0	0	0	0	0	0	0	0	0	0	0	0	0	0	0	0	0	0	0	0	0	0	0	0	0	0	0	0	0	0	0	0	0	0	0	0	0	0	0	0	0	0	0	0	11.3347002667
Species_Level__Staphylococcus_haemolyticus	0	0	0	0	0	0	0	0	0	0	0	0	0	0	0	0	0	0	0	0	0	0	0	0	0	0	0	0	0	0	0	0	0	0	0	0	0	0	0	0	0	0	0	0	0	0	0	0	0
Species_Level__Staphylococcus_pasteuri	0	0	0	0	0	0	0	0	0	0	0	0	0	0	0	0	0	0	0	0	0	0	0	0	0	0	0	0	0	0	0	0	0	0	0	0	0	0	0	0	0	0	0	0	0	0	0	0	7.69553145008
Species_Level__Staphylococcus_pseudintermedius	0	0	0	0	0	0	0	0	0	0	0	0	0	0	0	0	0	0	0	0	0	0	1.94777801732	0	0	0	0	0	0.599784761176	0	0	0	0	0	0	0	0	0	0	8.41162906282	0	0	0	0	0	1.86571859872	0	0	0
Species_Level__Staphylococcus_warneri	0	0	0	0	0	0	0	0	0	0	0	0	0	0	0	0	0	0	0	0	0	0	0	0	0	0	0	0	0	1.67740532435	0	0	0	0	0.0371270921164	0	0	0	0	0	0	0	0	0	0	0	0	0	2.61914601498
Species_Level__Staphylothermus_hellenicus	0	0	0	0	0	0	0	0	0	0	0	0	0	0	0	0	0	0	0	0	0.970428681923	0	0	0	0	0	0	0	0	0	1.04780508688	0.283831693045	0	0.35941750868	0	0	0	0	0	0	0	0	0	0	0	0	0	0	0
Species_Level__Staphylothermus_marinus	0	0	0	0	0	0	0	0	0.344396094151	0	0	0	0	0	0	0	0	0	0	0	0	0	0	0	0	0	0	0	0	1.76657866796	0	0	0	0	0	0	0	0	0	0	0	0	0	0	0	0	0.0299948720915	0	0
Species_Level__Stigmatella_aurantiaca	0	0	0	0	0	0	0	0	0	0	0	0	0	0	0	0	0	0	0	0.0802708998072	0	0	0	0	0	0	0	0	0	0	0	0	0	0	0	0	0	0	0	0	0	0	0	0	0	0	0	0	0
Species_Level__Streptobacillus_moniliformis	0	0	0	0	0	0	0	0.986821949125	1.02169160762	1.71305844846	2.15518923403	0	0	0	1.50293710524	0.881728195488	0	0	0	0.968758424896	0.0220928387927	0	0	0	0	1.02520755021	0	0	0.122932238888	0	0.578870657526	0.416246611024	1.30306340505	0.599590549448	0	0	0	0	0	0	1.4096423566	0	0	1.67063855786	0	0	0.914450749661	0	0
Species_Level__Streptococcus_anginosus_group	0	0.960286016371	0	0	0	0	0	0	0	0	0	0	0	0	0.176376893471	0	0	0	0	0	1.43416411534	0	0	0	0	0	0	0.718079744384	1.04612071049	0	2.91830443733	2.86118060027	0	0	0	0	0	0	0	0	0	0	0	0	0	0	0.587423282828	0	0
Species_Level__Streptococcus_dysgalactiae_group	0	0	0	0	0	0	1.27280202943	0	0	0	0	0	0	0	0	0	0	0	0	0	0	0	0	0	0	0	0	0	0	0	0	0	0	0	0	0	0	0	0	0	0	0	0	0	0	0	0	0	0
Species_Level__Streptococcus_gallolyticus	0	0	0	0	0	0	0	0	0	0	0	0	0	0	0	0	0	0	0	0	0	0	0	0	0	0	0	0	0	0	0	0	0	0	0	0	0	0	0	0	0	0	0	0	0	0	0	0	0
Species_Level__Streptococcus_gordonii	0	0	0	0	0	0	0	1.15754656536	4.46610979073	0	0	0	0	0	0	0	0	0	0	0.187677028972	0	0	0	0	0	0	0	0	0	0	0	0	4.95183316895	0	0	0	0	0	0	0	0	0.432841058636	0	0	0	0	0	0	0
Species_Level__Streptococcus_infantarius	0	0.105595041543	0	0	0	0	0	0.00439426846248	0	2.14965640528	0.985952785227	0	0	0	0.801898961382	0	0	0	0	0	0	0	0	0	0	0	0	0	0	0	0	0	0	0	0	0	0	0	0	0	3.88839925052	0	0	0	0	0	0	0	0
Species_Level__Streptococcus_lutetiensis	0	4.78276501361	0	0	0	0.464554511171	0	2.18371711553	0.206544037211	5.8072475064	3.04513516133	1.33580682288	0	0.0267418310264	2.88383945395	4.74666268752	0	0	0	1.18544724563	0	0	0	0	0	0	0	1.51095268083	0.80713142106	0	0	0	1.99090730796	0	1.53516934138	0	0	2.32327647097	1.90429524382	0	1.2204710164	2.29520373999	0	0.683411242499	0	0.499687418536	0	0	0.429461740028
Species_Level__Streptococcus_macedonicus	0	0	0	0	0	0	0	0	0	0	0	0	0	0	0	0	0	0	0	0	0	0	0	0	0	0	0	0	0	0	0	0	0	0	0	0	0	0	0	0	0	0	0	0	0	0	0	0	0
Species_Level__Streptococcus_mitis	0	15.9251181187	0	0	0	0	0	3.54426070714	10.3116645172	14.1283034896	6.90995459145	16.3892563356	0	9.13996661987	9.49674616211	3.76946677124	0	0	0	3.99989657325	0	0	0	0	0	1.00707557768	0	7.04978146421	7.26985296655	6.58344950265	0	0	4.15077789971	0.792237803874	3.26218938526	0	0	9.29800263413	15.3470619932	0	8.74547678357	14.4328485814	0	1.90605626192	0	9.77978802003	0	0	0
Species_Level__Streptococcus_oligofermentans	0	0	0	0	0	0	0	0	0	0	0	0	0	0	0	0	0	0	0	0.39479747775	0	0	0	0	0	0	0	2.91313071004	1.64228236907	0	0.236314008105	0	1.07333594522	1.42299861888	0	0	0	0	0	0	0	0	0	0	0	0	0	0	0
Species_Level__Streptococcus_oralis	0	11.3298854963	0	0	0	0	0	9.17739765642	10.6407914055	1.75653107308	4.33738490217	13.4151020124	0	25.9860326177	6.45076931405	3.73682183936	0	0	0	3.4661929734	0	0	0	0	0	0	0	10.3205609043	18.0386646184	10.3483865346	0	0	7.47132930975	8.2194819395	2.85458849432	0	0	20.3249909748	14.2414562562	0	2.55251405026	11.0936627997	0	1.37595664342	0	9.93745764479	0	0	0
Species_Level__Streptococcus_parasanguinis	0	0	0	0	0	0	0	2.30842229582	0	0	2.03702270873	0	0	0	1.54313527153	2.1476272609	0	0	0	0	0	0	0	0	0	0	0	0	0	0	0	0	1.22453957048	0.193415504213	1.5056486553	0	0	0.492062155346	0	0	1.77144075474	0	0	0.178317259655	0	0	0	0	0
Species_Level__Streptococcus_parauberis	0	0	0	0	0	0	0	0	0	0	0	0	0	0	0	0	0	0	0	0	0	0	0	0	0	0	0	0	0	0	0	0	0	0	0	0	0	0	0	0	0	0	0	0	0	0	0	0	0.247252690489
Species_Level__Streptococcus_pneumoniae	0	9.41886715097	0	0	0	0	0	5.48494209591	7.10049235098	7.5624371447	9.81272415643	14.9550676818	0	5.54864900316	4.43478806395	0	0	0	0	0	0	0	0	0	0	0.315536558456	0	0.60137493465	2.34255962529	5.06377245759	0	0	3.21427487213	0.550627620209	1.11547421015	0	0	6.67991807576	10.2980085587	0	8.4584502092	12.4556295747	0	0.493811383871	0	9.8736835613	0	0	0
Species_Level__Streptococcus_pseudopneumoniae	0	19.1897580465	0	0	0	0	0	5.69971407042	5.94254385922	27.7746383426	13.1847771182	7.76510962107	0	4.04206609846	10.1252724536	16.0678935512	0	0	0	1.96007723097	0	0	0	0	0	0.855926571896	0	9.51077728119	10.3192715257	4.98693263838	0.839501140672	0	9.09305696965	1.63378148852	0	0	0	6.36562296995	7.69453427466	0	15.1559871538	15.8245441045	0	1.19466336785	0	18.680426801	0	0	0
Species_Level__Streptococcus_salivarius	0	0	0	0	0	0	0	2.7626811433	2.9756311893	0	4.34765335931	4.7496281775	0	2.7018350338	0	0	0	0	0	0.501308284459	0	0	0	0	0	2.32367150066	0	0	0	6.57470336531	0.428768877491	0	1.99055918419	0.413362892546	0.962534661557	0	0	0.885782836181	5.68603280722	0	0	3.34275812447	0	2.31369879548	0	0	0	0	0
Species_Level__Streptococcus_sanguinis	0	0	0	0	0	0	0	0	0	0	0	0	0	0	0	0	0	0	0	1.46662935509	0	0	0	0	0	0	0	0	0	0	0.617318658326	0	0	0.938678094943	0	0	0	0	0	0	0	0	0	0	0	0	0	0	0
Species_Level__Streptococcus_sp._I-G2	0	0	0	0	0	0	0	0	1.41695278191	0	0	0.130919443946	0	3.85756256476	0	0	0	0	0	0	0	0	0	0	0	2.03312912027	0	0	0	3.93341541102	0	0	0	0.0356096375272	4.84787763755	0	0	0.117013005347	0	0	0	0	0	2.65452974648	0	0	0	0	0
Species_Level__Streptococcus_sp._I-P16	0	0	0	0	0	0	0	0	0	0	0	0	0	0.0342634714823	0	0	0	0	0	0	0	0	0	0	0	0	0	0	0	0	0	0	0	0	0.407537739682	0	0	0	0	0	0	0	0	0.112626795549	0	0	0	0	0
Species_Level__Streptococcus_suis	0	2.27795022436	0	0	0	0	0	4.30615699018	1.30078695398	0	4.85840723116	1.68437406243	0	0.561828364274	1.55889602164	6.26109031072	0	0	0	1.75295141598	3.69881433	0	0	0	0	0.916782725501	0	1.4983506547	0	1.37432386934	5.43416686213	3.14870728397	4.21246786514	2.80922892829	1.04401585669	0	0	3.64451941238	2.97952214976	0	2.08641679763	0	0	0.600925373805	0	0	1.33239225164	0	0
Species_Level__Streptomyces_albus	0	0	0	0	0	0	0	0	0	0	0	0	0	0	0	0	0	0	0	0	0	0	0	0	0	0	0	0	0	0	0.321685416483	0	0	0	0	0	0	0	0	0	0	0	0	0	0	0	1.51522948581	0	0
Species_Level__Sulfobacillus_acidophilus	0	0	0	0	0	0	0	0	0	0	0	0	0	0	0	0	0	0	0	0	0	0	0	0	0	0	0	0	0	0	0	0	0	0	0	0	0	0	0	0	0	0	0	0	0	0	0	0	0
Species_Level__Sulfolobus_acidocaldarius	0	0	0	0	0	0	0	0	0	0	0	0	0	0	0	0	0	0	0	0	0	0	0	0	0	1.14798505252	0	0	0.286551882664	0	0	0.0210794711195	0	0	0	0	0	0	0	0	0	0	0	0	0	0	0	0	0
Species_Level__Sulfolobus_islandicus	0	0	0	0	0	0	0	0	0	0	0	0	0	0	0	0	0	0	0	0	0.198618783459	0	0	0	0	0.0635214459166	0	0	0	0	0	0.51720128043	0	0	0	0	0	0	0	0	0	0	0	0	0	0	0	0	0
Species_Level__Sulfolobus_tokodaii	0	0	0	0	0	0	0	0	0.929686806644	0	0	0	0	0	0.178224480846	0	0	0	0	0	0	0	0	0	0	0.555712001298	0	0	0	0.321888737662	0	0	0	0	0	0	0	0	0	0	0	0	0	0	0	0	0.255846407783	0	0
Species_Level__Sulfuricurvum_kujiense	0	0	0	0	0	0	0	0	0	0	0	0	0	0	0	0	0	0	0	0	0	0	0	0	0	0	0	0	0	0	0	0	0	0	0	0	0	0	0	0	0	0	0	0	0	0	0	0	0
Species_Level__Sulfurihydrogenibium_azorense	0	0	0	0	0	0	0	0	0.433150878421	0	0	0.122637835377	0	0	0	0	0	0	0	0.0554240471926	0	0	0	0	0	0	0	0	0	0	0	0	0	0	0	0	0	0	0	0	0	0.709428790092	0	0	0	0	0	0	0
Species_Level__Sulfurimonas_autotrophica	0	0	0	0	0	0	0	0	0	0	0	0	0	0	0	0	0	0	0	0	0	0	0	0	0	0	0	0	0	0	0	0	0	0	0	0	0	0	0	0	0	0	0	0	0	0	0	0	0
Species_Level__Sulfurimonas_denitrificans	0	0	0	0	0	0	0	0	0	0	0	0	0	0	0	0	0	0	0	0	0	0	0	0	0	0	0	0	0	0	0	0	0	0	0	0	0	0	0	0	0	0	0	0	0	0	0	0	0
Species_Level__Sulfurospirillum_deleyianum	0	0	0	0	0	0	0	0	0	0	0	0	0	0	0	0	0	0	0	0	0	0	0	0	0	0	0	0	0	0	0	0	0	0	0	0	0	0	0	0	0	0	0	0	0	0	0	0	0
Species_Level__Sulfurovum_sp._NBC37-1	0	0	3.27709095658	0	0	0	0	0	0	0	0	0	0	0	0	1.77058573504	7.46510331308	0	0	0	0	0	0	0.60779474118	0	0	0	0	0	0	0	0	0	0	0	0	0	0	0	0	0	0	0	0	7.82536117516	0.150174304836	0	0	0
Species_Level__Synechococcus_elongatus	0	0	0	0	0	0	0	0	0	0	0	0	0	0	0	0	0	0	0	0	0	0	0	0	0	0	0	0	0	0	0	0	0	0	0	0	0	0	0	0	0	0	0	0	0	0	0	0	0
Species_Level__Synechococcus_sp._CC9311	0	0	0	0	0	0	0	0	0	0	0	0	0	0	0	0	0	0	0	0	0	0	0	0	0	0	0	0	0	0	0	0	0	0	0	0	0	0	0	0	0	0	0	0	0	0	0	0	0
Species_Level__Synechococcus_sp._CC9605	0	0	0	0	0	0	0	0	0	0	0	0	0	0	0	0	0	0	0	0	0	0	0	0	0	0	0	0	0	0	0	0	0	0	0	0	0	0	0	0	0	0	0	0	0	0	0	0	0
Species_Level__Synechococcus_sp._JA-2-3B'a(2-13)	0	0	0	0	0	0	0	0	0	0	0	0	0	0	0	0	0	0	0	0.10939383831	0	0	0	0	0	0	0	0	0	0	0	0	0	0	0	0	0	0	0	0	0	0	0	0	0	0	0	0	0
Species_Level__Synechococcus_sp._JA-3-3Ab	0	0	0	0	0	0	0	0	0	0	0	0	0	0	0	0	0	0	0	0	0	0	0	0	0	0	0	0	0	0	0	0	0	0	0	0	0	0	0	0	0	0	0	0	0	0	0	0	0
Species_Level__Synechococcus_sp._PCC_6312	0	0	0	0	0	0	0	0	0	0	0	0	0	0	0	0	0	0	0	0	0	0	0	0	0	0	0	0	0	0	0.32123244753	0	0	0	0	0	0	0	0	0	0	0	0	0	0	0	0.537917833697	0	0
Species_Level__Synechococcus_sp._RCC307	0	0	0	0	0	0	0	0	0	0	0	0	0	0	0	0	0	0	0	0	0	0	0	0	0	0	0	0	0	0	0	0	0	0	0	0	0	0	0	0	0	0	0	0	0	0	0	0	0
Species_Level__Synechocystis_sp._PCC_6803	0	0	0	0	0	0	0	0	0	0	0	0	0	0	0	0	0	0	0	0	0	0	0	0	0	0	0	0	0	0	0	0	0	0	0	0	0	0	0	0	0	0	0	0	0	0	0	0	0
Species_Level__Synergistetes_bacterium_SGP1	0	0	0	0	0	0	0	0	0	0	0	0	0	0.269185493767	0	0	0	0	0	0	0	0	0	0	0	0	0	0.808861533135	0	0.222330551704	0	0	0	0.510806140743	0	0	0	0	0	0	0	0	0	0	0	0	0	0	0
Species_Level__Syntrophomonas_wolfei	0	0	0	0	0	0	0	0	0	0	0	0	0	0	0	0	0	0	0	0	0	0	0	0	0	0	0	0	0	0	0	0	0	0	0	0	0	0	0	0	0	0	0	0	0	0	0	0	0
Species_Level__Tannerella_forsythia	0	0	0	0	0	0	0	0	0	0	0	0	0	0	0	0	0	0	0	0	0	0	0	0	0	1.23155830159	0.140076907108	0	0	0	0	0	0	0	0	0	0	0	0	0	0	0	0	0	0	0	1.04061793148	0	0
Species_Level__Terriglobus_roseus	0	0	0	0	0	0	0	0	0	0	0	0	0	0	0	0	0	0	0.177975037874	0	0	0	0	0	0	0	0	0	0	0	0	0	0	0	0	0	0	0	0	0	0	0	0	0	0	0	0	0	0
Species_Level__Terriglobus_saanensis	0	0	0	0	0	0	0	2.21702122372	0	0	2.28084561611	0.244362106177	0	0.534962624159	0.163443453142	3.75053525456	0	0	0.886054364967	0	0	0	0	0.939767657692	0	0	0.561774504347	0.686245807173	0	0	0	0	3.12031691357	0	1.94227933929	0	0	2.11225516458	0	0	0.549006779505	0.182240817952	0	0.104491540931	0	0	0	0	0
Species_Level__Tetragenococcus_halophilus	0	0	0	0	0	0	0	0	0	0	0	0	0	0	0	0	0	0	0	0	0	0	0	0	0	0	0	0	0	0	0	0	0	0	0	0	0	0	0	0	0	0	0	0	0	0	0	0	0.828960623694
Species_Level__Thermaerobacter_marianensis	0	0	0.154157368786	0	0	0	0	0	0	0	0	0	0	0	0	0	0	0	0	0.179126953472	0	0	0	0	0	0	0	0	0	0	0	0	0	0	0	0	0	0	0	0	0	0	0	0	0	0	1.49628157304	0	0
Species_Level__Thermanaerovibrio_acidaminovorans	0	0	0	0	0	0	0	0	0	0	0	0	0	0	0	0	0	0	0	0	0	0	0	0	0	0	0	0	0	0	0	0	0	0	0	0	0	0	0	0	0	0	0	0	0	0	0	0	0
Species_Level__Thermoanaerobacterium_thermosaccharolyticum	0	0	0	0	0	0	0	0	0	0	0	0	0	0	0	0	0	0	0	0	0	0	0	0	0	0	0	0	0	0	0	0	0	0	0	0	0	0	0	0	0	0	0	0	0	0	0	0	0
Species_Level__Thermoanaerobacterium_xylanolyticum	0	0	0	0	0	0	0	0	0	0	0	0	0	0	0	0	0	0	0	0	0	0	0	0	0	0.037822366202	0	0	0	0	0	0	0	0	0	0	0	0	0	0	0	0	0	0	0	0	0	0	0
Species_Level__Thermobaculum_terrenum	0	0	0	0	0	0	0	0	0.0414171405412	0	0	0.076451092004	0	0.623992647472	0	0	0	0	0	0	0	0	0	0	0	0	0	0	0	0	0	0	0	2.57129556592	0	0	0	0	0	0	0	0	0	0	0	0	0	0	0
Species_Level__Thermobifida_fusca	0	0	0	0	0	0	0	0	0	0	0	0	0	0	0	0	0	0	0	0	0.278886171392	0	0	0	0	0	0	0	0	0	0	0	0	0	0	0	0	0	0	0	0	0	0	0	0	0	0	0	0
Species_Level__Thermococcus_barophilus	0	0	0	0	0	0	0	0	0	0	0	0	0	0	0	0	0	0	0	0	0	0	0	0	0	0	0	0	0	0	0	0	0	0	0	0	0	0	0	0	0	0	0	0	0	0	0	0	0
Species_Level__Thermococcus_gammatolerans	0	0	0	0	0	0	0	0	0	0	0	0	0	0	0	0	0	0	0	0	0	0	0	0	0	0	0	0	0	0	0	0	0	0	0	0	0	0	0	0	0	0	0	0	0	0	0	0	0
Species_Level__Thermococcus_kodakarensis	0	0	0	0	0	0	0	0	0	0	0	0	0	0	0	0	0	0	0	0	0	0	0	0	0	0	0	0	0	0	0	0	0.140313379693	0	0	0	0	0	0	0	0	0	0	0	0	0	0	0	0
Species_Level__Thermococcus_litoralis	0	0	0	0	0	0	0	0	0	0	0	0	0	0	0	0	0	0	0	0	0	0	0	0	0	0	0	0	0	0	0	0	0	0	0	0	0	0	0	0	0	0	0	0	0	0	0	0	0
Species_Level__Thermococcus_onnurineus	0	0	0	0	0	0	0	0	0	0	0	0	0	0	0	0	0	0	0	0	0	0	0	0	0	0.677579461307	0	0	0	0	0	0	0	0	0	0	0	0	0	0	0	0	0	0.348792530941	0	0	0	0	0
Species_Level__Thermococcus_sp._4557	0	0	0	0	0	0	0	0	0	0	0	0	0	0	0	0	0	0	0	0	0	0	0	0	0	0	0	0	0	0.19766323953	0	0	0	0	0	0	0	0	0	0	0	0	0	0	0	0	0	0	0
Species_Level__Thermococcus_sp._AM4	0	0	0	0	0	0	0	0	0	0	0	0	0	0	0	0	0	0	0	0	0	0	0	0	0	0	0	0	0	0	0	0	0	0	0.696956919448	0	0	0	0	0	0	0	0	0	0	0	0	0	0
Species_Level__Thermococcus_sp._CL1	0	0	0	0	0	0	0	0	0	0	0	0	0	0.323885732216	0	0	0	0	0	0	0	0	0	0	0	0	0	0	0	0	0	0	0	0	0	0	0	0	0	0	0	0	0	0	0	0	0	0	0
Species_Level__Thermocrinis_albus	0	0	0	0	0	0	0	0	0	0	0	0	0	0	0	0	0	0	0	0	0	0	0	0	0	0	0	0	0	0	0	0	0	0	0	0	0	0	0	0	0	0	0	0	0	0	0	0	0.0204308102475
Species_Level__Thermogladius_cellulolyticus	0	0	0	0	0	0	0	0	0.0357910095043	0	0	0.205446551408	0	0.0519339672451	0	0	0.169575106833	0	0	0	0	0	0	0	0	0.268034316703	0	0.312515602785	1.20393408418	0.902923038768	0	0	0.299132811739	0.342527351008	0	0	0	0.102570976075	0.0217105925208	0	0	0	0	0.291410969399	0	0	0	0	0
Species_Level__Thermomicrobium_roseum	0	0	0	0	0	0	0	0	0	0	0	0	0	0	0	0	0	0	0	0	0	0	0	0	0	0	0	0	0	0	0	0	0	0	0	0	0	0	0	0	0	0	0	0	0	0	0	0	0
Species_Level__Thermoplasma_acidophilum	0	0	0	0	0	0	0	0	0	0	0.408875377255	0	0	0	0	0	0	0	0	0	0	0	0	0	0	0	0.116472157575	0	0	0	0	0.963235887134	0	0	0.08221556439	0	0	0	0	0	0.421345600265	0	0	0.0143568072981	0	0	0	0	0
Species_Level__Thermoplasma_volcanium	0	0	0	0	0	0	0	0	0	0	0	0	0	0	0	0	0	0	0	0	1.56400080701	0	0	0	0	0.314651214686	0	0	0	0	0	0	0.302608479938	0	0	0	0	0	0	0	0	0	0	0.613926972146	0	0	0	0	0
Species_Level__Thermoplasmatales_archaeon_BRNA1	0	0	0	0	0	0	0	0	0	0	0	0.0836167251889	0	0.475953955296	0	0	0	0	0	0	0	0	0	0	0	0	0	0.342299606981	0	0.997374672485	0	0	0	0.725213727439	0.301684946696	0	0	0	0	0	0	0	0	0	0	0	0.132408359972	0	0
Species_Level__Thermoproteus_tenax	0	0	0	0	0	0	0	0	0	0	0	0	0	0	0	0	0	0	0	0	0	0	0	0	0	0.0708527179632	0	0	0	0	0	0	0	0	0	0	0	0	0	0	0	0	0	0	0	0	0	0	0
Species_Level__Thermoproteus_uzoniensis	0	0	0	0	0	0	0	0	0	0	0	0	0	0	0	0	0	0	0	0	0	0	0	0	0	0	0	0.237472328989	0	0	0	0	0	0	0	0	0	0	0	0	0	0	0	0	0	0	0	0	0
Species_Level__Thermosynechococcus_elongatus	0	0	0	0	0	0	0	0	0	0	0	0	0	0	0	0	0	0	0	0	0	0	0	0	0	0	0	0	0	0	0	0	0	0	0	0	0	0	0	0	0	0	0	0	0	0	0	0	0
Species_Level__Thermotoga_hypogea	0	0.794887984772	0	0	0	0	0	0	0	0	0	0	0	0	1.15820695316	0	0	0	0	0	0	0	0	0	0	0	0	0.649033976819	1.26938230208	0	0	0	0	0	0.616913682911	0	0	0	0	0	0	0	0	0	0	1.03738536103	0	0	0.465212558303
Species_Level__Thermotoga_maritima	0	0	0	0	0	0	0	0	0	0	0	0	0	0	0	0	0	0	0	0	0	0	0	0	0	0	0	0	0	0	0	0	0	0	0	0	0	0	0	0	0	0	0	0	0	0	0	0	0
Species_Level__Thermotoga_naphthophila	0	0	0	0	0	0	0	0	0	0	0	0	0	0	0	0	0	0	0	0	0	0	0	0	0	0	0	0	0	0	0	0	0	0	0	0	0	0	0	0	0	0	0	0	0	0	0	0	0
Species_Level__Thermotoga_neapolitana	0	0	0	0	0	0	0	0	0	0	0	0	0	0	0	0	0	1.35181569829	0	0	0	0	0	0	0	0	0	0	0	0	0	0	0	0	0	0	0	0	0	0.288838927148	0	0	0	0	0	0	0	0	0
Species_Level__Thermotoga_sp._RQ2	0	0	0	0	0	0	0	0	0	0	0	0	0	0	0	0	0	0	0	0	0	0	0	0	0	0	0	0	0	0	0	0	0	0	0	0	0	0	0	0	0	0	0	0	0	0	0	0	0
Species_Level__Thermotoga_thermarum	0	0.167381570714	0	0	0	0.323150216067	0	0	0	0	0	0	0	0	0	0	0	0	0	0	0	0	0	0	5.51673308963	0	0	0.209903945931	0.417361644709	0	0	0	0	0	0	0	0	0	0	0	0	0	0	0	0	0	0	0	0
Species_Level__Thermovibrio_ammonificans	0	0	0	0	0	0	0	0	0	0	0	0	0	0	0	0	0	0	0	0	0	0	0	0	0	0	0	0	0	0	0	0	0	0	0	0	0	0	0	0	0	0	0	0	0	0	0	0	0
Species_Level__Thermus_oshimai	0	0	0	0	0	0	0	0.15024253757	0	0	0	0	16.3182558648	0	0	0	0	0.00649976637517	0	0.467582886873	0.382086883991	26.9635773492	0	0	0.043928658009	0	0	0	0.224920693216	0	0.490362029541	0.208256077165	0	0	0	0	0	0	0	0	0	0	0	0	0	0	0.848407233077	1.83790524452	0
Species_Level__Thermus_scotoductus	0	0	0	0	0	0	0	0	0	0	0	0	0	0	0	0	0	0	0	0	0	0	0	0	0	0	0	0	0	0	0	0	0	0	0	0	0	0	0	0	0	0	0	0	0	0	0	0	0
Species_Level__Thermus_sp._CCB_US3_UF1	0	0	0	0	0	0	0	0	0	0	0	0	0	0.221046886684	0	0	0	0.106282439519	0	0	0	0	0	0	0	0	0	0	0.141868906967	0	0	0	0	0.490303337896	0	0.367992796734	0	0	0	0	0	0	0	0	0	0	0	0	0
Species_Level__Thermus_thermophilus	0	0	0	0	0	0	0	0	0	0	0	0	0	0	0	0	0	0	0	0	0	0	0	0	0	0	0	0.134920312434	0	0.0021873554528	0	0	0	0	0	0	0	0	0	0	0	0	0	0	0	0	0	0	0
Species_Level__Thioalkalivibrio_sulfidophilus	0	0	0	0	0	0	0	0	0	0	0	0	0	0	0	0	0	0	0	0	0	0	0	0	0	0	0	0	0	0	0	0	0	0	0	0	0	0	0	0	0	0	0	0	0	0	0	0	0
Species_Level__Thiomonas_intermedia	0	0	0	0	0	0	0	0	0	0	0	0	0	0	0	0	0	0	0	0	0	0	0	0	0	0	0	0	0	0	0	0.811725319825	0	0	0	0	0	0	0	0	0	0	0	0	0	0	0	0	0
Species_Level__Tistrella_mobilis	0	0	0	0	0	0	0	0	0	0	0	0	0	0	0	0	0	0	0	0.164571082838	0	0	0	0	0	0	0	0	0	0	0	0	0	0	0	0	0	0	0	0	0	0	0	0	0	0	0	0	0
Species_Level__Tolumonas_auensis	0	0	0	0	0	0	0	0	0	0	0	0	0	0	0	0	0	0	0	0.784065207906	0	0	0	0	0	0	0	0	0	0	0	0	0	0	0	0	0	0	0	0	0	0	0	0	0	0	0	0	0
Species_Level__Treponema_azotonutricium	0	0	0	0	0	0	0	0	0	0	0	0	0	0	0	0	0	0	0	0	0	0	0	0	0	0	0	0	0	0	0	0	0	0	0	0	0	0	0	0	0	0	0	0	0	0	0	0	0
Species_Level__Treponema_brennaborense	0	0	0	0	0	0	0	0	0	0	0	0	0	0	0	0	0	0	0	0	0	0	0	0	0	0	0	0	0	0	0	0	0	0	0	0	0	0	0	0	0	0	0	0	0	0	0	0	0
Species_Level__Treponema_denticola	0	0	0	0	0	0	0	0	0	0	0	0	0	0	0	0	0	0	0	0	0	0	0	0	0	0	0	0	0	0	0	0	0	0	0	0	0	0	0	0	0	0	0	0	0	0	1.40659215762	0	0
Species_Level__Treponema_pallidum	0	0	0	0	0	0	0	0	0	0	0	0	0	0.0561870047914	0	0	0	0	3.48574198914	0	0	0	0	0	0	0	0	0	0	0	0	0	0	0.384650437047	0	0	0	0	0	0	0	0	0	0	0	0	1.20654296496	0	0
Species_Level__Treponema_paraluiscuniculi	0	0	2.22172638889	0	0	0	0	0	0	0	0	0	0	0	0	0	3.89914598099	2.27502499632	0	0	0	0	15.2949447818	0	0	0.17687445102	0	0	0	0	0	0	0	0	0	0	0	0	0	5.1202582112	0	0	0	0	6.17473644643	3.50590838331	0	0	0
Species_Level__Treponema_pedis	0	0	0	0	0	0	0	0	0	0	0	0	0	0	0	0	0	0	0	0	0	0	0	0	0	0.027584982094	0	0	0	0	0	0	0	0	0	0	0	0	0	0	0	0	0	0	0	0	0.929922730691	0	0
Species_Level__Treponema_primitia	0	0	0	0	0	0	0	0	0	0	0	0	0	0	0	0	0	0	0	0	0	0	0	0	0	0	0	0	0	0	0	0	0	0	0	0	0	0	0	0	0	0	0	0	0	0	0.875668043003	0	0
Species_Level__Treponema_succinifaciens	0	0.225845861796	0	0	0	0	0	0	0	0	0	0	0	0	0	0	0	0	0	0	0.355637845791	0	0	0	0	0.627438232738	0	0	0	0	0	0	0.215313653824	0	0	0	0	0	0	0	0	0	0	0.838222243111	0	0	0.55436572886	0	0
Species_Level__Trichormus_azollae	0	0	0	0	0	0	0	0	0.259459128443	0	0	0	0	0	0	0	0	0	0	0	0	0	0	0	0	0	0	0	0	0.486499671456	0	0	0	0	0	0	0	0	0	0	0	0	0	0	0	0	0	0	0
Species_Level__Tropheryma_whipplei	0	0	0	0	0	0	0	0	0	0	0	0	0	0	0	0	0	0	0	0	0	0	0	0	0	0	0	0	0	0	0	0	0	0	0	0	0	0	0	0	0	0	0	0	0	0	0	0	0
Species_Level__Truepera_radiovictrix	0	0	0	0	0	0	0	0	0	0	0	0	0	0	0	0	0	0	0	0.229298028304	0	6.66204653968	0	0	0	0	0	0	0	0	0	0	0	0	0	0	0	0	0	0	0	0	0	0	0	0	1.12264831878	0	0
Species_Level__Turneriella_parva	0	0	0	0	0	0	0	0	0	0	0	0	0	0	0	0	0	0	0	0	0	0	0	0	0	0.262580280526	0	0	0	0	0	0	0	0	0	0	0	0	0	0	0	0	0	0	0	0	0	0	0
Species_Level__Variovorax_paradoxus	0	0	0	0	0	0	0	0	0	0	0	0	0	0	0	0	0	0	0	0	0	0	0	0	0	0	0	0	0	0	0	0	0	0	0	0	0	0	0	0	0	0	0	0	0	0	0	0	0
Species_Level__Veillonella_parvula	0	0.0822161662358	0	0	0	0.636289323586	0	7.72731208043	3.02874611882	0	0	2.32214735392	0	5.32880883914	7.65539100772	1.55855068363	0.277359095156	3.77216439221	0	2.15584013522	0.375074150125	0	0	0	1.42684080887	16.8014868907	0	13.0676241634	3.43080605488	6.74719061721	2.6321709236	2.89300866384	3.67873225626	2.89174745457	4.33485322169	0	0	2.52425893765	4.89411394546	4.69102616241	0.413301324293	2.37291077712	0	21.1439222619	0	7.33919864135	1.47312733815	0	1.32115259768
Species_Level__Vibrio_anguillarum	0	0	0	0	0	0	0	0	0	0	0	0	0	0	0	0	0	0	0	0	0	0	0	0	0	0	0	0	0	0	0	0	0	0	0	0	0	0	0	0	0	0	0	0	0	0	0	0	0
Species_Level__Vibrio_cholerae	0	0	0	0	0	0	0	0	0	0	0	0	0	0	0	0	0	0	0	0	0	0	0	0	0	0	0	0	0	0	0	0	0	0	0	0	0	0	0	0	0	0	0	0	0	0	0	0	0
Species_Level__Vibrio_furnissii	0	0	0	0	0	0	0	0	0	0	0	0	0	0	0	0	0	0	0	0	0	0	0	0	0	0	0	0	0	0	0	0	0	0	0	0	0	0	0	0	0	0	0	0	0	0	0	0	0
Species_Level__Vibrio_harveyi_group	0	2.58575233391	0.303380377869	0	0	0	0	0	0	0	0	1.68372116156	0	0.923460649036	2.25765522821	0	0	0.981800399001	0	0	0	0	0	0	0	0	0	2.11020144575	2.26233529524	3.33908812817	0	0	0	0	0.696671675075	0	0	0	0.873222496694	0	0	0	0	0	0	0.0284239835705	0	0	0
Species_Level__Vibrio_nigripulchritudo	0	0	0	0	0	0	0	0	0	0	0	0	0	0	0	0	0	0	0	0.0204114324859	0	0	0	0	0	0	0	0	0	0	0	0	0	0	0	0	0	0	0	0	0	0	0	0	0	0	0	0	0
Species_Level__Vibrio_sp._EJY3	0	0	0	0	0	0	0	0	0	0	0	0	0	0	0	0	0	0	0	0	0	0	0	0	0	0	0	0	0	0	0	0	0	0	0	0	0	0	0	0	0	0	0	0	0	0	0	0	0
Species_Level__Vibrio_splendidus	0	0	0	0.771981569682	0	0	3.33853736321	0	2.50620169311	0	0	1.57263512487	0	0	0	0	0	0	0	0	0	0	0	0	0	0	0	0	0.353545993444	0	0	0	1.6501190086	0	0.956662911581	0	0	0	1.62548408133	0	1.65182174909	2.19835929747	0	0	0	0.264551066609	0	0	0
Species_Level__Vibrio_vulnificus	0	0	1.99321475168	0	0	0	0	0	0	0	0	0	0	0	0	0	0	0	0	0	0	0	0	0	0	0	0	0	0	0	0	0	0	0	0	0	0	0	0	0	0	0	0	0	0	0	0	0	0
Species_Level__Vulcanisaeta_distributa	0	0	0	0	0	0	0	0	0	0	0	0	0	0	0	0	0	0	0	0	0	0	0	0.0202522510409	0	0	0	0	0	0	0	0	0	0	0	0	0	0	0	0	0	0	0	0	0	0	0	0	0
Species_Level__Vulcanisaeta_moutnovskia	0	0	0	0	0	0	0	0	0	0	0	0	0	0	0	0	0	0	0	0	0	0	0	0	0	0	0	0	0	0	0.360326520592	0.00788344588976	0	0	0	0	0	0	0	0	0	0	0	0	0	0	0	0	0
Species_Level__Waddlia_chondrophila	0	0	0	2.288807	0	0	0	0	0	0	0	0	0	0	0	0	0	0	0	0	0	0	0	0	0	0	0	0	0	0	0	0	0	0	0	0	0	0	0	0	0.0991999406113	0	0	0	0	0	0	0	0
Species_Level__Weeksella_virosa	0	0	0	0	0	0	0	0	0	0	0	0	0	0	0	0	0	0	0	0.481963335779	0	0	0	0	0	0	0	0	0	0.00473367505457	0.103818411077	0	0	0.422384098782	0	0	0	0	0	0	0	0	0	0	0	0	0.880538444637	0	0
Species_Level__Weissella_koreensis	0	0	0	0	0	3.57419684701	0	0	0	0	0	0	0	0	0	0	0	0	0	0	0	0	0	0	0	0	0	0	0	0	0	0	0	0	0	0	0	0	0	0	0	0	0	0	0	0	0	0	0
Species_Level__Wolbachia_endosymbiont_of_Culex_quinquefasciatus	0	0	0	0	0	0	0	0	0	0	0	0	0	0	0	0	0	0	0	0	0	0	0	0	0	0	0	0	0	0	0	0	0	0	0	0	0	0	0	0	0	0	0	0	0	0	0	0	0
Species_Level__Wolbachia_endosymbiont_of_Drosophila_simulans	0	0	0	0	0	0	0	0	0	0	0	0	0	0	0	0	0	0	0	0	0	0	0	0	0	0	0	0	0	0	0	0	0	0	0	0	0	0	0	0	0	0	0	0	0	0	0	0	0
Species_Level__Wolbachia_endosymbiont_of_Onchocerca_ochengi	0	0	0	0	0	0	0	0	0	0	0	0	0	0	0	0	0	0	0	0	0	0	0	0	0	0	0	0	0	0	0	0	0	0	0	0	0	0	0	0	0	0	0	0	0	0	0	0	0
Species_Level__Wolinella_succinogenes	0	0	0	0	0	0	0	0	0	0	0	0	0	0	0	0	0	0	0	0	0	0	0	0	0	0	0	0	0	0	0	0	0	0	0	0	0	0	0	0	0	0	0	0	0	0	0	0	0
Species_Level__Xanthomonas_alfalfae	0	0	0	0	0	0	0	0	0	0	0	0	0	0	0	0	0	0	0	0	0	0	0	0	0	0	0	0	0	0	0	0	0	0	0	0	0	0	0	0	0	0	0	0	0	0	0	0	0
Species_Level__Xenorhabdus_bovienii	0	0	0	0	0	0	0	0	0	0	0	0	0	0	0	0	0	0	0	0	0	0	0	0	0	0	0	0	0	0	0	0	0	0	0	0	0	0	0	0	0	0	0	0	0	0	0	0	0
Species_Level__Xylanimonas_cellulosilytica	0	0	0	0	0	0	0	0	0	0	0	0	0	0	0	0	0	0	0	0	0	0	0	0	0	0	0	0	0	0	0.0779570676325	0	0	0	0	0	0	0	0	0	0	0	0	0	0	0	0	0	0
Species_Level__Xylella_fastidiosa	0	0	0	0	0	0	0	0	0	0	0	0	0	0	0	0	0	0	0	0	0	0	1.62050120257	0	0	0	0	0	0	0	0	0	0	0	0	0	0	0	0	0	0	0	0	0	0	0	0	0	0
Species_Level__Yersinia_pestis	0	0	0	0	0	0	0	0	0	0	0	0	0	0	0	0	0	0	0	0	0	0	0	0	0	0	0	0	0	0	0	0	0	0	0	0	0	0	0	0	0	0	0	0	0	0	0	0	0
Species_Level__Zobellia_galactanivorans	0	0	0	0	0	0	0	0	0	0	0	0	0	0	0	0	0	0	0	0	0	0	0	0	0	0.474987442668	0	0	0	0	0	0	0	0	0	0	0	0	0	0	0	0	0	0.138013341724	0	0	0	0	0
Species_Level__[Cellvibrio]_gilvus	0	0	0	0	0	0	0	0	0	0	0	0	0	0	0	0	0	0	0	0	0	0	0	0	0.0831794824561	0	0	0	0	0	0	0	0	0	0	0	0	0	0	0	0	0	0	0	0	0	0	0	0
Species_Level__[Clostridium]_difficile	0	0	0	0	0	0	0	0	0	0	0	0	0	0	0.0136890942552	0	0	0	0	0	0	0	0	0	0	0	0	0	0	0	0	0	0	0	0	0	0	0	0	0	0	0	0	0	0	0	0	0	3.45506225529
Species_Level__[Clostridium]_sticklandii	0	0	0	0	0	0	0	0	0	0	0	0	0	0	0	0	0	0	0	0	0	0	0	0	0	0	0	0	0	0	0	0	0	0	0	0	0	0	0	0	0	0	0	0	0	0	0	0	0
Species_Level__[Eubacterium]_cylindroides	0	0	0	0	0	0	0	0	0	0	0	0	0	0	0	0	0	0	0	0	0	0	0	0	0	0	0	0	0	0	0	0	0	0	0	0	0	0	0	0	0	0	0	0	0	0	0	0	0
Species_Level__[Ruminococcus]_obeum	0	0	0	0	0	0	0	0	0	0	0	0	0	0	0	0	0	0	0	0	0	0	0	0	0	0	0	0	0	0	0	0	0	0	0	0	0	0	0	0	0	0	0	0	0	0	0	0	0
Species_Level__[Ruminococcus]_torques	0	0.134734427191	0	1.95811234673	0	0	0	1.74067483915	0.738470937237	2.05114811321	2.82333822629	1.2115620458	0	0.263004655319	1.03683697229	4.95184025186	0	0	0	0	0	0	0	0	0	0	2.9224768673	0	0	0	0	0.581012069123	0.11964363464	0	0	0	0	0.894641036562	2.15795204064	0	2.57163650298	1.11333887927	0	1.85073295266	0	0	0	0	0
Species_Level__beta_proteobacterium_CB	0	0	0	0	0	0	0	0.0676531785561	0	0	0	0	0	0	0	0	0	0	0	0	0.453608677603	0	0	0	0	0	0	0	0	0	0	0.0186781253008	0	0	0	0	0	0	0	0	0	0	0	0	0	0	0	0	0
Species_Level__butyrate-producing_bacterium_SS3/4	0	0	0	1.51883288756	0	0	0	0	0	0	0	0	0	0	0	0	0	0	0	0	0	0	0	0	0	0	2.33470525637	0	0	0	0	0	0	0	0	0	0	0	0	0	0	0	0	0	0	0	0	0	0
Species_Level__butyrate-producing_bacterium_SSC/2	0	0.558877721918	0	1.01727862675	0	0	0	0	0.486843411815	1.40327835364	0.42334043478	0.543849274684	0	0	0.443664447098	0	0.12350514863	0	0	0	0	0	6.09492286863	0	0	0.853173988736	0	0.12084330989	0.58940704392	1.03512867435	0.478487346133	0.637170955324	0.812337474415	0	0	0	0	0	0	3.58194984407	1.58620963325	1.5401117331	0	0.581732022682	0.604188258217	5.24931916214	0	0	0.644191558003
Species_Level__candidate_division_SR1_bacterium_RAAC1_SR1_1	0	0	0	0	0	0.779182864859	0	0	0	0	0	0	0	0	0	0	0	0	0	0	0	0	0	0	0	0	0	0	1.47399236111	0	0	0	0	0	0	0	0	0	0	0	0	0	0	0	0	1.1033570312	0	0	1.03345184177
Species_Level__candidate_division_WWE3_bacterium_RAAC2_WWE3_1	0	0	0	0	0	0	0	0	0	0	0	0	0	0	0	0	0	0	0	0	0	0	0	0	0	0.181380195216	0	0	0	0	0	0	0	0	0	0	0	0	0	0	0	0	0	0	0	0	0	0	0
Species_Level__canis_group	14.4648327006	4.91328355533	8.82557449986	1.14566576288	3.39954262981	11.4996805705	0	0.219043632411	0	2.0727669236	2.38454561224	0	0	0	2.7879112442	3.36633437458	8.51428673795	8.73378176331	0	0	0.631966183053	0	0	0	17.859970711	0	0.494894513234	3.95560729019	1.50560287137	0	0	0	1.29892842288	0	0	0	6.77475239599	0	0	4.77369915698	3.80142760271	0	11.4867373999	0	8.37527392563	1.51119556021	0	0	1.67850262796
Species_Level__halophilic_archaeon_DL31	0	0	0	0	0	0	0	0	0	0	0	0	0	0	0	0	0	0	0	0	0	0	0	0	0	0	0	0	0	0	0	0	0	0	0	0	0	0	0	0	0	0	0	0	0	0	0	0	0
Species_Level__phagocytophilum_group	0	0	0	0	0	0	4.44269475929	0	1.06784236258	0	0	1.48107616033	0	0.056412746731	0.0218406765045	0	0	0	0	0	0.641645314091	0	8.46573610668	0	0	1.43236420592	0	0	0	0	1.9094809474	2.34076185613	0	1.58465339899	0	0	0	0	1.65117915546	3.56409853797	0	2.06531179534	0	1.62512332603	0	4.4488520147	1.37227064316	0	0.0621490969251
Species_Level__pseudomallei_group	0	0	0	0	0	0	0	0	0	0	0	0	0	0	0	0	0	0	0	0	0	0	0	0	0	0	0	0	0	0	0	0	0	0	0	0	0	0	0	0	0	0	0	0	0	0	0	0	0
Species_Level__secondary_endosymbiont_of_Ctenarytaina_eucalypti	0	0	0	0	0	0	0	0	0	0	0	0	0	0	0	0	0	0	0	0	0.372802570112	0	0	0	0	0	0	0	0	0	1.09157069521	0	0	0	0	0	0	0	0	0	0	0	0	0	0	0	1.10024682712	0	0
Species_Level__spotted_fever_group	0	0	0	0	0	0	0	0	0	0	0	0	0	0	0	0	0	0	0	0	0	0	0	0	0	0	0	0	0	0	0	0	0	0	0	0	0	0	0	0	0	0	0	0	0	0	0	0	0
Species_Level__uncultured_Sulfuricurvum_sp._RIFRC-1	0	0	0	0	0	0	0	0	0	0	0	0	0	0	0	0	0	0	0	0	0	0	0	0	0	0	0	0	0	0	0	0	0	0	0	0	0	0	0	0	0	0	0	0	0	0	0	0	0
Species_Level__uncultured_Termite_group_1_bacterium	0	0	0	0	0	0	0	0	0	0	0	0	0	0	0	0	0	0	0	0	0	0	0	0	0	0	0	0	0	0	0	0	0	0	0	0	0	0	0	0	0	0	0	0	0	0	2.23480730829	0	0
[truncated: 251 more columns]
